# Supplementary material for: Elimination of Omega-1,2 Gliadins From Bread Wheat (Triticum aestivum) Flour: Effects on Immunogenic Potential and End-Use Quality
Source: Front Plant Sci. 2019 May 9;10:580. doi: 10.3389/fpls.2019.00580 (PMC6521778; doi:10.3389/fpls.2019.00580)
Supplement: Supplementary file 1 [file Table_1.XLSX]

## Sheet: Sheet1
Supplemental File 1. Summary of repetitive motifs present in gliadins and LMW-GS from Chinese Spring. QQPFP motifs are shown in red. PQQ motifs are underlined.
	# QQPFP motifs	# PQQ motifs	# PFPQPQQPF motifs1	# PQPQQPFPW motifs2	# QPQQPFPQ motifs3	# QQPQQPFPQ motifs4	# QQPFPQQPQ motifs5
CS-alpha-A1	0	4	0	0	0	0	0
CS-alpha-A2	0	4	0	0	0	0	0
CS-alpha-A4	1	4	0	0	0	0	0
CS-alpha-A5	1	4	0	0	0	0	0
CS-alpha-A6	1	5	0	0	0	0	0
CS-alpha-A8	1	4	0	0	0	0	0
CS-alpha-A9	1	6	0	0	0	0	0
CS-alpha-A10	1	3	0	0	0	0	0
CS-alpha-B3	1	5	0	0	0	0	0
CS-alpha-B7	0	6	0	0	0	0	0
CS-alpha-B8	0	6	0	0	0	0	0
CS-alpha-B9	0	6	0	0	0	0	0
CS-alpha-B11	1	5	0	0	0	0	0
CS-alpha-B14	1	5	0	0	0	0	0
CS-alpha-B15	1	5	0	0	0	0	0
CS-alpha-B16	1	5	0	0	0	0	0
CS-alpha-B17	1	5	0	0	0	0	0
CS-alpha-B18	1	5	0	0	0	0	0
CS-alpha-B25	1	4	0	0	0	0	0
CS-alpha-D1	1	5	0	0	0	0	0
CS-alpha-D4	1	5	0	0	0	0	0
CS-alpha-D5	1	5	0	0	0	0	0
CS-alpha-D6	1	4	0	0	0	0	0
CS-alpha-D8	1	5	0	0	0	0	0
CS-alpha-D9	1	5	0	0	0	0	0
CS-alpha-D12	1	4	0	0	0	0	0
CS-gamma-A1	7	28	1	0	6	6	1
CS-gamma-A3	4	18	0	0	4	4	0
CS-gamma-A4	4	18	0	0	4	4	0
CS-gamma-B1	5	18	1	0	3	3	0
CS-gamma-B2	4	18	0	0	4	3	0
CS-gamma-B4	9	27	0	0	8	5	3
CS-gamma-B6	3	17	0	0	3	2	0
CS-gamma-D1	4	20	1	0	3	3	0
CS-gamma-D2	8	22	0	0	8	5	3
CS-gamma-D3	2	19	0	0	2	1	1
CS-gamma-D4	5	18	0	0	3	2	1
CS-delta-B1	1	13	0	0	0	0	0
CS-delta-D1	1	14	0	0	0	0	0
CS-omega-A46	11	44	0	0	5	1	2
CS-omega-B3	0	63	0	0	0	0	0
CS-omega-B6	0	67	0	0	0	0	0
CS-omega-D1	20	45	1	1	11	5	5
CS-omega-D2	20	53	1	1	13	7	7
CS-omega-D3	20	53	1	1	13	7	7
CS-omega-D46	0	54	0	0	0	0	0
CS-LMW-A2	0	3	0	0	0	0	0
CS-LMW-B2	0	9	0	0	0	0	0
CS-LMW-B3	0	12	0	0	0	0	0
CS-LMW-B4	0	10	0	0	0	0	0
CS-LMW-D1	0	8	0	0	0	0	0
CS-LMW-D2	0	11	0	0	0	0	0
CS-LMW-D3	1	9	0	0	0	0	0
CS-LMW-D6	1	11	0	0	0	0	0
CS-LMW-D7	0	8	0	0	0	0	0
CS-LMW-D8	1	11	0	0	0	0	0
1 corresponds to DQ2.5-glia-w1 epitope (Sollid et al., 2012).
2 corresponds to DQ2.5-glia-w2 epitope (Sollid et al., 2012).
3 corresponds to DQ2.5-glia-g4b epitope (Sollid et al., 2012).
4 corresponds to DQ2.5 glia-g4c epitope (Sollid et al., 2012).
5 corresponds to DQ2.5-glia-g5 epitope (Sollid et al., 2012).
6 contains a premature stop codon near 3' end resulting in truncated protein
