# Supplementary material for: Elimination of Omega-1,2 Gliadins From Bread Wheat (Triticum aestivum) Flour: Effects on Immunogenic Potential and End-Use Quality
Source: Front Plant Sci. 2019 May 9;10:580. doi: 10.3389/fpls.2019.00580 (PMC6521778; doi:10.3389/fpls.2019.00580)
Supplement: Supplementary file 2 [file Table_2.xlsx]

## Sheet: Figure 3 ID Summary
Supplemental File 2. Summary of MS/MS Identifications of spots shown in Figure 3. MS/MS data for individual spots are shown on the following sheets.
Line	Figure in Paper	Spot # in Paper	Predominant Protein	Accession	# Unique Peptides	# spectra	% coverage	Other Protein	Accession	# Unique Peptides	# spectra	% coverage
Butte 86	Fig. 3C	1	omega-1,2	BAN29067	46	96	92	PDI	XP_020166510	21	37	40
Butte 86	Fig. 3C	2	PDI	XP_020166510	33	55	55	beta amylase	BU-beta-amylase-1	24	45	39
Butte 86	Fig. 3C	3	omega-1,2	BAN29067	8	15	23	omega-1,2	CAR82265	4	8	28
Butte 86	Fig. 3C	4	omega-1,2	CAR82265	27	67	65
Butte 86	Fig. 3C	5	omega-1,2	AKB95614	8	12	28
Butte 86	Fig. 3C	6	omega-1,2	AKB95614	4	6	18	enolase	AGH20061	4	7	11
SA-30-118a-5	Fig. 3D	1	protein disulfide isomerase	XP_020166510	29	57	50	beta-amylase	beta-amylase-BU-1	21	46	45
SA-30-118a-5	Fig. 3D	2	beta-amylase	beta-amylase-BU-3	8	13	19
SA-30-118a-5	Fig. 3D	3	beta-amylase	beta-amylase-BU-3	8	16	19

## Sheet: 3C Spot 1
Valid	Assigned	Sequence	Prob	Mascot Ion score	Mascot Identity score	Mascot Delta Ion Score	X! Tandem	NTT	Modifications	Observed	Actual Mass	Charge	Delta Da	Delta PPM	Retention Time	Intensity	TIC	Start	Stop	# Other Proteins	Other Proteins	Spectrum ID
TRUE	TRUE	(-)ARELNPSNKE(L)	0.97	53.67	45.7855	0		2		579.3	1156.59	2	0.001388	1.199	353.996		161520	1	10	0	AGO17774.1,CAR82265.1,AGO17772.1,AGO17773.1,AEY70387.1,AGO17771.1,CS-Omega-D1|AWK59774.1,ATD83896.1,AAT74547.1,ATD83895.1,ATD83902.1,ATD83900.1,AFV52228.1,AFV52227.1,AFV52229.1,ATD83903.1,AWK57839.1,AFV52226.1,ATD83906.1,AFV52225.1,ATD83907.1,AGZ20255.1,AGZ20259.1,AGZ20258.1,AGZ20257.1,ADA67917.1,AGZ20256.1,CS-Omega-D2|CS-Omega-D3|AWK59775.1,AKB95614.1,ADF58073.1,ADF58075.1,X-Omega4,X-Omega5,AGZ2…	180614_thermo_ChSp_B3_Butte_9.294.294.2 File:"180614_thermo_ChSp_B3_Butte_9.raw", NativeID:"controllerType=0 controllerNumber=1 scan=294"
TRUE	TRUE	(-)ARELNPSNKEL(Q)	0.98	38.79	39.0113	0		2		635.841	1269.67	2	-0.0001939	-0.1526	555.711		1224570	1	11	0	AGZ20255.1,AGZ20259.1,CAR82265.1,ADA67917.1,AGZ20256.1,CS-Omega-D2|CS-Omega-D3|AWK59775.1,AGO17772.1,AGO17773.1,AEY70387.1,ATD83896.1,AAT74547.1,ADF58073.1,ADF58075.1,X-Omega4,ATD83900.1,AGZ20260.1,ADF58070.1,ATD83903.1,ATD83907.1	180605_chymo_ChSp_B3_Butte_9.539.539.2 File:"180605_chymo_ChSp_B3_Butte_9.raw", NativeID:"controllerType=0 controllerNumber=1 scan=539"
TRUE	TRUE	(-)ARELNPSNKEL(Q)	0.98	35.74	39.0086	0	1.88606	2		635.841	1269.67	2	0.0001741	0.137	552.017		685920	1	11	0	AGZ20255.1,AGZ20259.1,CAR82265.1,ADA67917.1,AGZ20256.1,CS-Omega-D2|CS-Omega-D3|AWK59775.1,AGO17772.1,AGO17773.1,AEY70387.1,ATD83896.1,AAT74547.1,ADF58073.1,ADF58075.1,X-Omega4,ATD83900.1,AGZ20260.1,ADF58070.1,ATD83903.1,ATD83907.1	180605_chymo_ChSp_B3_Butte_9.527.527.2 File:"180605_chymo_ChSp_B3_Butte_9.raw", NativeID:"controllerType=0 controllerNumber=1 scan=527" RTINSECONDS=552.017
TRUE	TRUE	(-)ARELNPSNKELQSPQ(Q)	1				6.284	1		855.943	1709.87	2	0.00081	0.4734			6058.44	1	15	0		180605_chymo_ChSp_B3_Butte_9.575.575.2 File:"180605_chymo_ChSp_B3_Butte_9.raw", NativeID:"controllerType=0 controllerNumber=1 scan=575" RTINSECONDS=567.7411
TRUE	TRUE	(-)ARELNPSNKELQSPQQSF(S)	1	70.12	41.3574	0	3.85387	2		1037.02	2072.03	2	0.001356	0.6541	746.856		626440	1	18	0	AGZ20255.1,AGZ20259.1,ADA67917.1,AGZ20256.1,CS-Omega-D2|CS-Omega-D3|AWK59775.1,AGO17772.1,AGO17773.1,ATD83896.1,AAT74547.1,X-Omega4,ATD83900.1,AGZ20260.1,ATD83903.1,ATD83907.1	180605_chymo_ChSp_B3_Butte_9.1064.1064.2 File:"180605_chymo_ChSp_B3_Butte_9.raw", NativeID:"controllerType=0 controllerNumber=1 scan=1064" RTINSECONDS=746.8561
TRUE	TRUE	(-)ARELNPSNKELQSPQQSF(S)	1	76.7	41.3539	0	4.69897	2		1037.02	2072.03	2	-0.001574	-0.7592	743.733		121313	1	18	0	AGZ20255.1,AGZ20259.1,ADA67917.1,AGZ20256.1,CS-Omega-D2|CS-Omega-D3|AWK59775.1,AGO17772.1,AGO17773.1,ATD83896.1,AAT74547.1,X-Omega4,ATD83900.1,AGZ20260.1,ATD83903.1,ATD83907.1	180605_chymo_ChSp_B3_Butte_9.1056.1056.2 File:"180605_chymo_ChSp_B3_Butte_9.raw", NativeID:"controllerType=0 controllerNumber=1 scan=1056" RTINSECONDS=743.7334
TRUE	TRUE	(-)ARELNPSNKELQSPQQSF(S)	1	36.15	41.3567	0	4.02228	2		691.684	2072.03	3	0.001282	0.6184	739.971		962443	1	18	0	AGZ20255.1,AGZ20259.1,ADA67917.1,AGZ20256.1,CS-Omega-D2|CS-Omega-D3|AWK59775.1,AGO17772.1,AGO17773.1,ATD83896.1,AAT74547.1,X-Omega4,ATD83900.1,AGZ20260.1,ATD83903.1,ATD83907.1	180605_chymo_ChSp_B3_Butte_9.1045.1045.3 File:"180605_chymo_ChSp_B3_Butte_9.raw", NativeID:"controllerType=0 controllerNumber=1 scan=1045" RTINSECONDS=739.9712
TRUE	TRUE	(-)ARELNPSNKELQSPQQSF(S)	0.99	30.17	41.4123	0	3.22185	2		691.683	2072.03	3	1.058e-06	0.0005105	743.05		2665720	1	18	0	AGZ20255.1,AGZ20259.1,ADA67917.1,AGZ20256.1,CS-Omega-D2|CS-Omega-D3|AWK59775.1,AGO17772.1,AGO17773.1,ATD83896.1,AAT74547.1,X-Omega4,ATD83900.1,AGZ20260.1,ATD83903.1,ATD83907.1	180605_chymo_ChSp_B3_Butte_9.1053.1053.3 File:"180605_chymo_ChSp_B3_Butte_9.raw", NativeID:"controllerType=0 controllerNumber=1 scan=1053" RTINSECONDS=743.0502
TRUE	TRUE	(-)ARELNPSnKELQSPQQSF(S)	0.99	45.54	41.731	0		2	Deamidated (+1)	692.012	2073.01	3	0.001824	0.8795	770.392		73712.4	1	18	0	AGZ20255.1,AGZ20259.1,ADA67917.1,AGZ20256.1,CS-Omega-D2|CS-Omega-D3|AWK59775.1,AGO17772.1,AGO17773.1,ATD83896.1,AAT74547.1,X-Omega4,ATD83900.1,AGZ20260.1,ATD83903.1,ATD83907.1	180605_chymo_ChSp_B3_Butte_9.1131.1131.3 File:"180605_chymo_ChSp_B3_Butte_9.raw", NativeID:"controllerType=0 controllerNumber=1 scan=1131"
TRUE	TRUE	(-)ARELnPSNKELQSPQQSF(S)	0.97	37.75	41.7508	0		2	Deamidated (+1)	692.012	2073.01	3	0.0001771	0.08537	774.98		96200.3	1	18	0	AGZ20255.1,AGZ20259.1,ADA67917.1,AGZ20256.1,CS-Omega-D2|CS-Omega-D3|AWK59775.1,AGO17772.1,AGO17773.1,ATD83896.1,AAT74547.1,X-Omega4,ATD83900.1,AGZ20260.1,ATD83903.1,ATD83907.1	180605_chymo_ChSp_B3_Butte_9.1144.1144.3 File:"180605_chymo_ChSp_B3_Butte_9.raw", NativeID:"controllerType=0 controllerNumber=1 scan=1144"
TRUE	TRUE	(L)NPSNKELQSPQQSF(S)	1	42.73	41.8355	33.62	4.69897	2		802.389	1602.76	2	0.0006301	0.3929	719.981		26663.1	5	18	0	AGO17774.1,CAR82265.1,AGO17772.1,AGO17773.1,AEY70387.1,AGO17771.1,CS-Omega-D1|AWK59774.1,ATD83896.1,AAT74547.1,ATD83895.1,ATD83902.1,ATD83900.1,AFV52228.1,AFV52227.1,AFV52229.1,ATD83903.1,AWK57839.1,AFV52226.1,ATD83906.1,AFV52225.1,ATD83907.1,AGZ20255.1,AGZ20259.1,AGZ20258.1,AGZ20257.1,ADA67917.1,AGZ20256.1,CS-Omega-D2|CS-Omega-D3|AWK59775.1,AKB95614.1,ADF58073.1,ADF58075.1,X-Omega4,X-Omega5,AGZ2…	180605_chymo_ChSp_B3_Butte_9.989.989.2 File:"180605_chymo_ChSp_B3_Butte_9.raw", NativeID:"controllerType=0 controllerNumber=1 scan=989" RTINSECONDS=719.9811
TRUE	TRUE	(N)KELQSPQQSF(S)	0.97				4.09691	1		596.304	1190.59	2	-0.000156	-0.1309			336376	9	18	0	AGO17774.1,CAR82265.1,AGO17772.1,AGO17773.1,AEY70387.1,AGO17771.1,CS-Omega-D1|AWK59774.1,ATD83896.1,AAT74547.1,ATD83895.1,ATD83902.1,ATD83900.1,AFV52228.1,AFV52227.1,AFV52229.1,ATD83903.1,AWK57839.1,AFV52226.1,ATD83906.1,AFV52225.1,ATD83907.1,AGZ20255.1,AGZ20259.1,AGZ20258.1,AGZ20257.1,ADA67917.1,AGZ20256.1,CS-Omega-D2|CS-Omega-D3|AWK59775.1,AKB95614.1,ADF58073.1,ADF58075.1,X-Omega4,X-Omega5,AGZ2…	180605_chymo_ChSp_B3_Butte_9.803.803.2 File:"180605_chymo_ChSp_B3_Butte_9.raw", NativeID:"controllerType=0 controllerNumber=1 scan=803" RTINSECONDS=656.1594
TRUE	TRUE	(F)SHQQQPFPQQPY(P)	1				5.61979	1		742.85	1483.68	2	-0.000147	-0.09901			344101	19	30	0	AGO17774.1,CAR82265.1,AGO17772.1,AGO17773.1,AGO17771.1,CS-Omega-D1|AWK59774.1,ATD83896.1,AAT74547.1,ATD83900.1,AFV52228.1,AFV52227.1,AFV52229.1,ATD83903.1,AWK57839.1,AFV52226.1,AFV52225.1,ATD83907.1,AGZ20255.1,AGZ20254.1,AGZ20259.1,AGZ20258.1,AGZ20257.1,ADA67917.1,AGZ20256.1,CS-Omega-D2|CS-Omega-D3|AWK59775.1,ADF58075.1,X-Omega4,X-Omega5,AGZ20260.1	180605_chymo_ChSp_B3_Butte_9.1087.1087.2 File:"180605_chymo_ChSp_B3_Butte_9.raw", NativeID:"controllerType=0 controllerNumber=1 scan=1087" RTINSECONDS=754.7074
TRUE	TRUE	(F)SHQQQPFPQQPYPQQPY(P)	1	56.67	42.0887	48.93	4.95861	1		1049.49	2096.97	2	-0.001092	-0.5205	877.324		11524.2	19	35	0	AGO17774.1,CAR82265.1,AGO17772.1,AGO17773.1,AGO17771.1,CS-Omega-D1|AWK59774.1,ATD83896.1,AAT74547.1,ATD83900.1,AFV52228.1,AFV52227.1,AFV52229.1,ATD83903.1,AWK57839.1,AFV52226.1,AFV52225.1,ATD83907.1,AGZ20255.1,AGZ20254.1,AGZ20259.1,AGZ20258.1,AGZ20257.1,ADA67917.1,AGZ20256.1,CS-Omega-D2|CS-Omega-D3|AWK59775.1,ADF58075.1,X-Omega4,X-Omega5,AGZ20260.1	180605_chymo_ChSp_B3_Butte_9.1266.1266.2 File:"180605_chymo_ChSp_B3_Butte_9.raw", NativeID:"controllerType=0 controllerNumber=1 scan=1266" RTINSECONDS=877.3236
TRUE	TRUE	(F)SHQQQPFPQQPYPQQPY(P)	0.99	43.63	42.0951	34.84	3.49485	1		1049.49	2096.97	2	-0.001336	-0.6368	879.753		14671.8	19	35	0	AGO17774.1,CAR82265.1,AGO17772.1,AGO17773.1,AGO17771.1,CS-Omega-D1|AWK59774.1,ATD83896.1,AAT74547.1,ATD83900.1,AFV52228.1,AFV52227.1,AFV52229.1,ATD83903.1,AWK57839.1,AFV52226.1,AFV52225.1,ATD83907.1,AGZ20255.1,AGZ20254.1,AGZ20259.1,AGZ20258.1,AGZ20257.1,ADA67917.1,AGZ20256.1,CS-Omega-D2|CS-Omega-D3|AWK59775.1,ADF58075.1,X-Omega4,X-Omega5,AGZ20260.1	180605_chymo_ChSp_B3_Butte_9.1269.1269.2 File:"180605_chymo_ChSp_B3_Butte_9.raw", NativeID:"controllerType=0 controllerNumber=1 scan=1269" RTINSECONDS=879.7535
TRUE	TRUE	(F)SHQQQPFPQQPYPQQPYPSQQPY(P)	1				8.34679	1		933.437	2797.29	3	-0.000478	-0.1708			2644.83	19	41	0	AGZ20255.1,AGZ20254.1,AGO17774.1,AGZ20259.1,CAR82265.1,AGZ20258.1,AGZ20257.1,AGZ20256.1,CS-Omega-D2|CS-Omega-D3|AWK59775.1,AGO17772.1,AGO17773.1,CS-Omega-D1|AWK59774.1,ATD83896.1,AAT74547.1,ADF58075.1,X-Omega4,ATD83900.1,X-Omega5,AGZ20260.1,ATD83903.1,AWK57839.1,ATD83907.1	180605_chymo_ChSp_B3_Butte_9.1317.1317.3 File:"180605_chymo_ChSp_B3_Butte_9.raw", NativeID:"controllerType=0 controllerNumber=1 scan=1317" RTINSECONDS=949.693
TRUE	TRUE	(Y)PSQQPFPTPQQQFPQQSQQPF(T)	0.99				6.52288	1		824.065	2469.17	3	0.0002271	0.09192	1147.34		32028.5	42	62	0	AGZ20255.1,ATD83896.1,AGZ20259.1,AAT74547.1,X-Omega4,ADA67917.1,AGZ20256.1,CS-Omega-D2|CS-Omega-D3|AWK59775.1,ATD83903.1,AGO17772.1,AGO17773.1	180605_chymo_ChSp_B3_Butte_9.1503.1503.3 File:"180605_chymo_ChSp_B3_Butte_9.raw", NativeID:"controllerType=0 controllerNumber=1 scan=1503" RTINSECONDS=1147.3382
TRUE	TRUE	(F)TQPQQPTPL(Q)	0.99	46.6	39.676	16.52		2		505.27	1008.52	2	0.0003021	0.2992	712.243		148246	63	71	0	AGZ20255.1,AGZ20254.1,AGO17774.1,AGZ20259.1,CAR82265.1,AGZ20258.1,AGZ20257.1,ADA67917.1,AGZ20256.1,CS-Omega-D2|CS-Omega-D3|AWK59775.1,AGO17772.1,AGO17773.1,AGO17771.1,CS-Omega-D1|AWK59774.1,ATD83896.1,AAT74547.1,X-Omega4,ATD83900.1,X-Omega5,AGZ20260.1,ADF58070.1,ATD83903.1	180605_chymo_ChSp_B3_Butte_9.967.967.2 File:"180605_chymo_ChSp_B3_Butte_9.raw", NativeID:"controllerType=0 controllerNumber=1 scan=967"
TRUE	TRUE	(F)TQPQQPTPL(Q)	0.96	33.34	39.6745	2.5		2		505.269	1008.52	2	-0.0004919	-0.4873	681.876		397774	63	71	0	AGZ20255.1,AGZ20254.1,AGO17774.1,AGZ20259.1,CAR82265.1,AGZ20258.1,AGZ20257.1,ADA67917.1,AGZ20256.1,CS-Omega-D2|CS-Omega-D3|AWK59775.1,AGO17772.1,AGO17773.1,AGO17771.1,CS-Omega-D1|AWK59774.1,ATD83896.1,AAT74547.1,X-Omega4,ATD83900.1,X-Omega5,AGZ20260.1,ADF58070.1,ATD83903.1	180605_chymo_ChSp_B3_Butte_9.877.877.2 File:"180605_chymo_ChSp_B3_Butte_9.raw", NativeID:"controllerType=0 controllerNumber=1 scan=877"
TRUE	TRUE	(L)qPQQPFPQQPQQPQQPFPQPQQPF(P)	1				9.26761	1	Ammonia-loss (-17)	951.796	2852.36	3	-0.00267	-0.9356			15996.2	72	95	0	AGO17774.1,CAR82265.1,AGO17773.1,AEY70387.1,AGO17771.1,CS-Omega-D1|AWK59774.1,ATD83896.1,AAT74547.1,ATD83900.1,AFV52228.1,AFV52227.1,AFV52229.1,AWK57839.1,AFV52226.1,AFV52225.1,AGZ20255.1,AGZ20254.1,AGZ20258.1,AGZ20257.1,ADA67917.1,CS-Omega-D2|CS-Omega-D3|AWK59775.1,ADF58075.1,X-Omega4,X-Omega5,AGZ20260.1,AHJ60679.1	180605_chymo_ChSp_B3_Butte_9.1940.1940.3 File:"180605_chymo_ChSp_B3_Butte_9.raw", NativeID:"controllerType=0 controllerNumber=1 scan=1940" RTINSECONDS=1343.0785
TRUE	TRUE	(L)QPQQPFPQQPQQPQQPFPQPQQPF(P)	1				8.52288	1		957.471	2869.39	3	-0.001691	-0.5891			21977.5	72	95	0	AGO17774.1,CAR82265.1,AGO17773.1,AEY70387.1,AGO17771.1,CS-Omega-D1|AWK59774.1,ATD83896.1,AAT74547.1,ATD83900.1,AFV52228.1,AFV52227.1,AFV52229.1,AWK57839.1,AFV52226.1,AFV52225.1,AGZ20255.1,AGZ20254.1,AGZ20258.1,AGZ20257.1,ADA67917.1,CS-Omega-D2|CS-Omega-D3|AWK59775.1,ADF58075.1,X-Omega4,X-Omega5,AGZ20260.1,AHJ60679.1	180605_chymo_ChSp_B3_Butte_9.1564.1564.3 File:"180605_chymo_ChSp_B3_Butte_9.raw", NativeID:"controllerType=0 controllerNumber=1 scan=1564" RTINSECONDS=1181.5407
TRUE	TRUE	(L)qPQQPFPQQPQQPQQPFPQPQQPF(P)	0.99				6.67778	1	Ammonia-loss (-17)	951.796	2852.37	3	-0.002304	-0.8073			25064.1	72	95	0	AGO17774.1,CAR82265.1,AGO17773.1,AEY70387.1,AGO17771.1,CS-Omega-D1|AWK59774.1,ATD83896.1,AAT74547.1,ATD83900.1,AFV52228.1,AFV52227.1,AFV52229.1,AWK57839.1,AFV52226.1,AFV52225.1,AGZ20255.1,AGZ20254.1,AGZ20258.1,AGZ20257.1,ADA67917.1,CS-Omega-D2|CS-Omega-D3|AWK59775.1,ADF58075.1,X-Omega4,X-Omega5,AGZ20260.1,AHJ60679.1	180605_chymo_ChSp_B3_Butte_9.1945.1945.3 File:"180605_chymo_ChSp_B3_Butte_9.raw", NativeID:"controllerType=0 controllerNumber=1 scan=1945" RTINSECONDS=1345.6559
TRUE	TRUE	(L)qPQQPFPQQPQQPQQPFPQPQQPFPW(Q)	1	39.99	41.0456	35.22	15	2	Ammonia-loss (-17)	1046.17	3135.5	3	-6.556e-05	-0.0209	1443.09		36387.2	72	97	0	AGO17774.1,CAR82265.1,AGO17773.1,AEY70387.1,AGO17771.1,CS-Omega-D1|AWK59774.1,ATD83896.1,AAT74547.1,ATD83900.1,AFV52228.1,AFV52227.1,AFV52229.1,AWK57839.1,AFV52226.1,AFV52225.1,AGZ20255.1,AGZ20254.1,AGZ20258.1,AGZ20257.1,ADA67917.1,CS-Omega-D2|CS-Omega-D3|AWK59775.1,ADF58075.1,X-Omega4,X-Omega5,AGZ20260.1,AHJ60679.1	180605_chymo_ChSp_B3_Butte_9.2197.2197.3 File:"180605_chymo_ChSp_B3_Butte_9.raw", NativeID:"controllerType=0 controllerNumber=1 scan=2197" RTINSECONDS=1443.0922
TRUE	TRUE	(L)QPQQPFPQQPQQPQQPFPQPQQPFPW(Q)	1	74.38	41.0792	66.52	13.3468	2		1051.85	3152.53	3	0.002196	0.6964	1398.48		146509	72	97	0	AGO17774.1,CAR82265.1,AGO17773.1,AEY70387.1,AGO17771.1,CS-Omega-D1|AWK59774.1,ATD83896.1,AAT74547.1,ATD83900.1,AFV52228.1,AFV52227.1,AFV52229.1,AWK57839.1,AFV52226.1,AFV52225.1,AGZ20255.1,AGZ20254.1,AGZ20258.1,AGZ20257.1,ADA67917.1,CS-Omega-D2|CS-Omega-D3|AWK59775.1,ADF58075.1,X-Omega4,X-Omega5,AGZ20260.1,AHJ60679.1	180605_chymo_ChSp_B3_Butte_9.2086.2086.3 File:"180605_chymo_ChSp_B3_Butte_9.raw", NativeID:"controllerType=0 controllerNumber=1 scan=2086" RTINSECONDS=1398.4819
TRUE	TRUE	(L)qPQQPFPQQPQQPQQPFPQPQQPFPW(Q)	1	45.42	41.038	35.88	8.95861	2	Ammonia-loss (-17)	1046.17	3135.5	3	0.0006664	0.2125	1445.56		72345.4	72	97	0	AGO17774.1,CAR82265.1,AGO17773.1,AEY70387.1,AGO17771.1,CS-Omega-D1|AWK59774.1,ATD83896.1,AAT74547.1,ATD83900.1,AFV52228.1,AFV52227.1,AFV52229.1,AWK57839.1,AFV52226.1,AFV52225.1,AGZ20255.1,AGZ20254.1,AGZ20258.1,AGZ20257.1,ADA67917.1,CS-Omega-D2|CS-Omega-D3|AWK59775.1,ADF58075.1,X-Omega4,X-Omega5,AGZ20260.1,AHJ60679.1	180605_chymo_ChSp_B3_Butte_9.2201.2201.3 File:"180605_chymo_ChSp_B3_Butte_9.raw", NativeID:"controllerType=0 controllerNumber=1 scan=2201" RTINSECONDS=1445.5631
TRUE	TRUE	(L)QPQQPFPQQPQQPQqPFPqPqqPFPW(Q)	0.99	41.04	41.3821	16.96		2	Deamidated (+1), Deamidated (+1), Deamidated (+1), Deamidated (+1)	790.138	3156.52	4	0.05837	18.48	1379.45		20512.9	72	97	0	AGO17774.1,CAR82265.1,AGO17773.1,AEY70387.1,AGO17771.1,CS-Omega-D1|AWK59774.1,ATD83896.1,AAT74547.1,ATD83900.1,AFV52228.1,AFV52227.1,AFV52229.1,AWK57839.1,AFV52226.1,AFV52225.1,AGZ20255.1,AGZ20254.1,AGZ20258.1,AGZ20257.1,ADA67917.1,CS-Omega-D2|CS-Omega-D3|AWK59775.1,ADF58075.1,X-Omega4,X-Omega5,AGZ20260.1,AHJ60679.1	180605_chymo_ChSp_B3_Butte_9.2036.2036.4 File:"180605_chymo_ChSp_B3_Butte_9.raw", NativeID:"controllerType=0 controllerNumber=1 scan=2036"
TRUE	TRUE	(P)LQPQQPFPQQPQQP(F)	1	49.89	45.4456	0	4.00436	2		830.927	1659.84	2	0.001084	0.6527	819.666		39028.4	112	125	0	AGO17774.1,ACI04107.1,AGO17715.1,AFX69687.1,AGO17713.1,CS-Gamma-D2|BU-Gamma2|AEA52221.1,AEW46786.1,ADF58069.1,AGO17772.1,ACI04085.1,AEY70387.1,CS-Omega-D1|AWK59774.1,ATD83895.1,AFV52228.1,X-Gamma8|AAK84779.1,ATD83903.1,AWK57839.1,AFV52226.1,AGZ20255.1,AED99848.1,AGZ20257.1,CS-Omega-D2|CS-Omega-D3|AWK59775.1,ACI04097.1,CS-Omega-A4|X-Omega1,AGO17727.1,AGZ20260.1,AEA52218.1,ADF58070.1,ACI04088.1,CAR…	180614_thermo_ChSp_B3_Butte_9.1612.1612.2 File:"180614_thermo_ChSp_B3_Butte_9.raw", NativeID:"controllerType=0 controllerNumber=1 scan=1612" RTINSECONDS=819.6658
TRUE	TRUE	(P)LQPQQPFPQQPQQP(F)	1	39.89	45.3982	0	5	2		830.926	1659.84	2	0.0004721	0.2842	823.248		58458	112	125	0	AGO17774.1,ACI04107.1,AGO17715.1,AFX69687.1,AGO17713.1,CS-Gamma-D2|BU-Gamma2|AEA52221.1,AEW46786.1,ADF58069.1,AGO17772.1,ACI04085.1,AEY70387.1,CS-Omega-D1|AWK59774.1,ATD83895.1,AFV52228.1,X-Gamma8|AAK84779.1,ATD83903.1,AWK57839.1,AFV52226.1,AGZ20255.1,AED99848.1,AGZ20257.1,CS-Omega-D2|CS-Omega-D3|AWK59775.1,ACI04097.1,CS-Omega-A4|X-Omega1,AGO17727.1,AGZ20260.1,AEA52218.1,ADF58070.1,ACI04088.1,CAR…	180614_thermo_ChSp_B3_Butte_9.1621.1621.2 File:"180614_thermo_ChSp_B3_Butte_9.raw", NativeID:"controllerType=0 controllerNumber=1 scan=1621" RTINSECONDS=823.2479
TRUE	TRUE	(P)LQPQQPFPQQPQQPFPQP(Q)	1				7.49485	1		1065.54	2129.07	2	0.003469	1.629			2662.45	112	129	0	AGO17774.1,CAR82265.1,AGO17772.1,AGO17773.1,AEY70387.1,AGO17771.1,CS-Omega-D1|AWK59774.1,ATD83896.1,AAT74547.1,ATD83895.1,ATD83900.1,AFV52227.1,AFV52229.1,AWK57839.1,AFV52226.1,ATD83906.1,AFV52225.1,AGZ20255.1,AGZ20254.1,AGZ20257.1,ADA67917.1,CS-Omega-D2|CS-Omega-D3|AWK59775.1,AKB95614.1,ADF58075.1,X-Omega4,X-Omega5,AGZ20260.1,ADF58070.1	180614_thermo_ChSp_B3_Butte_9.1977.1977.2 File:"180614_thermo_ChSp_B3_Butte_9.raw", NativeID:"controllerType=0 controllerNumber=1 scan=1977" RTINSECONDS=1083.9372
TRUE	TRUE	(P)LQPQQPFPQQPQQPFPQP(Q)	1				5.61979	1		1065.54	2129.07	2	0.002736	1.284	1081.52		4610.49	112	129	0	AGO17774.1,CAR82265.1,AGO17772.1,AGO17773.1,AEY70387.1,AGO17771.1,CS-Omega-D1|AWK59774.1,ATD83896.1,AAT74547.1,ATD83895.1,ATD83900.1,AFV52227.1,AFV52229.1,AWK57839.1,AFV52226.1,ATD83906.1,AFV52225.1,AGZ20255.1,AGZ20254.1,AGZ20257.1,ADA67917.1,CS-Omega-D2|CS-Omega-D3|AWK59775.1,AKB95614.1,ADF58075.1,X-Omega4,X-Omega5,AGZ20260.1,ADF58070.1	180614_thermo_ChSp_B3_Butte_9.1974.1974.2 File:"180614_thermo_ChSp_B3_Butte_9.raw", NativeID:"controllerType=0 controllerNumber=1 scan=1974" RTINSECONDS=1081.5246
TRUE	TRUE	(L)qPQQPFPQQPQQPF(P)	1	38.43	42.0935	13.85	3.284	1	Ammonia-loss (-17)	839.405	1676.8	2	0.0004844	0.2887	1193.51		12359.4	113	126	0	AGO17774.1,CAR82265.1,AGO17772.1,AGO17773.1,AEY70387.1,AGO17771.1,CS-Omega-D1|AWK59774.1,ATD83896.1,AAT74547.1,ATD83895.1,ATD83902.1,ATD83900.1,AFV52228.1,AFV52227.1,AFV52229.1,ATD83903.1,AWK57839.1,AFV52226.1,ATD83906.1,AFV52225.1,AGZ20255.1,AGZ20254.1,AGZ20257.1,ADA67917.1,AGZ20256.1,CS-Omega-D2|CS-Omega-D3|AWK59775.1,AKB95614.1,ADF58075.1,X-Omega4,X-Omega5,AGZ20260.1,AHJ60679.1,ADF58070.1	180605_chymo_ChSp_B3_Butte_9.1591.1591.2 File:"180605_chymo_ChSp_B3_Butte_9.raw", NativeID:"controllerType=0 controllerNumber=1 scan=1591" RTINSECONDS=1193.5123
TRUE	TRUE	(L)qPQQPFPQQPQQPF(P)	1	37.99	42.0935	13.91	2.95861	1	Ammonia-loss (-17)	839.405	1676.8	2	0.0008504	0.5069	1197.96		25208.7	113	126	0	AGO17774.1,CAR82265.1,AGO17772.1,AGO17773.1,AEY70387.1,AGO17771.1,CS-Omega-D1|AWK59774.1,ATD83896.1,AAT74547.1,ATD83895.1,ATD83902.1,ATD83900.1,AFV52228.1,AFV52227.1,AFV52229.1,ATD83903.1,AWK57839.1,AFV52226.1,ATD83906.1,AFV52225.1,AGZ20255.1,AGZ20254.1,AGZ20257.1,ADA67917.1,AGZ20256.1,CS-Omega-D2|CS-Omega-D3|AWK59775.1,AKB95614.1,ADF58075.1,X-Omega4,X-Omega5,AGZ20260.1,AHJ60679.1,ADF58070.1	180605_chymo_ChSp_B3_Butte_9.1601.1601.2 File:"180605_chymo_ChSp_B3_Butte_9.raw", NativeID:"controllerType=0 controllerNumber=1 scan=1601" RTINSECONDS=1197.9557
TRUE	TRUE	(L)qPQQPFPQQPQQPFPQPQLPFPQ(Q)	1				7.72125	1	Ammonia-loss (-17)	904.118	2709.33	3	-0.003689	-1.361			19378.5	113	135	0	AGZ20255.1,ADA67917.1,CS-Omega-D2|CS-Omega-D3|AWK59775.1,AKB95614.1,AGO17772.1,AGO17773.1,ATD83896.1,AAT74547.1,ATD83895.1,X-Omega4,AFV52227.1,AFV52226.1	180605_chymo_ChSp_B3_Butte_9.2140.2140.3 File:"180605_chymo_ChSp_B3_Butte_9.raw", NativeID:"controllerType=0 controllerNumber=1 scan=2140" RTINSECONDS=1418.7115
TRUE	TRUE	(L)QPQQPFPQQPQQPFPQPQLPFPQ(Q)	0.99				6.5376	1		909.795	2726.36	3	0.001685	0.6178			23098.8	113	135	0	AGZ20255.1,ADA67917.1,CS-Omega-D2|CS-Omega-D3|AWK59775.1,AKB95614.1,AGO17772.1,AGO17773.1,ATD83896.1,AAT74547.1,ATD83895.1,X-Omega4,AFV52227.1,AFV52226.1	180605_chymo_ChSp_B3_Butte_9.2002.2002.3 File:"180605_chymo_ChSp_B3_Butte_9.raw", NativeID:"controllerType=0 controllerNumber=1 scan=2002" RTINSECONDS=1367.0172
TRUE	TRUE	(Q)IIPQQPQQPFP(L)	0.96	38.76	44.72	0		2		646.854	1291.69	2	0.0009301	0.7195	975.815		4535.34	140	150	0	AGZ20255.1,CS-Omega-D2|CS-Omega-D3|AWK59775.1,AKB95614.1,ADF58069.1,AGO17773.1,AEY70387.1,ATD83896.1,CS-Omega-A4|X-Omega1,ADF58072.1,ATD83895.1,ADF58075.1,X-Omega4,ATD83900.1,X-Omega2,AFV52227.1,AFV52226.1	180614_thermo_ChSp_B3_Butte_9.1897.1897.2 File:"180614_thermo_ChSp_B3_Butte_9.raw", NativeID:"controllerType=0 controllerNumber=1 scan=1897"
TRUE	TRUE	(Q)IIPQQPQQPFP(L)	0.96	38.5	44.6945	0		2		646.854	1291.69	2	0.0004421	0.342	973.729		4904.41	140	150	0	AGZ20255.1,CS-Omega-D2|CS-Omega-D3|AWK59775.1,AKB95614.1,ADF58069.1,AGO17773.1,AEY70387.1,ATD83896.1,CS-Omega-A4|X-Omega1,ADF58072.1,ATD83895.1,ADF58075.1,X-Omega4,ATD83900.1,X-Omega2,AFV52227.1,AFV52226.1	180614_thermo_ChSp_B3_Butte_9.1895.1895.2 File:"180614_thermo_ChSp_B3_Butte_9.raw", NativeID:"controllerType=0 controllerNumber=1 scan=1895"
TRUE	TRUE	(Q)IIPQQPQQPFPL(Q)	1	41.46	37.6223	26.55	2.82391	1		703.396	1404.78	2	-0.0001619	-0.1152	1205.13		60477.9	140	151	0	AGZ20255.1,CS-Omega-D2|CS-Omega-D3|AWK59775.1,AKB95614.1,AGO17773.1,AEY70387.1,ATD83896.1,CS-Omega-A4|X-Omega1,ATD83895.1,ADF58075.1,X-Omega4,ATD83900.1,AFV52227.1,AFV52226.1	180605_chymo_ChSp_B3_Butte_9.1617.1617.2 File:"180605_chymo_ChSp_B3_Butte_9.raw", NativeID:"controllerType=0 controllerNumber=1 scan=1617" RTINSECONDS=1205.1251
TRUE	TRUE	(P)LQPQQPFPQQPQQPFPQPQQPIP(V)	0.99	40.43	37.2665	35.92		2		898.467	2692.38	3	0.003806	1.413	1164.4		32437.3	151	173	0	AGZ20255.1,AAT74547.1,ATD83895.1,X-Omega4,CS-Omega-D2|CS-Omega-D3|AWK59775.1	180614_thermo_ChSp_B3_Butte_9.2030.2030.3 File:"180614_thermo_ChSp_B3_Butte_9.raw", NativeID:"controllerType=0 controllerNumber=1 scan=2030"
TRUE	TRUE	(P)LQPQQPFPQQPQQPFPQPQQPIP(V)	0.99	39.08	37.2444	31		2		898.468	2692.38	3	0.005273	1.958	1161.98		14988.5	151	173	0	AGZ20255.1,AAT74547.1,ATD83895.1,X-Omega4,CS-Omega-D2|CS-Omega-D3|AWK59775.1	180614_thermo_ChSp_B3_Butte_9.2027.2027.3 File:"180614_thermo_ChSp_B3_Butte_9.raw", NativeID:"controllerType=0 controllerNumber=1 scan=2027"
TRUE	TRUE	(L)QPQQPFPQQPQQPFPQPQQPIPVQPQ(Q)	1				9.63827	1		1011.52	3031.54	3	0.008076	2.663			6831.98	152	177	0	AGZ20255.1,AAT74547.1,ATD83895.1,X-Omega4,CS-Omega-D2|CS-Omega-D3|AWK59775.1	180605_chymo_ChSp_B3_Butte_9.1491.1491.3 File:"180605_chymo_ChSp_B3_Butte_9.raw", NativeID:"controllerType=0 controllerNumber=1 scan=1491" RTINSECONDS=1139.1533
TRUE	TRUE	(L)QPQQPFPQQPQQPFPQPQQPIPVQPQ(Q)	1				9.14874	1		1011.52	3031.54	3	0.007161	2.361			12181.3	152	177	0	AGZ20255.1,AAT74547.1,ATD83895.1,X-Omega4,CS-Omega-D2|CS-Omega-D3|AWK59775.1	180605_chymo_ChSp_B3_Butte_9.1494.1494.3 File:"180605_chymo_ChSp_B3_Butte_9.raw", NativeID:"controllerType=0 controllerNumber=1 scan=1494" RTINSECONDS=1141.5968
TRUE	TRUE	(L)qPQQPFPQQPQQPFPQPQQPIPVQPQ(Q)	0.99				7.45593	1	Ammonia-loss (-17)	1005.84	3014.5	3	-0.0007756	-0.2572			32405.8	152	177	0	AGZ20255.1,AAT74547.1,ATD83895.1,X-Omega4,CS-Omega-D2|CS-Omega-D3|AWK59775.1	180605_chymo_ChSp_B3_Butte_9.1745.1745.3 File:"180605_chymo_ChSp_B3_Butte_9.raw", NativeID:"controllerType=0 controllerNumber=1 scan=1745" RTINSECONDS=1267.7221
TRUE	TRUE	(L)qPQQPFPQQPQQPFPQPQQPIPVQPQ(Q)	0.99				7.36653	1	Ammonia-loss (-17)	1005.84	3014.5	3	-0.0002266	-0.07515			23183.6	152	177	0	AGZ20255.1,AAT74547.1,ATD83895.1,X-Omega4,CS-Omega-D2|CS-Omega-D3|AWK59775.1	180605_chymo_ChSp_B3_Butte_9.1735.1735.3 File:"180605_chymo_ChSp_B3_Butte_9.raw", NativeID:"controllerType=0 controllerNumber=1 scan=1735" RTINSECONDS=1263.7213
TRUE	TRUE	(P)VQPQQSFPQQSQQSQQP(F)	1	62.97	44.9998	45.3	9.85387	2		985.474	1968.93	2	0.004276	2.171	634.685		22058.1	174	190	0	AGZ20255.1,AAT74547.1,ATD83895.1,X-Omega4,CS-Omega-D2|CS-Omega-D3|AWK59775.1	180614_thermo_ChSp_B3_Butte_9.1103.1103.2 File:"180614_thermo_ChSp_B3_Butte_9.raw", NativeID:"controllerType=0 controllerNumber=1 scan=1103" RTINSECONDS=634.6848
TRUE	TRUE	(P)VQPQQSFPQQSQQSQQP(F)	1	61.27	45.0557	45.5	8.82391	2		985.473	1968.93	2	0.00269	1.366	638.424		50888.4	174	190	0	AGZ20255.1,AAT74547.1,ATD83895.1,X-Omega4,CS-Omega-D2|CS-Omega-D3|AWK59775.1	180614_thermo_ChSp_B3_Butte_9.1113.1113.2 File:"180614_thermo_ChSp_B3_Butte_9.raw", NativeID:"controllerType=0 controllerNumber=1 scan=1113" RTINSECONDS=638.4236
TRUE	TRUE	(P)VQPQQSFPQQSQQSQQP(F)	1	48.01	45.1216	32.4	3.56864	2		657.317	1968.93	3	-0.0001299	-0.06596	638.935		55002.9	174	190	0	AGZ20255.1,AAT74547.1,ATD83895.1,X-Omega4,CS-Omega-D2|CS-Omega-D3|AWK59775.1	180614_thermo_ChSp_B3_Butte_9.1115.1115.3 File:"180614_thermo_ChSp_B3_Butte_9.raw", NativeID:"controllerType=0 controllerNumber=1 scan=1115" RTINSECONDS=638.9346
TRUE	TRUE	(P)VQPQQSFPQQSQQSQQP(F)	1	47.18	45.1216	36.6	3.79588	2		985.472	1968.93	2	-0.0001179	-0.05987	657.976		42625.9	174	190	0	AGZ20255.1,AAT74547.1,ATD83895.1,X-Omega4,CS-Omega-D2|CS-Omega-D3|AWK59775.1	180614_thermo_ChSp_B3_Butte_9.1166.1166.2 File:"180614_thermo_ChSp_B3_Butte_9.raw", NativeID:"controllerType=0 controllerNumber=1 scan=1166" RTINSECONDS=657.9762
TRUE	TRUE	(Q)QSFPQQSQQSQQPF(A)	1				6.72125	1		832.887	1663.76	2	0.000204	0.1225			1512.27	178	191	0	AGZ20255.1,AAT74547.1,ATD83895.1,X-Omega4,CS-Omega-D2|CS-Omega-D3|AWK59775.1	180605_chymo_ChSp_B3_Butte_9.1242.1242.2 File:"180605_chymo_ChSp_B3_Butte_9.raw", NativeID:"controllerType=0 controllerNumber=1 scan=1242" RTINSECONDS=843.0568
TRUE	TRUE	(F)AQPQQLFPELQQPIPQQPQQPF(P)	0.99				7.03152	1		863.115	2586.32	3	-0.001526	-0.5898			239123	192	213	0	AGZ20255.1,AAT74547.1,ATD83895.1,X-Omega4,CS-Omega-D2|CS-Omega-D3|AWK59775.1	180605_chymo_ChSp_B3_Butte_9.2052.2052.3 File:"180605_chymo_ChSp_B3_Butte_9.raw", NativeID:"controllerType=0 controllerNumber=1 scan=2052" RTINSECONDS=1386.2958
TRUE	TRUE	(F)AQPQQLFPELQQPIPQQPQQPFPL(Q)	1	29.68	38.7064	21.35	5.40894	2		933.16	2796.46	3	-0.0007319	-0.2616	1422.35		228333	192	215	0	AGZ20255.1,AAT74547.1,ATD83895.1,X-Omega4,CS-Omega-D2|CS-Omega-D3|AWK59775.1	180605_chymo_ChSp_B3_Butte_9.2149.2149.3 File:"180605_chymo_ChSp_B3_Butte_9.raw", NativeID:"controllerType=0 controllerNumber=1 scan=2149" RTINSECONDS=1422.352
TRUE	TRUE	(Q)QLFPELQQPIPQQPQQPFPL(Q)	1				8.05061	1		791.758	2372.25	3	-0.000845	-0.3561			69779.4	196	215	0	AGZ20255.1,AGZ20254.1,AGO17774.1,CAR82265.1,AGZ20257.1,CS-Omega-D2|CS-Omega-D3|AWK59775.1,CS-Omega-D1|AWK59774.1,AAT74547.1,ATD83895.1,X-Omega4,X-Omega5,AWK57839.1,AFV52226.1	180605_chymo_ChSp_B3_Butte_9.2156.2156.3 File:"180605_chymo_ChSp_B3_Butte_9.raw", NativeID:"controllerType=0 controllerNumber=1 scan=2156" RTINSECONDS=1425.4175
TRUE	TRUE	(E)LQQPIPQQPQQPFP(L)	1	52.57	44.4557	38.93	3	2		823.439	1644.86	2	-1.942e-06	-0.00118	989.347		2861.69	201	214	0	AGZ20255.1,AGZ20254.1,AGO17774.1,CAR82265.1,AGZ20257.1,CS-Omega-D2|CS-Omega-D3|AWK59775.1,CS-Omega-D1|AWK59774.1,AAT74547.1,ATD83895.1,ADF58075.1,X-Omega4,X-Omega5,AWK57839.1,AFV52226.1	180614_thermo_ChSp_B3_Butte_9.1907.1907.2 File:"180614_thermo_ChSp_B3_Butte_9.raw", NativeID:"controllerType=0 controllerNumber=1 scan=1907" RTINSECONDS=989.3471
TRUE	TRUE	(E)LQQPIPQQPQQPFP(L)	1	47.86	44.4557	33.14	4.0655	2		823.439	1644.86	2	0.0003641	0.2212	991.455		5101.95	201	214	0	AGZ20255.1,AGZ20254.1,AGO17774.1,CAR82265.1,AGZ20257.1,CS-Omega-D2|CS-Omega-D3|AWK59775.1,CS-Omega-D1|AWK59774.1,AAT74547.1,ATD83895.1,ADF58075.1,X-Omega4,X-Omega5,AWK57839.1,AFV52226.1	180614_thermo_ChSp_B3_Butte_9.1909.1909.2 File:"180614_thermo_ChSp_B3_Butte_9.raw", NativeID:"controllerType=0 controllerNumber=1 scan=1909" RTINSECONDS=991.4553
TRUE	TRUE	(E)LQQPIPQQPQQPFP(L)	0.95	36.75	44.4557	23.74		2		823.439	1644.86	2	0.0004861	0.2953	1019.4		5531.72	201	214	0	AGZ20255.1,AGZ20254.1,AGO17774.1,CAR82265.1,AGZ20257.1,CS-Omega-D2|CS-Omega-D3|AWK59775.1,CS-Omega-D1|AWK59774.1,AAT74547.1,ATD83895.1,ADF58075.1,X-Omega4,X-Omega5,AWK57839.1,AFV52226.1	180614_thermo_ChSp_B3_Butte_9.1932.1932.2 File:"180614_thermo_ChSp_B3_Butte_9.raw", NativeID:"controllerType=0 controllerNumber=1 scan=1932"
TRUE	TRUE	(P)LQPQQPFPQQPQQPFPQQPQQ(S)	1	35.09	40.6435	6.62	2.4318	1		1257.63	2513.24	2	-0.0009439	-0.3754	976.113		1940.25	215	235	0	CS-Omega-D1|AWK59774.1,AGZ20254.1,AGO17774.1,AAT74547.1,CAR82265.1,X-Omega4,AGZ20256.1,X-Omega5,CS-Omega-D2|CS-Omega-D3|AWK59775.1,ATD83903.1,AGO17773.1	180614_thermo_ChSp_B3_Butte_9.1898.1898.2 File:"180614_thermo_ChSp_B3_Butte_9.raw", NativeID:"controllerType=0 controllerNumber=1 scan=1898" RTINSECONDS=976.1126
TRUE	TRUE	(F)PQQPQQPFPQQPQQPFPQQPQQPFPL(R)	1				15	1		1027.52	3079.53	3	-0.0001639	-0.05322	1353.73		142128	246	271	0	X-Omega4,AGZ20256.1,CS-Omega-D2|CS-Omega-D3|AWK59775.1,AKB95614.1,AGO17773.1	180605_chymo_ChSp_B3_Butte_9.1966.1966.3 File:"180605_chymo_ChSp_B3_Butte_9.raw", NativeID:"controllerType=0 controllerNumber=1 scan=1966" RTINSECONDS=1353.7335
TRUE	TRUE	(F)PQQPQQPFPQQPQQPFPQQPQQPFPL(R)	1				13.5229	1		1027.52	3079.53	3	0.002767	0.8982	1357.62		193286	246	271	0	X-Omega4,AGZ20256.1,CS-Omega-D2|CS-Omega-D3|AWK59775.1,AKB95614.1,AGO17773.1	180605_chymo_ChSp_B3_Butte_9.1976.1976.3 File:"180605_chymo_ChSp_B3_Butte_9.raw", NativeID:"controllerType=0 controllerNumber=1 scan=1976" RTINSECONDS=1357.6155
TRUE	TRUE	(F)PQQPQQPFPQQPQQPFPL(R)	1				10.0177	1		1065.54	2129.07	2	-0.001902	-0.8929	1257.15		27561.7	254	271	0	AGZ20254.1,AGO17774.1,CAR82265.1,ADA67917.1,AGZ20256.1,CS-Omega-D2|CS-Omega-D3|AWK59775.1,AKB95614.1,AGO17773.1,CS-Omega-D1|AWK59774.1,X-Omega4,X-Omega5,ATD83903.1	180605_chymo_ChSp_B3_Butte_9.1720.1720.2 File:"180605_chymo_ChSp_B3_Butte_9.raw", NativeID:"controllerType=0 controllerNumber=1 scan=1720" RTINSECONDS=1257.1471
TRUE	TRUE	(F)PQQPQQPFPQQPQQPFPL(R)	0.99				4.85387	1		1065.54	2129.07	2	-0.00117	-0.5492	1259.48		77803.9	254	271	0	AGZ20254.1,AGO17774.1,CAR82265.1,ADA67917.1,AGZ20256.1,CS-Omega-D2|CS-Omega-D3|AWK59775.1,AKB95614.1,AGO17773.1,CS-Omega-D1|AWK59774.1,X-Omega4,X-Omega5,ATD83903.1	180605_chymo_ChSp_B3_Butte_9.1724.1724.2 File:"180605_chymo_ChSp_B3_Butte_9.raw", NativeID:"controllerType=0 controllerNumber=1 scan=1724" RTINSECONDS=1259.4825
TRUE	TRUE	(P)LRPQQPFPQQPQ(Q)	1				5.92082	1		732.393	1462.77	2	0.002844	1.943	668.523		1130150	271	282	0	AGZ20259.1,AAT74547.1,X-Omega4,AGZ20256.1,ATD83900.1,CS-Omega-D2|CS-Omega-D3|AWK59775.1,AFV52229.1,ATD83903.1,AGO17773.1	180614_thermo_ChSp_B3_Butte_9.1196.1196.2 File:"180614_thermo_ChSp_B3_Butte_9.raw", NativeID:"controllerType=0 controllerNumber=1 scan=1196" RTINSECONDS=668.5227
TRUE	TRUE	(P)LRPQQPFPQQPQQS(Q)	0.99				4.95861	1		839.937	1677.86	2	0.000868	0.517			477395	271	284	0	AGZ20259.1,AAT74547.1,X-Omega4,AGZ20256.1,ATD83900.1,CS-Omega-D2|CS-Omega-D3|AWK59775.1,AFV52229.1,ATD83903.1,AGO17773.1	180614_thermo_ChSp_B3_Butte_9.1163.1163.2 File:"180614_thermo_ChSp_B3_Butte_9.raw", NativeID:"controllerType=0 controllerNumber=1 scan=1163" RTINSECONDS=657.3233
TRUE	TRUE	(P)LRPQQPFPQQPQQSQQ(S)	0.99				5.23657	1		967.997	1933.98	2	0.002686	1.388			42418.8	271	286	0	AGZ20259.1,AAT74547.1,X-Omega4,AGZ20256.1,ATD83900.1,CS-Omega-D2|CS-Omega-D3|AWK59775.1,AFV52229.1,ATD83903.1,AGO17773.1	180614_thermo_ChSp_B3_Butte_9.1138.1138.2 File:"180614_thermo_ChSp_B3_Butte_9.raw", NativeID:"controllerType=0 controllerNumber=1 scan=1138" RTINSECONDS=647.3633
TRUE	TRUE	(P)LRPQQPFPQQPQQSQQ(S)	0.98				4.36653	1		967.996	1933.98	2	0.002076	1.073			470698	271	286	0	AGZ20259.1,AAT74547.1,X-Omega4,AGZ20256.1,ATD83900.1,CS-Omega-D2|CS-Omega-D3|AWK59775.1,AFV52229.1,ATD83903.1,AGO17773.1	180614_thermo_ChSp_B3_Butte_9.1141.1141.2 File:"180614_thermo_ChSp_B3_Butte_9.raw", NativeID:"controllerType=0 controllerNumber=1 scan=1141" RTINSECONDS=649.3781
TRUE	TRUE	(L)RPQQPFPQQPQ(Q)	0.95				3.85387	1		675.85	1349.69	2	0.001373	1.017			1615990	272	282	0	AGZ20259.1,AAT74547.1,X-Omega4,AGZ20256.1,ATD83900.1,CS-Omega-D2|CS-Omega-D3|AWK59775.1,AFV52229.1,ATD83903.1,AGO17773.1	180605_chymo_ChSp_B3_Butte_9.736.736.2 File:"180605_chymo_ChSp_B3_Butte_9.raw", NativeID:"controllerType=0 controllerNumber=1 scan=736" RTINSECONDS=632.2828
TRUE	TRUE	(L)RPQQPFPQQPQQSQ(Q)	0.98				4.40894	1		847.424	1692.83	2	0.000489	0.2887			66459.1	272	285	0	AGZ20259.1,AAT74547.1,X-Omega4,AGZ20256.1,ATD83900.1,CS-Omega-D2|CS-Omega-D3|AWK59775.1,AFV52229.1,ATD83903.1,AGO17773.1	180605_chymo_ChSp_B3_Butte_9.719.719.2 File:"180605_chymo_ChSp_B3_Butte_9.raw", NativeID:"controllerType=0 controllerNumber=1 scan=719" RTINSECONDS=625.9401
TRUE	TRUE	(L)RPQQPFPQQPQQSQ(Q)	0.98				4.3098	1		847.424	1692.83	2	0.000489	0.2887			83561.3	272	285	0	AGZ20259.1,AAT74547.1,X-Omega4,AGZ20256.1,ATD83900.1,CS-Omega-D2|CS-Omega-D3|AWK59775.1,AFV52229.1,ATD83903.1,AGO17773.1	180605_chymo_ChSp_B3_Butte_9.730.730.2 File:"180605_chymo_ChSp_B3_Butte_9.raw", NativeID:"controllerType=0 controllerNumber=1 scan=730" RTINSECONDS=629.7322
TRUE	TRUE	(L)RPQQPFPQQPQQSQQ(S)	0.99				4.95861	1		911.454	1820.89	2	0.002191	1.203			953418	272	286	0	AGZ20259.1,AAT74547.1,X-Omega4,AGZ20256.1,ATD83900.1,CS-Omega-D2|CS-Omega-D3|AWK59775.1,AFV52229.1,ATD83903.1,AGO17773.1	180605_chymo_ChSp_B3_Butte_9.714.714.2 File:"180605_chymo_ChSp_B3_Butte_9.raw", NativeID:"controllerType=0 controllerNumber=1 scan=714" RTINSECONDS=624.7564
TRUE	TRUE	(L)RPQQPFPQQPQQSQQ(S)	0.99				4.79588	1		911.455	1820.9	2	0.003534	1.94			1453520	272	286	0	AGZ20259.1,AAT74547.1,X-Omega4,AGZ20256.1,ATD83900.1,CS-Omega-D2|CS-Omega-D3|AWK59775.1,AFV52229.1,ATD83903.1,AGO17773.1	180605_chymo_ChSp_B3_Butte_9.725.725.2 File:"180605_chymo_ChSp_B3_Butte_9.raw", NativeID:"controllerType=0 controllerNumber=1 scan=725" RTINSECONDS=628.6227
TRUE	TRUE	(Q)SFPQPQPQQPQQPSIL(Q)	1	46.8	41.1471	27.69	4.58503	1		910.471	1818.93	2	8.406e-05	0.04619	1074.17		4389.36	287	302	0	AGO17774.1,AGZ20259.1,CAR82265.1,AGZ20256.1,CS-Omega-D2|CS-Omega-D3|AWK59775.1,AGO17773.1,CS-Omega-D1|AWK59774.1,ATD83902.1,ATD83900.1,X-Omega5,AFV52228.1,AFV52227.1,ATD83903.1,AWK57839.1	180605_chymo_ChSp_B3_Butte_9.1411.1411.2 File:"180605_chymo_ChSp_B3_Butte_9.raw", NativeID:"controllerType=0 controllerNumber=1 scan=1411" RTINSECONDS=1074.1698
TRUE	TRUE	(Q)SFPQPQPQQPQQPSIL(Q)	1	40.99	41.1052	25.36	3.40894	1		910.471	1818.93	2	0.0003281	0.1803	1076.29		6601.36	287	302	0	AGO17774.1,AGZ20259.1,CAR82265.1,AGZ20256.1,CS-Omega-D2|CS-Omega-D3|AWK59775.1,AGO17773.1,CS-Omega-D1|AWK59774.1,ATD83902.1,ATD83900.1,X-Omega5,AFV52228.1,AFV52227.1,ATD83903.1,AWK57839.1	180605_chymo_ChSp_B3_Butte_9.1413.1413.2 File:"180605_chymo_ChSp_B3_Butte_9.raw", NativeID:"controllerType=0 controllerNumber=1 scan=1413" RTINSECONDS=1076.2883
TRUE	TRUE	(Q)SFPQPQPQQPQQPSIL(Q)	1	39.84	41.09	21.72	4.50864	1		910.471	1818.93	2	0.001304	0.7165	1105.27		7073.44	287	302	0	AGO17774.1,AGZ20259.1,CAR82265.1,AGZ20256.1,CS-Omega-D2|CS-Omega-D3|AWK59775.1,AGO17773.1,CS-Omega-D1|AWK59774.1,ATD83902.1,ATD83900.1,X-Omega5,AFV52228.1,AFV52227.1,ATD83903.1,AWK57839.1	180605_chymo_ChSp_B3_Butte_9.1449.1449.2 File:"180605_chymo_ChSp_B3_Butte_9.raw", NativeID:"controllerType=0 controllerNumber=1 scan=1449" RTINSECONDS=1105.2715
TRUE	TRUE	(Q)SFPQPQPQQPQQPSIL(Q)	1	37.65	41.1568	22.88	4.40894	1		910.471	1818.93	2	-3.794e-05	-0.02085	1103.18		9585.39	287	302	0	AGO17774.1,AGZ20259.1,CAR82265.1,AGZ20256.1,CS-Omega-D2|CS-Omega-D3|AWK59775.1,AGO17773.1,CS-Omega-D1|AWK59774.1,ATD83902.1,ATD83900.1,X-Omega5,AFV52228.1,AFV52227.1,ATD83903.1,AWK57839.1	180605_chymo_ChSp_B3_Butte_9.1447.1447.2 File:"180605_chymo_ChSp_B3_Butte_9.raw", NativeID:"controllerType=0 controllerNumber=1 scan=1447" RTINSECONDS=1103.1767
TRUE	TRUE	(S)ILQPQQPLPQQPQQP(F)	1	49.07	41.4132	30.52	7.4437	2		580.653	1738.94	3	0.0008791	0.5052	831.674		183365	301	315	0	AGZ20259.1,AAT74547.1,AGZ20258.1,X-Omega4,AGZ20256.1,ATD83900.1,CS-Omega-D2|CS-Omega-D3|AWK59775.1,ADF58070.1,ATD83903.1,AGO17773.1,AGO17771.1	180614_thermo_ChSp_B3_Butte_9.1647.1647.3 File:"180614_thermo_ChSp_B3_Butte_9.raw", NativeID:"controllerType=0 controllerNumber=1 scan=1647" RTINSECONDS=831.6743
TRUE	TRUE	(S)ILQPQQPLPQQPQQP(F)	1	39.07	41.5555	26.98	6.74473	2		580.653	1738.94	3	-0.0002189	-0.1258	834.374		263320	301	315	0	AGZ20259.1,AAT74547.1,AGZ20258.1,X-Omega4,AGZ20256.1,ATD83900.1,CS-Omega-D2|CS-Omega-D3|AWK59775.1,ADF58070.1,ATD83903.1,AGO17773.1,AGO17771.1	180614_thermo_ChSp_B3_Butte_9.1653.1653.3 File:"180614_thermo_ChSp_B3_Butte_9.raw", NativeID:"controllerType=0 controllerNumber=1 scan=1653" RTINSECONDS=834.3738
TRUE	TRUE	(S)ILQPQQPLPQQPQQP(F)	1	68.01	41.3367	46.76		2		870.476	1738.94	2	0.001136	0.6529	827.658		125851	301	315	0	AGZ20259.1,AAT74547.1,AGZ20258.1,X-Omega4,AGZ20256.1,ATD83900.1,CS-Omega-D2|CS-Omega-D3|AWK59775.1,ADF58070.1,ATD83903.1,AGO17773.1,AGO17771.1	180614_thermo_ChSp_B3_Butte_9.1635.1635.2 File:"180614_thermo_ChSp_B3_Butte_9.raw", NativeID:"controllerType=0 controllerNumber=1 scan=1635" RTINSECONDS=827.6581
TRUE	TRUE	(S)ILQPQQPLPQQPQQP(F)	1	72.18	41.2749	41.36	1.88606	2		870.477	1738.94	2	0.001992	1.145	830.247		446072	301	315	0	AGZ20259.1,AAT74547.1,AGZ20258.1,X-Omega4,AGZ20256.1,ATD83900.1,CS-Omega-D2|CS-Omega-D3|AWK59775.1,ADF58070.1,ATD83903.1,AGO17773.1,AGO17771.1	180614_thermo_ChSp_B3_Butte_9.1641.1641.2 File:"180614_thermo_ChSp_B3_Butte_9.raw", NativeID:"controllerType=0 controllerNumber=1 scan=1641" RTINSECONDS=830.2473
TRUE	TRUE	(S)ILQPQQPLPQqPQQP(F)	0.98	54.49	42.2399	0.02		2	Deamidated (+1)	870.969	1739.92	2	0.001618	0.9294	858.991		49505.2	301	315	0	AGZ20259.1,AAT74547.1,AGZ20258.1,X-Omega4,AGZ20256.1,ATD83900.1,CS-Omega-D2|CS-Omega-D3|AWK59775.1,ADF58070.1,ATD83903.1,AGO17773.1,AGO17771.1	180614_thermo_ChSp_B3_Butte_9.1719.1719.2 File:"180614_thermo_ChSp_B3_Butte_9.raw", NativeID:"controllerType=0 controllerNumber=1 scan=1719"
TRUE	TRUE	(S)ILQPQQPLPQQPQQPF(Q)	1	36.95	39.2184	30.4	5.10237	1		944.01	1886.01	2	-0.0001239	-0.06568	1078.69		21165.7	301	316	0	AGZ20259.1,AAT74547.1,AGZ20258.1,X-Omega4,AGZ20256.1,ATD83900.1,CS-Omega-D2|CS-Omega-D3|AWK59775.1,ATD83903.1,AGO17773.1,AGO17771.1	180605_chymo_ChSp_B3_Butte_9.1416.1416.2 File:"180605_chymo_ChSp_B3_Butte_9.raw", NativeID:"controllerType=0 controllerNumber=1 scan=1416" RTINSECONDS=1078.6938
TRUE	TRUE	(S)ILQPQQPLPQQPQQPF(Q)	0.99	24.98	39.22	14	2.55284	1		944.01	1886	2	-0.0008559	-0.4536	1076.59		10743.3	301	316	0	AGZ20259.1,AAT74547.1,AGZ20258.1,X-Omega4,AGZ20256.1,ATD83900.1,CS-Omega-D2|CS-Omega-D3|AWK59775.1,ATD83903.1,AGO17773.1,AGO17771.1	180605_chymo_ChSp_B3_Butte_9.1414.1414.2 File:"180605_chymo_ChSp_B3_Butte_9.raw", NativeID:"controllerType=0 controllerNumber=1 scan=1414" RTINSECONDS=1076.5851
TRUE	TRUE	(S)ILQPQQPLPQQPQQPFQQPQQQ(L)	1	36.03	38.2027	25.19	5.25181	2		875.458	2623.35	3	0.001109	0.4226	961.142		15204.9	301	322	0	AGZ20259.1,AAT74547.1,AGZ20258.1,X-Omega4,AGZ20256.1,ATD83900.1,CS-Omega-D2|CS-Omega-D3|AWK59775.1,ATD83903.1,AGO17773.1,AGO17771.1	180614_thermo_ChSp_B3_Butte_9.1883.1883.3 File:"180614_thermo_ChSp_B3_Butte_9.raw", NativeID:"controllerType=0 controllerNumber=1 scan=1883" RTINSECONDS=961.1418
TRUE	TRUE	(S)ILQPQQPLPQQPQQPFQQPQQQ(L)	1	27.78	38.238	17.83	4.82391	2		875.458	2623.35	3	-0.0001719	-0.06552	963.253		11235.9	301	322	0	AGZ20259.1,AAT74547.1,AGZ20258.1,X-Omega4,AGZ20256.1,ATD83900.1,CS-Omega-D2|CS-Omega-D3|AWK59775.1,ATD83903.1,AGO17773.1,AGO17771.1	180614_thermo_ChSp_B3_Butte_9.1885.1885.3 File:"180614_thermo_ChSp_B3_Butte_9.raw", NativeID:"controllerType=0 controllerNumber=1 scan=1885" RTINSECONDS=963.2532
TRUE	TRUE	(I)LQPQQPLPQQPQQP(F)	1	39.82	43.9414	24.79	2.27572	2		813.934	1625.85	2	0.0003981	0.2447	731.138		526594	302	315	0	AGZ20259.1,AAT74547.1,AGZ20258.1,X-Omega4,AGZ20256.1,ATD83900.1,CS-Omega-D2|CS-Omega-D3|AWK59775.1,ADF58070.1,ATD83903.1,AGO17773.1,AGO17771.1	180614_thermo_ChSp_B3_Butte_9.1372.1372.2 File:"180614_thermo_ChSp_B3_Butte_9.raw", NativeID:"controllerType=0 controllerNumber=1 scan=1372" RTINSECONDS=731.1377
TRUE	TRUE	(I)LQPQQPLPQQPQQP(F)	0.99	46.71	43.9414	30.31		2		813.934	1625.85	2	0.0002761	0.1697	727.008		161279	302	315	0	AGZ20259.1,AAT74547.1,AGZ20258.1,X-Omega4,AGZ20256.1,ATD83900.1,CS-Omega-D2|CS-Omega-D3|AWK59775.1,ADF58070.1,ATD83903.1,AGO17773.1,AGO17771.1	180614_thermo_ChSp_B3_Butte_9.1361.1361.2 File:"180614_thermo_ChSp_B3_Butte_9.raw", NativeID:"controllerType=0 controllerNumber=1 scan=1361"
TRUE	TRUE	(L)qPQQPLPQQPQQPF(Q)	1	60.18	41.3751	46.98	3.63827	2	Ammonia-loss (-17)	822.413	1642.81	2	-0.0001996	-0.1214	1096.25		5701.71	303	316	0	AGZ20259.1,AAT74547.1,AGZ20258.1,X-Omega4,AGZ20256.1,ATD83900.1,CS-Omega-D2|CS-Omega-D3|AWK59775.1,ATD83903.1,AGO17773.1,AGO17771.1	180605_chymo_ChSp_B3_Butte_9.1439.1439.2 File:"180605_chymo_ChSp_B3_Butte_9.raw", NativeID:"controllerType=0 controllerNumber=1 scan=1439" RTINSECONDS=1096.2521
TRUE	TRUE	(L)QPQQPLPQQPQQPF(Q)	1	46.83	41.2473	23.86	3.13668	2		830.925	1659.84	2	-0.001358	-0.8176	931.672		1474.65	303	316	0	AGZ20259.1,AAT74547.1,AGZ20258.1,X-Omega4,AGZ20256.1,ATD83900.1,CS-Omega-D2|CS-Omega-D3|AWK59775.1,ATD83903.1,AGO17773.1,AGO17771.1	180605_chymo_ChSp_B3_Butte_9.1302.1302.2 File:"180605_chymo_ChSp_B3_Butte_9.raw", NativeID:"controllerType=0 controllerNumber=1 scan=1302" RTINSECONDS=931.672
TRUE	TRUE	(L)QPQQPLPQQPQQPF(Q)	0.99	39.78	41.2649	11.19	2.85387	2		830.925	1659.84	2	-0.001968	-1.185	933.78		1583.69	303	316	0	AGZ20259.1,AAT74547.1,AGZ20258.1,X-Omega4,AGZ20256.1,ATD83900.1,CS-Omega-D2|CS-Omega-D3|AWK59775.1,ATD83903.1,AGO17773.1,AGO17771.1	180605_chymo_ChSp_B3_Butte_9.1304.1304.2 File:"180605_chymo_ChSp_B3_Butte_9.raw", NativeID:"controllerType=0 controllerNumber=1 scan=1304" RTINSECONDS=933.78
TRUE	TRUE	(L)qPQQPLPQQPQQPF(Q)	0.95	33.34	41.3758	24.84		2	Gln->pyro-Glu (-17)	822.412	1642.81	2	-0.0008116	-0.4937	1093.84		2546.96	303	316	0	AGZ20259.1,AAT74547.1,AGZ20258.1,X-Omega4,AGZ20256.1,ATD83900.1,CS-Omega-D2|CS-Omega-D3|AWK59775.1,ATD83903.1,AGO17773.1,AGO17771.1	180605_chymo_ChSp_B3_Butte_9.1436.1436.2 File:"180605_chymo_ChSp_B3_Butte_9.raw", NativeID:"controllerType=0 controllerNumber=1 scan=1436"
TRUE	TRUE	(L)SQQPEQTISQQPQQPFPQQPHQPQQPYPQQQPY(G)	0.97	23.35	40.2469	10.71	1.46852	2		985.971	3939.86	4	-0.0004299	-0.1091	942.156		4926.86	324	356	0	AGZ20259.1,AAT74547.1,AGZ20258.1,X-Omega4,AGZ20256.1,ATD83900.1,CS-Omega-D2|CS-Omega-D3|AWK59775.1,ATD83903.1,AWK57839.1,AGO17773.1,AGO17771.1	180605_chymo_ChSp_B3_Butte_9.1312.1312.4 File:"180605_chymo_ChSp_B3_Butte_9.raw", NativeID:"controllerType=0 controllerNumber=1 scan=1312" RTINSECONDS=942.1563
TRUE	TRUE	(L)SQQPEQTISQQPQQPFPQQPHQPQQPYPQQQPY(G)	0.96	6.17	40.2649	0	5.16115	2		1314.29	3939.85	3	-0.008415	-2.135	935.895		7218.28	324	356	0	AGZ20259.1,AAT74547.1,AGZ20258.1,X-Omega4,AGZ20256.1,ATD83900.1,CS-Omega-D2|CS-Omega-D3|AWK59775.1,ATD83903.1,AWK57839.1,AGO17773.1,AGO17771.1	180605_chymo_ChSp_B3_Butte_9.1306.1306.3 File:"180605_chymo_ChSp_B3_Butte_9.raw", NativeID:"controllerType=0 controllerNumber=1 scan=1306" RTINSECONDS=935.8949
TRUE	TRUE	(T)ISQQPQQPFPQQPHQPQQPYPQQQP(Y)	1				8.74473	1		993.823	2978.45	3	0.003015	1.012	778.146		100168	331	355	0	AGO17774.1,AGZ20259.1,CAR82265.1,AGZ20258.1,AGZ20256.1,CS-Omega-D2|CS-Omega-D3|AWK59775.1,AGO17772.1,AGO17773.1,AGO17771.1,CS-Omega-D1|AWK59774.1,AAT74547.1,X-Omega4,ATD83900.1,X-Omega5,AFV52228.1,AFV52227.1,AFV52229.1,ATD83903.1,AWK57839.1,AFV52226.1,AFV52225.1	180614_thermo_ChSp_B3_Butte_9.1505.1505.3 File:"180614_thermo_ChSp_B3_Butte_9.raw", NativeID:"controllerType=0 controllerNumber=1 scan=1505" RTINSECONDS=778.1463
TRUE	TRUE	(T)ISQQPQQPFPQQPHQPQQPYPQQQP(Y)	0.99				7.18709	1		993.823	2978.45	3	0.003198	1.073	781.906		318929	331	355	0	AGO17774.1,AGZ20259.1,CAR82265.1,AGZ20258.1,AGZ20256.1,CS-Omega-D2|CS-Omega-D3|AWK59775.1,AGO17772.1,AGO17773.1,AGO17771.1,CS-Omega-D1|AWK59774.1,AAT74547.1,X-Omega4,ATD83900.1,X-Omega5,AFV52228.1,AFV52227.1,AFV52229.1,ATD83903.1,AWK57839.1,AFV52226.1,AFV52225.1	180614_thermo_ChSp_B3_Butte_9.1514.1514.3 File:"180614_thermo_ChSp_B3_Butte_9.raw", NativeID:"controllerType=0 controllerNumber=1 scan=1514" RTINSECONDS=781.9064
TRUE	TRUE	(T)ISQQPQQPFPQQPHQPQQPYPQQQPYGSS(L)	1	29.38	37.0277	23.28	7.72125	2		1125.21	3372.6	3	0.007229	2.143	814.725		26050.6	331	359	0	AGO17774.1,AGZ20259.1,CAR82265.1,AGZ20258.1,AGZ20256.1,CS-Omega-D2|CS-Omega-D3|AWK59775.1,AGO17773.1,AGO17771.1,CS-Omega-D1|AWK59774.1,AAT74547.1,X-Omega4,ATD83900.1,X-Omega5,ATD83903.1,AWK57839.1	180614_thermo_ChSp_B3_Butte_9.1598.1598.3 File:"180614_thermo_ChSp_B3_Butte_9.raw", NativeID:"controllerType=0 controllerNumber=1 scan=1598" RTINSECONDS=814.7246
TRUE	TRUE	(T)ISQQPQQPFPQQPHQPQQPYPQQQPYGSS(L)	1	26.99	37.1063	14.78	3.95861	2		844.156	3372.6	4	0.003982	1.18	811.198		28642.6	331	359	0	AGO17774.1,AGZ20259.1,CAR82265.1,AGZ20258.1,AGZ20256.1,CS-Omega-D2|CS-Omega-D3|AWK59775.1,AGO17773.1,AGO17771.1,CS-Omega-D1|AWK59774.1,AAT74547.1,X-Omega4,ATD83900.1,X-Omega5,ATD83903.1,AWK57839.1	180614_thermo_ChSp_B3_Butte_9.1590.1590.4 File:"180614_thermo_ChSp_B3_Butte_9.raw", NativeID:"controllerType=0 controllerNumber=1 scan=1590" RTINSECONDS=811.1977
TRUE	TRUE	(T)ISQQPQQPFPQQPHQPQQPYPQQQPYGSS(L)	0.99	14.25	37.1349	7.3	5.30103	2		844.156	3372.59	4	0.001542	0.4571	814.975		35604	331	359	0	AGO17774.1,AGZ20259.1,CAR82265.1,AGZ20258.1,AGZ20256.1,CS-Omega-D2|CS-Omega-D3|AWK59775.1,AGO17773.1,AGO17771.1,CS-Omega-D1|AWK59774.1,AAT74547.1,X-Omega4,ATD83900.1,X-Omega5,ATD83903.1,AWK57839.1	180614_thermo_ChSp_B3_Butte_9.1599.1599.4 File:"180614_thermo_ChSp_B3_Butte_9.raw", NativeID:"controllerType=0 controllerNumber=1 scan=1599" RTINSECONDS=814.9752
TRUE	TRUE	(Y)GSSLTSIGGQ(-)	1	61.76	40.3209	48.45	2.58503	2		453.73	905.446	2	8.406e-05	0.09273	697.479		238078	357	366	0	AGZ20254.1,AGO17774.1,AGZ20259.1,AGZ20258.1,AGZ20257.1,ADA67917.1,CS-Omega-D2|CS-Omega-D3|AWK59775.1,AGO17772.1,AGO17773.1,AGO17771.1,AAT74547.1,ATD83902.1,X-Omega4,ATD83900.1,X-Omega5,AGZ20260.1,AHJ60679.1,ATD83903.1,ATD83906.1,ATD83907.1	180605_chymo_ChSp_B3_Butte_9.924.924.2 File:"180605_chymo_ChSp_B3_Butte_9.raw", NativeID:"controllerType=0 controllerNumber=1 scan=924" RTINSECONDS=697.4791
TRUE	TRUE	(Y)GSSLTSIGGQ(-)	0.96	49.13	40.3918	31.9		2		453.73	905.445	2	-0.0006499	-0.717	700.721		572621	357	366	0	AGZ20254.1,AGO17774.1,AGZ20259.1,AGZ20258.1,AGZ20257.1,ADA67917.1,CS-Omega-D2|CS-Omega-D3|AWK59775.1,AGO17772.1,AGO17773.1,AGO17771.1,AAT74547.1,ATD83902.1,X-Omega4,ATD83900.1,X-Omega5,AGZ20260.1,AHJ60679.1,ATD83903.1,ATD83906.1,ATD83907.1	180605_chymo_ChSp_B3_Butte_9.933.933.2 File:"180605_chymo_ChSp_B3_Butte_9.raw", NativeID:"controllerType=0 controllerNumber=1 scan=933"
Valid	Assigned	Sequence	Prob	Mascot Ion score	Mascot Identity score	Mascot Delta Ion Score	X! Tandem	NTT	Modifications	Observed	Actual Mass	Charge	Delta Da	Delta PPM	Retention Time	Intensity	TIC	Start	Stop	# Other Proteins	Other Proteins	Spectrum ID
TRUE	TRUE	(K)HDPAIVLAK(V)	1	48.56	34.3249	40.02	4.76955	2		482.285	962.555	2	2.006e-05	0.02082	545.266		64350.9	88	96	0	EMS53516.1,AEH68230.1,AEH68231.1,AEH68232.1,AEH68233.1,BAJ89205.1,AAK49423.1,AAK49424.1,P52589.1,BAO79447.1,P80284.2,BAO79448.1,CAI30632.1,BAO79449.1,APP89575.1,BAH20801.1,BAH20800.1,BAO79450.1	180618_trypsin_Butte_9.406.406.2 File:"180618_trypsin_Butte_9.raw", NativeID:"controllerType=0 controllerNumber=1 scan=406" RTINSECONDS=545.2661
TRUE	TRUE	(K)HDPAIVLAK(V)	1	34.42	34.4091	27.2	3.88606	2		482.285	962.555	2	-0.0002859	-0.2968	542.576		32373.8	88	96	0	EMS53516.1,AEH68230.1,AEH68231.1,AEH68232.1,AEH68233.1,BAJ89205.1,AAK49423.1,AAK49424.1,P52589.1,BAO79447.1,P80284.2,BAO79448.1,CAI30632.1,BAO79449.1,APP89575.1,BAH20801.1,BAH20800.1,BAO79450.1	180618_trypsin_Butte_9.402.402.2 File:"180618_trypsin_Butte_9.raw", NativeID:"controllerType=0 controllerNumber=1 scan=402" RTINSECONDS=542.5761
TRUE	TRUE	(K)YEVQGFPTLK(I)	1	37.72	36.6997	29.19	6.76955	2		591.314	1180.61	2	-0.0003239	-0.2742	953.313		17777.3	111	120	0	EMS53516.1,AEH68230.1,AEH68231.1,AEH68232.1,AEH68233.1,BAJ89205.1,AAK49423.1,AAK49424.1,P52589.1,BAO79447.1,P80284.2,BAO79448.1,CAI30632.1,BAO79449.1,APP89575.1,BAH20802.1,BAH20801.1,BAH20800.1,BAO79450.1	180618_trypsin_Butte_9.934.934.2 File:"180618_trypsin_Butte_9.raw", NativeID:"controllerType=0 controllerNumber=1 scan=934" RTINSECONDS=953.3133
TRUE	TRUE	(K)YEVQGFPTLK(I)	0.96	30.04	36.6978	27.18		2		591.314	1180.61	2	0.0004081	0.3453	950.916		14477.2	111	120	0	EMS53516.1,AEH68230.1,AEH68231.1,AEH68232.1,AEH68233.1,BAJ89205.1,AAK49423.1,AAK49424.1,P52589.1,BAO79447.1,P80284.2,BAO79448.1,CAI30632.1,BAO79449.1,APP89575.1,BAH20802.1,BAH20801.1,BAH20800.1,BAO79450.1	180618_trypsin_Butte_9.931.931.2 File:"180618_trypsin_Butte_9.raw", NativeID:"controllerType=0 controllerNumber=1 scan=931"
TRUE	TRUE	(Y)EVQGFPTLKIF(R)	1	31.06	38.0161	10.39	3.3098	2		639.859	1277.7	2	0.0008081	0.6319	1366.07		336094	112	122	0	EMS53516.1,AEH68230.1,AEH68231.1,AEH68232.1,AEH68233.1,BAJ89205.1,AAK49423.1,AAK49424.1,P52589.1,BAO79447.1,P80284.2,BAO79448.1,CAI30632.1,BAO79449.1,BAH20802.1,BAH20801.1,BAH20800.1,BAO79450.1	180605_chymo_ChSp_B3_Butte_9.1998.1998.2 File:"180605_chymo_ChSp_B3_Butte_9.raw", NativeID:"controllerType=0 controllerNumber=1 scan=1998" RTINSECONDS=1366.0679
TRUE	TRUE	(R)EAEGIVEYLK(K)	1	28.63	37.3263	18.51	2.3098	2		575.803	1149.59	2	2.406e-05	0.02091	972.868		20205.8	137	146	0	EMS53516.1,AEH68231.1,AEH68232.1,BAJ89205.1,AAK49423.1,AAK49424.1,P52589.1,BAO79447.1,P80284.2,BAO79448.1,CAI30632.1,BAO79449.1,APP89575.1,BAH20802.1,BAH20801.1,BAH20800.1,BAO79450.1	180618_trypsin_Butte_9.954.954.2 File:"180618_trypsin_Butte_9.raw", NativeID:"controllerType=0 controllerNumber=1 scan=954" RTINSECONDS=972.8684
TRUE	TRUE	(K)APEDATYLEDGK(I)	1	89.14	37.9595	81.62	10.5376	2		654.801	1307.59	2	-0.0008719	-0.6663	613.897		35034.3	158	169	0	EMS53516.1,AEH68230.1,AEH68231.1,AEH68232.1,AEH68233.1,BAJ89205.1,AAK49423.1,AAK49424.1,P52589.1,BAO79447.1,P80284.2,BAO79448.1,CAI30632.1,BAO79449.1,APP89575.1,BAH20802.1,BAH20801.1,BAH20800.1,BAO79450.1	180618_trypsin_Butte_9.522.522.2 File:"180618_trypsin_Butte_9.raw", NativeID:"controllerType=0 controllerNumber=1 scan=522" RTINSECONDS=613.8968
TRUE	TRUE	(K)APEDATYLEDGK(I)	1	92.49	37.8219	81.99	9.26761	2		654.801	1307.59	2	-0.0003819	-0.2919	611.276		28351.5	158	169	0	EMS53516.1,AEH68230.1,AEH68231.1,AEH68232.1,AEH68233.1,BAJ89205.1,AAK49423.1,AAK49424.1,P52589.1,BAO79447.1,P80284.2,BAO79448.1,CAI30632.1,BAO79449.1,APP89575.1,BAH20802.1,BAH20801.1,BAH20800.1,BAO79450.1	180618_trypsin_Butte_9.518.518.2 File:"180618_trypsin_Butte_9.raw", NativeID:"controllerType=0 controllerNumber=1 scan=518" RTINSECONDS=611.2755
TRUE	TRUE	(F)TNFLEVAEKL(R)	1	55.13	39.3064	30.19	2.55284	2		582.319	1162.62	2	-8.194e-05	-0.07042	1319.3		91086.7	185	194	0	BAJ89205.1,AAK49424.1,P80284.2,BAO79449.1,AEH68230.1,AEH68231.1,BAH20802.1,AEH68232.1,BAH20801.1,AEH68233.1	180605_chymo_ChSp_B3_Butte_9.1877.1877.2 File:"180605_chymo_ChSp_B3_Butte_9.raw", NativeID:"controllerType=0 controllerNumber=1 scan=1877" RTINSECONDS=1319.3036
TRUE	TRUE	(F)TNFLEVAEKL(R)	1	67.06	39.3064	47.12		2		582.319	1162.62	2	4.006e-05	0.03443	1315.38		98757.5	185	194	0	BAJ89205.1,AAK49424.1,P80284.2,BAO79449.1,AEH68230.1,AEH68231.1,BAH20802.1,AEH68232.1,BAH20801.1,AEH68233.1	180605_chymo_ChSp_B3_Butte_9.1868.1868.2 File:"180605_chymo_ChSp_B3_Butte_9.raw", NativeID:"controllerType=0 controllerNumber=1 scan=1868"
TRUE	TRUE	(R)GDAAVERPLVR(L)	0.95	27.16	35.1772	13.03		2		591.833	1181.65	2	0.0003041	0.2571	499.864		10963.6	212	222	0	EMS53516.1,AEH68230.1,AEH68231.1,AEH68232.1,AEH68233.1,AAK49423.1,AAK49424.1,P52589.1,BAO79447.1,BAO79448.1,CAI30632.1,BAO79449.1,APP89575.1,BAH20802.1,BAH20801.1,BAH20800.1,BAO79450.1	180618_trypsin_Butte_9.342.342.2 File:"180618_trypsin_Butte_9.raw", NativeID:"controllerType=0 controllerNumber=1 scan=342"
TRUE	TRUE	(R)LFKPFDELVVDSK(D)	1	41.32	36.8771	27.47	3.05061	2		512.949	1535.82	3	0.0005921	0.3852	1169.25		20855.5	223	235	0	EMS53516.1,AAA70346.1,AEH68230.1,AEH68231.1,AEH68232.1,AEH68233.1,BAJ89205.1,AAK49423.1,AAK49424.1,P52589.1,BAO79447.1,P80284.2,BAO79448.1,CAI30632.1,BAO79449.1,APP89575.1,BAH20802.1,BAH20801.1,BAH20800.1,BAO79450.1	180618_trypsin_Butte_9.1142.1142.3 File:"180618_trypsin_Butte_9.raw", NativeID:"controllerType=0 controllerNumber=1 scan=1142" RTINSECONDS=1169.2531
TRUE	TRUE	(R)LFKPFDELVVDSK(D)	1	33.61	36.8771	21.99	4.284	2		512.949	1535.82	3	0.0005921	0.3852	1171.37		18627.5	223	235	0	EMS53516.1,AAA70346.1,AEH68230.1,AEH68231.1,AEH68232.1,AEH68233.1,BAJ89205.1,AAK49423.1,AAK49424.1,P52589.1,BAO79447.1,P80284.2,BAO79448.1,CAI30632.1,BAO79449.1,APP89575.1,BAH20802.1,BAH20801.1,BAH20800.1,BAO79450.1	180618_trypsin_Butte_9.1144.1144.3 File:"180618_trypsin_Butte_9.raw", NativeID:"controllerType=0 controllerNumber=1 scan=1144" RTINSECONDS=1171.367
TRUE	TRUE	(K)DFDVSALEK(F)	0.98	36.5	37.1958	11.21	1.85387	2		512.254	1022.49	2	0.0002361	0.2306	902.867		22920.7	236	244	0	EMS53516.1,AAA70346.1,AEH68230.1,AEH68231.1,AEH68232.1,AEH68233.1,BAJ89205.1,AAK49423.1,AAK49424.1,P52589.1,BAO79447.1,P80284.2,BAO79448.1,CAI30632.1,BAO79449.1,APP89575.1,BAH20802.1,BAH20801.1,BAH20800.1,BAO79450.1	180618_trypsin_Butte_9.875.875.2 File:"180618_trypsin_Butte_9.raw", NativeID:"controllerType=0 controllerNumber=1 scan=875" RTINSECONDS=902.8672
TRUE	TRUE	(K)DFDVSALEK(F)	0.98	35.34	37.1958	15.84		2		512.254	1022.49	2	0.0006021	0.5882	900.772		17388.3	236	244	0	EMS53516.1,AAA70346.1,AEH68230.1,AEH68231.1,AEH68232.1,AEH68233.1,BAJ89205.1,AAK49423.1,AAK49424.1,P52589.1,BAO79447.1,P80284.2,BAO79448.1,CAI30632.1,BAO79449.1,APP89575.1,BAH20802.1,BAH20801.1,BAH20800.1,BAO79450.1	180618_trypsin_Butte_9.873.873.2 File:"180618_trypsin_Butte_9.raw", NativeID:"controllerType=0 controllerNumber=1 scan=873"
TRUE	TRUE	(K)FIDASSTPK(V)	1	39.11	37.1257	15.9	2.24413	2		483.251	964.487	2	0.0003641	0.3771	483.831		48456.1	245	253	0	EMS53516.1,AAA70346.1,AEH68232.1,BAJ89205.1,AAK49423.1,P52589.1,BAO79447.1,P80284.2,BAO79448.1,CAI30632.1,APP89575.1,BAH20802.1,BAH20800.1,BAO79450.1	180618_trypsin_Butte_9.323.323.2 File:"180618_trypsin_Butte_9.raw", NativeID:"controllerType=0 controllerNumber=1 scan=323" RTINSECONDS=483.8312
TRUE	TRUE	(K)FIDASSTPK(V)	1	31.66	37.1609	14.5	2.23657	2		483.25	964.486	2	-0.0001839	-0.1905	481.44		23680.6	245	253	0	EMS53516.1,AAA70346.1,AEH68232.1,BAJ89205.1,AAK49423.1,P52589.1,BAO79447.1,P80284.2,BAO79448.1,CAI30632.1,APP89575.1,BAH20802.1,BAH20800.1,BAO79450.1	180618_trypsin_Butte_9.320.320.2 File:"180618_trypsin_Butte_9.raw", NativeID:"controllerType=0 controllerNumber=1 scan=320" RTINSECONDS=481.4395
TRUE	TRUE	(K)FFQTNAPK(A)	1	31.57	35.9373	14.87	2.42022	2		476.748	951.482	2	0.0003161	0.3318	548.156		42982.8	270	277	0	APP89575.1,AEH68231.1,BAH20802.1,BAH20800.1	180618_trypsin_Butte_9.411.411.2 File:"180618_trypsin_Butte_9.raw", NativeID:"controllerType=0 controllerNumber=1 scan=411" RTINSECONDS=548.1563
TRUE	TRUE	(K)FFQTNAPK(A)	1	26.69	35.8535	12.31	2.35655	2		476.748	951.481	2	-0.0002939	-0.3086	545.762		37791.1	270	277	0	APP89575.1,AEH68231.1,BAH20802.1,BAH20800.1	180618_trypsin_Butte_9.408.408.2 File:"180618_trypsin_Butte_9.raw", NativeID:"controllerType=0 controllerNumber=1 scan=408" RTINSECONDS=545.7618
TRUE	TRUE	(K)SAYYGAVEEFSGK(D)	1	56.93	38.055	52.41	10.8539	2		704.325	1406.64	2	0.0002241	0.1592	889.369		12557.7	294	306	0	EMS53516.1,AAA70346.1,BAJ89205.1,AAK49423.1,P52589.1,BAO79447.1,P80284.2,BAO79448.1,CAI30632.1,APP89575.1,BAH20800.1,BAO79450.1	180618_trypsin_Butte_9.860.860.2 File:"180618_trypsin_Butte_9.raw", NativeID:"controllerType=0 controllerNumber=1 scan=860" RTINSECONDS=889.3688
TRUE	TRUE	(K)SAYYGAVEEFSGK(D)	1	58.07	38.0557	52.95	9.56864	2		704.325	1406.63	2	-0.0003859	-0.2742	886.962		12277.7	294	306	0	EMS53516.1,AAA70346.1,BAJ89205.1,AAK49423.1,P52589.1,BAO79447.1,P80284.2,BAO79448.1,CAI30632.1,APP89575.1,BAH20800.1,BAO79450.1	180618_trypsin_Butte_9.857.857.2 File:"180618_trypsin_Butte_9.raw", NativeID:"controllerType=0 controllerNumber=1 scan=857" RTINSECONDS=886.9617
TRUE	TRUE	(F)GLKEDQAPL(I)	1	52.78	37.7422	23.54		2		485.764	969.513	2	-0.0002119	-0.2184	657.27		162038	326	334	0	EMS53516.1,AEH68231.1,AEH68232.1,AEH68233.1,AAK49423.1,AAK49424.1,BAO79447.1,BAO79448.1,CAI30632.1,BAO79449.1,APP89575.1,BAH20802.1,BAH20801.1,BAH20800.1,BAO79450.1	180605_chymo_ChSp_B3_Butte_9.808.808.2 File:"180605_chymo_ChSp_B3_Butte_9.raw", NativeID:"controllerType=0 controllerNumber=1 scan=808"
TRUE	TRUE	(L)ILIQDSDSKKF(L)	1	41.33	38.6118	16.29	2.4318	2		647.356	1292.7	2	0.0004681	0.3618	723.901		123752	335	345	0	EMS53516.1,AEH68230.1,AEH68232.1,AEH68233.1,AAK49423.1,AAK49424.1,P52589.1,BAO79447.1,BAO79448.1,CAI30632.1,BAO79449.1,APP89575.1,AAT40103.1,BAH20802.1,BAH20801.1,BAH20800.1,BAO79450.1,AAT11164.1,AAT11163.1	180605_chymo_ChSp_B3_Butte_9.999.999.2 File:"180605_chymo_ChSp_B3_Butte_9.raw", NativeID:"controllerType=0 controllerNumber=1 scan=999" RTINSECONDS=723.9011
TRUE	TRUE	(L)ILIQDSDSKKF(L)	0.97	33.74	38.6118	16.98		2		431.907	1292.7	3	0.0005161	0.3989	719.496		246845	335	345	0	EMS53516.1,AEH68230.1,AEH68232.1,AEH68233.1,AAK49423.1,AAK49424.1,P52589.1,BAO79447.1,BAO79448.1,CAI30632.1,BAO79449.1,APP89575.1,AAT40103.1,BAH20802.1,BAH20801.1,BAH20800.1,BAO79450.1,AAT11164.1,AAT11163.1	180605_chymo_ChSp_B3_Butte_9.987.987.3 File:"180605_chymo_ChSp_B3_Butte_9.raw", NativeID:"controllerType=0 controllerNumber=1 scan=987"
TRUE	TRUE	(L)ILIQDSDSKKF(L)	0.97	33.39	38.6147	19.22		2		647.356	1292.7	2	-1.994e-05	-0.01541	728.535		39072.8	335	345	0	EMS53516.1,AEH68230.1,AEH68232.1,AEH68233.1,AAK49423.1,AAK49424.1,P52589.1,BAO79447.1,BAO79448.1,CAI30632.1,BAO79449.1,APP89575.1,AAT40103.1,BAH20802.1,BAH20801.1,BAH20800.1,BAO79450.1,AAT11164.1,AAT11163.1	180605_chymo_ChSp_B3_Butte_9.1013.1013.2 File:"180605_chymo_ChSp_B3_Butte_9.raw", NativeID:"controllerType=0 controllerNumber=1 scan=1013"
TRUE	TRUE	(K)SEPIPEANNEPVK(V)	1	38.35	38.9889	30.72	4.05061	2		712.357	1422.7	2	-0.0005879	-0.413	571.416		49380.7	373	385	0	AAT11169.1,AAA70346.1,AEH68230.1,AEH68231.1,AEH68232.1,AEH68233.1,BAJ89205.1,BAO79447.1,P80284.2,BAO79448.1,BAO79449.1,APP89575.1,AAT40103.1,BAH20802.1,BAH20801.1,BAH20800.1,EMS53516.1,AAK49423.1,AAK49424.1,P52589.1,CAI30632.1,BAO79450.1,AAT11164.1,AAT11163.1	180618_trypsin_Butte_9.446.446.2 File:"180618_trypsin_Butte_9.raw", NativeID:"controllerType=0 controllerNumber=1 scan=446" RTINSECONDS=571.4164
TRUE	TRUE	(K)SEPIPEANNEPVK(V)	1	42.63	39.0042	33.7	3	2		712.356	1422.7	2	-0.0009539	-0.67	568.289		35092.3	373	385	0	AAT11169.1,AAA70346.1,AEH68230.1,AEH68231.1,AEH68232.1,AEH68233.1,BAJ89205.1,BAO79447.1,P80284.2,BAO79448.1,BAO79449.1,APP89575.1,AAT40103.1,BAH20802.1,BAH20801.1,BAH20800.1,EMS53516.1,AAK49423.1,AAK49424.1,P52589.1,CAI30632.1,BAO79450.1,AAT11164.1,AAT11163.1	180618_trypsin_Butte_9.440.440.2 File:"180618_trypsin_Butte_9.raw", NativeID:"controllerType=0 controllerNumber=1 scan=440" RTINSECONDS=568.2888
TRUE	TRUE	(K)VVVADNVHDVVFK(S)	1	92.6	36.4709	83.53	11.7696	2		720.896	1439.78	2	-7.394e-05	-0.05132	833.183		13982.9	386	398	0	AAT11169.1,AAA70346.1,AEH68230.1,AEH68231.1,AEH68232.1,AEH68233.1,BAJ89205.1,AAK49424.1,P80284.2,BAO79449.1,APP89575.1,AAT40103.1,BAH20802.1,BAH20801.1,BAH20800.1,AAT11164.1	180618_trypsin_Butte_9.808.808.2 File:"180618_trypsin_Butte_9.raw", NativeID:"controllerType=0 controllerNumber=1 scan=808" RTINSECONDS=833.1826
TRUE	TRUE	(K)VVVADNVHDVVFK(S)	1	73.52	36.3919	59.12	11.7212	2		720.896	1439.78	2	0.0007801	0.5414	830.784		16161.7	386	398	0	AAT11169.1,AAA70346.1,AEH68230.1,AEH68231.1,AEH68232.1,AEH68233.1,BAJ89205.1,AAK49424.1,P80284.2,BAO79449.1,APP89575.1,AAT40103.1,BAH20802.1,BAH20801.1,BAH20800.1,AAT11164.1	180618_trypsin_Butte_9.805.805.2 File:"180618_trypsin_Butte_9.raw", NativeID:"controllerType=0 controllerNumber=1 scan=805" RTINSECONDS=830.7841
TRUE	TRUE	(Y)EGGRTADEIVDY(I)	0.98	39.03	41.6286	20.64		2		662.804	1323.59	2	-0.0003799	-0.2868	781.073		77919.6	472	483	0	AAA70346.1,AEH68230.1,AEH68231.1,AEH68232.1,AEH68233.1,BAJ89205.1,AAK49423.1,AAK49424.1,P52589.1,BAO79447.1,P80284.2,BAO79448.1,CAI30632.1,BAO79449.1,APP89575.1,AAT40103.1,BAH20802.1,BAH20801.1,BAH20800.1,BAO79450.1,AAT11164.1,AAT11163.1	180605_chymo_ChSp_B3_Butte_9.1160.1160.2 File:"180605_chymo_ChSp_B3_Butte_9.raw", NativeID:"controllerType=0 controllerNumber=1 scan=1160"
TRUE	TRUE	(R)TADEIVDYIK(K)	1	39.45	37.1533	15.93	4.07572	2		583.801	1165.59	2	0.0007501	0.6429	950.617		14219.2	476	485	0	AEH68230.1,AEH68231.1,AEH68232.1,AEH68233.1,AAK49423.1,AAK49424.1,P52589.1,BAO79447.1,BAO79448.1,CAI30632.1,BAO79449.1,APP89575.1,AAT40103.1,BAH20802.1,BAH20801.1,BAH20800.1,BAO79450.1,AAT11164.1,AAT11163.1	180618_trypsin_Butte_9.930.930.2 File:"180618_trypsin_Butte_9.raw", NativeID:"controllerType=0 controllerNumber=1 scan=930" RTINSECONDS=950.617
TRUE	TRUE	(R)TADEIVDYIK(K)	0.99	41.1	37.1634	17.3	1.88606	2		583.801	1165.59	2	-0.0001039	-0.0891	953.015		21959.5	476	485	0	AEH68230.1,AEH68231.1,AEH68232.1,AEH68233.1,AAK49423.1,AAK49424.1,P52589.1,BAO79447.1,BAO79448.1,CAI30632.1,BAO79449.1,APP89575.1,AAT40103.1,BAH20802.1,BAH20801.1,BAH20800.1,BAO79450.1,AAT11164.1,AAT11163.1	180618_trypsin_Butte_9.933.933.2 File:"180618_trypsin_Butte_9.raw", NativeID:"controllerType=0 controllerNumber=1 scan=933" RTINSECONDS=953.0153
TRUE	TRUE	(Y)IKKNKETAGQAAAADTEKAAEPAATEPLKD(E)	1				10.5528	1		767.653	3066.58	4	-0.000813	-0.265			19959.5	484	513	0	AAT40103.1,AEH68231.1,BAH20802.1,BAH20800.1	180605_chymo_ChSp_B3_Butte_9.697.697.4 File:"180605_chymo_ChSp_B3_Butte_9.raw", NativeID:"controllerType=0 controllerNumber=1 scan=697" RTINSECONDS=617.8976
TRUE	TRUE	(K)ETAGQAAAADTEK(A)	1	53.5	37.7085	40.88	10.6198	2		631.796	1261.58	2	-0.0004259	-0.3374	396.995		114219	489	501	0	APP89575.1,AAT40103.1,AEH68231.1,BAH20802.1,BAH20800.1	180618_trypsin_Butte_9.230.230.2 File:"180618_trypsin_Butte_9.raw", NativeID:"controllerType=0 controllerNumber=1 scan=230" RTINSECONDS=396.9951
TRUE	TRUE	(K)ETAGQAAAADTEK(A)	0.95	15.49	37.7641	10.18	2.31876	2		631.797	1261.58	2	-5.994e-05	-0.04748	400.231		5141.49	489	501	0	APP89575.1,AAT40103.1,AEH68231.1,BAH20802.1,BAH20800.1	180618_trypsin_Butte_9.237.237.2 File:"180618_trypsin_Butte_9.raw", NativeID:"controllerType=0 controllerNumber=1 scan=237" RTINSECONDS=400.231
TRUE	TRUE	(K)AAEPAATEPLKDEL(-)	1	40.16	38.2504	32.41	7.3279	2		727.873	1453.73	2	0.0002961	0.2035	810.704		15550.3	502	515	0	AAA70346.1,AEH68230.1,AEH68231.1,AEH68232.1,AEH68233.1,BAJ89205.1,AAK49423.1,AAK49424.1,P52589.1,BAO79447.1,P80284.2,BAO79448.1,CAI30632.1,BAO79449.1,AAT40103.1,BAH20802.1,BAH20801.1,BAH20800.1,BAO79450.1,AAT11164.1,AAT11163.1	180618_trypsin_Butte_9.778.778.2 File:"180618_trypsin_Butte_9.raw", NativeID:"controllerType=0 controllerNumber=1 scan=778" RTINSECONDS=810.7041
TRUE	TRUE	(K)AAEPAATEPLKDEL(-)	1	42.94	37.9525	38.19	5.18709	2		727.873	1453.73	2	0.001028	0.7067	813.42		15030.8	502	515	0	AAA70346.1,AEH68230.1,AEH68231.1,AEH68232.1,AEH68233.1,BAJ89205.1,AAK49423.1,AAK49424.1,P52589.1,BAO79447.1,P80284.2,BAO79448.1,CAI30632.1,BAO79449.1,AAT40103.1,BAH20802.1,BAH20801.1,BAH20800.1,BAO79450.1,AAT11164.1,AAT11163.1	180618_trypsin_Butte_9.782.782.2 File:"180618_trypsin_Butte_9.raw", NativeID:"controllerType=0 controllerNumber=1 scan=782" RTINSECONDS=813.4201
Valid	Assigned	Sequence	Prob	Mascot Ion score	Mascot Identity score	Mascot Delta Ion Score	X! Tandem	NTT	Modifications	Observed	Actual Mass	Charge	Delta Da	Delta PPM	Retention Time	Intensity	TIC	Start	Stop	# Other Proteins	Other Proteins	Spectrum ID
TRUE	TRUE	(-)mEASAQQGNY(V)	0.97	33.5	37.348	24.84	1.61979	2	Oxidation (+16), Acetyl (+42)	578.732	1155.45	2	-0.0004477	-0.3871	645.341		50448.5	1	10	0		180605_chymo_ChSp_B3_Butte_9.775.775.2 File:"180605_chymo_ChSp_B3_Butte_9.raw", NativeID:"controllerType=0 controllerNumber=1 scan=775" RTINSECONDS=645.341
TRUE	TRUE	(P)LDIVSVNNR(F)	0.98	42.06	45.2775	9.23		2		515.288	1028.56	2	0.0001501	0.1457	712.107		93281.6	19	27	0		180614_thermo_ChSp_B3_Butte_9.1322.1322.2 File:"180614_thermo_ChSp_B3_Butte_9.raw", NativeID:"controllerType=0 controllerNumber=1 scan=1322"
TRUE	TRUE	(W)GLVEGKGPRVY(D)	0.99	26.19	38.386	6.19	2.5376	2		587.833	1173.65	2	-0.0001599	-0.1362	660.326		217856	56	66	0		180605_chymo_ChSp_B3_Butte_9.817.817.2 File:"180605_chymo_ChSp_B3_Butte_9.raw", NativeID:"controllerType=0 controllerNumber=1 scan=817" RTINSECONDS=660.3256
TRUE	TRUE	(W)GLVEGKGPRVY(D)	0.99	24.93	38.386	0	2.56864	2		587.832	1173.65	2	-0.0002819	-0.24	656.586		105612	56	66	0		180605_chymo_ChSp_B3_Butte_9.805.805.2 File:"180605_chymo_ChSp_B3_Butte_9.raw", NativeID:"controllerType=0 controllerNumber=1 scan=805" RTINSECONDS=656.5856
TRUE	TRUE	(G)LVEGKGPR(V)	0.98	52.43	40.758	22.88		2		428.256	854.498	2	0.0005741	0.671	344.672		418538	57	64	0		180614_thermo_ChSp_B3_Butte_9.271.271.2 File:"180614_thermo_ChSp_B3_Butte_9.raw", NativeID:"controllerType=0 controllerNumber=1 scan=271"
TRUE	TRUE	(F)YTDQHGTRNIEY(L)	0.99	27.81	41.5128	11.39	3.17393	2		748.842	1495.67	2	0.0003821	0.2553	578.932		25067.3	122	133	0	BU-Beta-amylase3,BU-Beta-amylase2	180605_chymo_ChSp_B3_Butte_9.603.603.2 File:"180605_chymo_ChSp_B3_Butte_9.raw", NativeID:"controllerType=0 controllerNumber=1 scan=603" RTINSECONDS=578.9325
TRUE	TRUE	(F)YTDQHGTRNIEY(L)	0.99	37.99	41.4032	21.88	2.92082	2		748.841	1495.67	2	-0.002548	-1.702	576.403		30047.2	122	133	0	BU-Beta-amylase3,BU-Beta-amylase2	180605_chymo_ChSp_B3_Butte_9.598.598.2 File:"180605_chymo_ChSp_B3_Butte_9.raw", NativeID:"controllerType=0 controllerNumber=1 scan=598" RTINSECONDS=576.4034
TRUE	TRUE	(R)DAGTYNDTPQR(T)	1	37.8	36.6839	14.91	7.13668	2		619.276	1236.54	2	0.0009121	0.737	405.468		79041	233	243	0	ABV02595.1	180618_trypsin_Butte_9.245.245.2 File:"180618_trypsin_Butte_9.raw", NativeID:"controllerType=0 controllerNumber=1 scan=245" RTINSECONDS=405.4684
TRUE	TRUE	(R)DAGTYNDTPQR(T)	1	46.65	36.6857	26.45	6.22185	2		619.276	1236.54	2	0.0006681	0.5398	407.539		182615	233	243	0	ABV02595.1	180618_trypsin_Butte_9.247.247.2 File:"180618_trypsin_Butte_9.raw", NativeID:"controllerType=0 controllerNumber=1 scan=247" RTINSECONDS=407.5392
TRUE	TRUE	(R)DAGTYNDTPqR(T)	0.98				3.69897	2	Carbamidomethyl (+57), Gln->Cys (-25)	635.27	1268.53	2	0.017	13.39			4026.42	233	243	0	ABV02595.1	180618_trypsin_Butte_9.254.254.2 File:"180618_trypsin_Butte_9.raw", NativeID:"controllerType=0 controllerNumber=1 scan=254" RTINSECONDS=411.0724
TRUE	TRUE	(R)FFVDNGTYLTEQGR(F)	1	94.4	38.7593	81.41	10.8539	2		823.894	1645.77	2	8.058e-06	0.004893	965.921		24403.3	246	259	0	BU-Beta-amylase3,BU-Beta-amylase2,ABV02595.1	180618_trypsin_Butte_9.946.946.2 File:"180618_trypsin_Butte_9.raw", NativeID:"controllerType=0 controllerNumber=1 scan=946" RTINSECONDS=965.9208
TRUE	TRUE	(R)FFVDNGTYLTEQGR(F)	1	82.48	38.7593	74.45	10.8239	2		823.894	1645.77	2	8.058e-06	0.004893	963.546		14011.6	246	259	0	BU-Beta-amylase3,BU-Beta-amylase2,ABV02595.1	180618_trypsin_Butte_9.943.943.2 File:"180618_trypsin_Butte_9.raw", NativeID:"controllerType=0 controllerNumber=1 scan=943" RTINSECONDS=963.5462
TRUE	TRUE	(K)VFLGHTVQLAIK(I)	1	62.23	31.758	43.26	2.49485	2		663.4	1324.79	2	-0.0003959	-0.2986	970.459		10443.9	283	294	0		180618_trypsin_Butte_9.951.951.2 File:"180618_trypsin_Butte_9.raw", NativeID:"controllerType=0 controllerNumber=1 scan=951" RTINSECONDS=970.4592
TRUE	TRUE	(K)VFLGHTVQLAIK(I)	1	56.57	31.758	47.78	3.34679	2		663.401	1324.79	2	-0.0002739	-0.2066	968.04		11507.8	283	294	0		180618_trypsin_Butte_9.948.948.2 File:"180618_trypsin_Butte_9.raw", NativeID:"controllerType=0 controllerNumber=1 scan=948" RTINSECONDS=968.0399
TRUE	TRUE	(K)VFLGHTVQLAIK(I)	0.97	27.27	31.7348	18.53		2		442.603	1324.79	3	0.0006591	0.4971	963.26		38205.7	283	294	0		180618_trypsin_Butte_9.942.942.3 File:"180618_trypsin_Butte_9.raw", NativeID:"controllerType=0 controllerNumber=1 scan=942"
TRUE	TRUE	(Y)KVPSHAAEVTAGY(Y)	1	51.5	40.3395	38.78	2.88606	2		665.343	1328.67	2	-0.0008639	-0.6497	583.74		26100.3	303	315	0		180605_chymo_ChSp_B3_Butte_9.616.616.2 File:"180605_chymo_ChSp_B3_Butte_9.raw", NativeID:"controllerType=0 controllerNumber=1 scan=616" RTINSECONDS=583.7395
TRUE	TRUE	(K)VPSHAAEVTAGYYNLHDR(D)	1	60.75	40.3993	51.8	6.85387	2		667.326	1998.95	3	0.0002711	0.1355	708.37		18222.1	304	321	0		180618_trypsin_Butte_9.678.678.3 File:"180618_trypsin_Butte_9.raw", NativeID:"controllerType=0 controllerNumber=1 scan=678" RTINSECONDS=708.3702
TRUE	TRUE	(K)VPSHAAEVTAGYYNLHDR(D)	1	57.64	40.4017	51.46	9.21467	2		667.326	1998.96	3	0.001552	0.776	711.925		16254.1	304	321	0		180618_trypsin_Butte_9.685.685.3 File:"180618_trypsin_Butte_9.raw", NativeID:"controllerType=0 controllerNumber=1 scan=685" RTINSECONDS=711.9251
TRUE	TRUE	(K)VPSHAAEVTAGYYNLHDR(D)	1	36.35	40.3993	20.09	3.67778	2		500.746	1998.95	4	0.0002581	0.129	708.073		34852.4	304	321	0		180618_trypsin_Butte_9.677.677.4 File:"180618_trypsin_Butte_9.raw", NativeID:"controllerType=0 controllerNumber=1 scan=677" RTINSECONDS=708.073
TRUE	TRUE	(K)VPSHAAEVTAGYYNLHDR(D)	1	31.74	40.4123	8.86	2.39794	2		500.746	1998.96	4	0.001722	0.861	711.654		48014.3	304	321	0		180618_trypsin_Butte_9.684.684.4 File:"180618_trypsin_Butte_9.raw", NativeID:"controllerType=0 controllerNumber=1 scan=684" RTINSECONDS=711.6537
TRUE	TRUE	(R)YDPTAYNTILR(N)	1	57.99	37.9085	43.6	4.08619	2		663.838	1325.66	2	0.0004141	0.3121	909.147		23060.2	385	395	0	BU-Beta-amylase3,AGY14538.1,BU-Beta-amylase2	180618_trypsin_Butte_9.881.881.2 File:"180618_trypsin_Butte_9.raw", NativeID:"controllerType=0 controllerNumber=1 scan=881" RTINSECONDS=909.1471
TRUE	TRUE	(R)YDPTAYNTILR(N)	1	51.04	37.9085	38.07	3.60206	2		663.838	1325.66	2	0.0002921	0.2201	911.248		40533.8	385	395	0	BU-Beta-amylase3,AGY14538.1,BU-Beta-amylase2	180618_trypsin_Butte_9.883.883.2 File:"180618_trypsin_Butte_9.raw", NativeID:"controllerType=0 controllerNumber=1 scan=883" RTINSECONDS=911.2483
TRUE	TRUE	(K)LFGFTYLR(L)	0.98	35.74	37.9316	24.15		2		508.782	1015.55	2	0.0001821	0.1791	1266.06		20453.4	412	419	0	BU-Beta-amylase3,AGY14538.1,BU-Beta-amylase2	180618_trypsin_Butte_9.1210.1210.2 File:"180618_trypsin_Butte_9.raw", NativeID:"controllerType=0 controllerNumber=1 scan=1210"
TRUE	TRUE	(L)RLSNQLVEGQNY(V)	1	41.53	41.3815	27.68	2.76955	2		710.863	1419.71	2	0.0001201	0.08451	758.822		691025	419	430	0	BU-Beta-amylase3,AGY14538.1,BU-Beta-amylase2	180605_chymo_ChSp_B3_Butte_9.1099.1099.2 File:"180605_chymo_ChSp_B3_Butte_9.raw", NativeID:"controllerType=0 controllerNumber=1 scan=1099" RTINSECONDS=758.8222
TRUE	TRUE	(L)RLSNQLVEGQNY(V)	0.99	29.64	41.3969	19.49	2.95861	2		710.862	1419.71	2	-0.0004899	-0.3449	762.026		527808	419	430	0	BU-Beta-amylase3,AGY14538.1,BU-Beta-amylase2	180605_chymo_ChSp_B3_Butte_9.1108.1108.2 File:"180605_chymo_ChSp_B3_Butte_9.raw", NativeID:"controllerType=0 controllerNumber=1 scan=1108" RTINSECONDS=762.0255
TRUE	TRUE	(R)LSNQLVEGQNYVNFK(T)	1	82.9	39.3737	61.9	13.7959	2		876.95	1751.88	2	0.0004701	0.2682	962.951		24173.3	420	434	0	BU-Beta-amylase3,AGY14538.1,BU-Beta-amylase2	180618_trypsin_Butte_9.941.941.2 File:"180618_trypsin_Butte_9.raw", NativeID:"controllerType=0 controllerNumber=1 scan=941" RTINSECONDS=962.9505
TRUE	TRUE	(R)LSNQLVEGQNYVNFK(T)	1	120.59	39.3263	96.28	13.6198	2		876.95	1751.89	2	0.0009581	0.5466	960.831		13919.4	420	434	0	BU-Beta-amylase3,AGY14538.1,BU-Beta-amylase2	180618_trypsin_Butte_9.939.939.2 File:"180618_trypsin_Butte_9.raw", NativeID:"controllerType=0 controllerNumber=1 scan=939" RTINSECONDS=960.831
TRUE	TRUE	(R)mHANLPHDPcVDPVAPLQR(S)	1	42.94	40.5679	29.96	8.85387	2	Oxidation (+16), Carbamidomethyl (+57)	728.355	2182.04	3	0.0003807	0.1744	783.57		20385.2	440	458	0	BU-Beta-amylase3,BU-Beta-amylase2	180618_trypsin_Butte_9.748.748.3 File:"180618_trypsin_Butte_9.raw", NativeID:"controllerType=0 controllerNumber=1 scan=748" RTINSECONDS=783.5696
TRUE	TRUE	(R)mHANLPHDPcVDPVAPLQR(S)	1	51.02	40.5706	37.62	6.49485	2	Oxidation (+16), Carbamidomethyl (+57)	728.354	2182.04	3	1.475e-05	0.006756	786.006		21940	440	458	0	BU-Beta-amylase3,BU-Beta-amylase2	180618_trypsin_Butte_9.751.751.3 File:"180618_trypsin_Butte_9.raw", NativeID:"controllerType=0 controllerNumber=1 scan=751" RTINSECONDS=786.0056
TRUE	TRUE	(R)mHANLPHDPcVDPVAPLQR(S)	1	30.48	40.5633	15.68	4.79588	2	Oxidation (+16), Carbamidomethyl (+57)	546.518	2182.04	4	0.001222	0.5597	783.888		14521.8	440	458	0	BU-Beta-amylase3,BU-Beta-amylase2	180618_trypsin_Butte_9.749.749.4 File:"180618_trypsin_Butte_9.raw", NativeID:"controllerType=0 controllerNumber=1 scan=749" RTINSECONDS=783.8879
TRUE	TRUE	(H)ANLPHDPc(V)	0.97	27.19	45.6197	8.09	2.39794	2	Carbamidomethyl (+57)	462.206	922.397	2	0.0001128	0.1221	508.526		110523	442	449	0	BU-Beta-amylase3,BU-Beta-amylase2	180614_thermo_ChSp_B3_Butte_9.744.744.2 File:"180614_thermo_ChSp_B3_Butte_9.raw", NativeID:"controllerType=0 controllerNumber=1 scan=744" RTINSECONDS=508.5257
TRUE	TRUE	(L)qRSGPELTIEmIL(Q)	1	53.22	40.7452	34.95	3.21467	2	Ammonia-loss (-17), Oxidation (+16)	743.385	1484.76	2	0.0002434	0.1638	1405.78		344946	457	469	0	BU-Beta-amylase3,BU-Beta-amylase2	180605_chymo_ChSp_B3_Butte_9.2106.2106.2 File:"180605_chymo_ChSp_B3_Butte_9.raw", NativeID:"controllerType=0 controllerNumber=1 scan=2106" RTINSECONDS=1405.7831
TRUE	TRUE	(L)QRSGPELTIEmIL(Q)	1	38.12	40.5189	16.88	2.11351	2	Oxidation (+16)	751.898	1501.78	2	-0.000305	-0.2029	1292.82		215298	457	469	0	BU-Beta-amylase3,BU-Beta-amylase2	180605_chymo_ChSp_B3_Butte_9.1811.1811.2 File:"180605_chymo_ChSp_B3_Butte_9.raw", NativeID:"controllerType=0 controllerNumber=1 scan=1811" RTINSECONDS=1292.8164
TRUE	TRUE	(L)qRSGPELTIEmIL(Q)	0.99	47.14	40.7438	34.87		2	Gln->pyro-Glu (-17), Oxidation (+16)	743.384	1484.75	2	-0.0004906	-0.3302	1409.89		41895.6	457	469	0	BU-Beta-amylase3,BU-Beta-amylase2	180605_chymo_ChSp_B3_Butte_9.2117.2117.2 File:"180605_chymo_ChSp_B3_Butte_9.raw", NativeID:"controllerType=0 controllerNumber=1 scan=2117"
TRUE	TRUE	(L)QRSGPELTIEmIL(Q)	0.99	41.3	40.5246	25.62	2.10237	2	Oxidation (+16)	751.898	1501.78	2	-0.000915	-0.6088	1289.6		127631	457	469	0	BU-Beta-amylase3,BU-Beta-amylase2	180605_chymo_ChSp_B3_Butte_9.1803.1803.2 File:"180605_chymo_ChSp_B3_Butte_9.raw", NativeID:"controllerType=0 controllerNumber=1 scan=1803" RTINSECONDS=1289.6032
TRUE	TRUE	(M)ILQAAQPKLEPFPF(E)	0.99	34.61	37.0986	22.91	5.3279	1		799.951	1597.89	2	-0.0002539	-0.1588	1332.29		49681.5	468	481	0		180605_chymo_ChSp_B3_Butte_9.1911.1911.2 File:"180605_chymo_ChSp_B3_Butte_9.raw", NativeID:"controllerType=0 controllerNumber=1 scan=1911" RTINSECONDS=1332.2932
TRUE	TRUE	(M)ILQAAQPKLEPFPF(E)	0.96	46.73	37.0986	37.8	3.92082	1		799.951	1597.89	2	-0.0004979	-0.3114	1328.63		43605.9	468	481	0		180605_chymo_ChSp_B3_Butte_9.1902.1902.2 File:"180605_chymo_ChSp_B3_Butte_9.raw", NativeID:"controllerType=0 controllerNumber=1 scan=1902" RTINSECONDS=1328.633
TRUE	TRUE	(L)QAAQPKLEPFPF(E)	0.99	27.24	40.1199	-0.76	2.49485	2		686.866	1371.72	2	-0.0005119	-0.3729	1218.46		42073.3	470	481	0		180605_chymo_ChSp_B3_Butte_9.1645.1645.2 File:"180605_chymo_ChSp_B3_Butte_9.raw", NativeID:"controllerType=0 controllerNumber=1 scan=1645" RTINSECONDS=1218.4624
TRUE	TRUE	(K)LEPFPFEEHTDLPVQG(L)	1	42.15	45.5047	34.62	3.92082	2		927.951	1853.89	2	0.003556	1.917	1237.59		9652.97	476	491	0		180614_thermo_ChSp_B3_Butte_9.2079.2079.2 File:"180614_thermo_ChSp_B3_Butte_9.raw", NativeID:"controllerType=0 controllerNumber=1 scan=2079" RTINSECONDS=1237.5888

## Sheet: 3C Spot 2
Valid	Assigned	Sequence	Prob	Mascot Ion score	Mascot Identity score	Mascot Delta Ion Score	X! Tandem	NTT	Modifications	Observed	Actual Mass	Charge	Delta Da	Delta PPM	Retention Time	Intensity	TIC	Start	Stop	# Other Proteins	Other Proteins	Spectrum ID
TRUE	TRUE	(L)TLHADNFDDAIAKHPF(I)	1	35.19	42.2884	0	4.14267	2		604.629	1810.86	3	0.0006371	0.3516	915.401		45659.6	43	58	0	AEH68230.1,AEH68231.1,AEH68232.1,AEH68233.1,AAK49423.1,AAK49424.1,P52589.1,BAO79447.1,BAO79448.1,CAI30632.1,BAO79449.1,BAH20802.1,BAH20801.1,BAH20800.1,BAO79450.1	180605_chymo_ChSp_B3_Butte_8.1012.1012.3 File:"180605_chymo_ChSp_B3_Butte_8.raw", NativeID:"controllerType=0 controllerNumber=1 scan=1012" RTINSECONDS=915.4009
TRUE	TRUE	(L)TLHADNFDDAIAKHPF(I)	0.99	46.42	42.2378	0	3.12494	2		604.629	1810.86	3	-0.0004609	-0.2544	918.024		59507	43	58	0	AEH68230.1,AEH68231.1,AEH68232.1,AEH68233.1,AAK49423.1,AAK49424.1,P52589.1,BAO79447.1,BAO79448.1,CAI30632.1,BAO79449.1,BAH20802.1,BAH20801.1,BAH20800.1,BAO79450.1	180605_chymo_ChSp_B3_Butte_8.1016.1016.3 File:"180605_chymo_ChSp_B3_Butte_8.raw", NativeID:"controllerType=0 controllerNumber=1 scan=1016" RTINSECONDS=918.0241
TRUE	TRUE	(H)ADNFDDAIAK(H)	0.99				4.85387	1		540.254	1078.49	2	-0.000254	-0.2353			85509	46	55	0	AEH68230.1,AEH68231.1,AEH68232.1,AEH68233.1,AAK49423.1,AAK49424.1,P52589.1,BAO79447.1,BAO79448.1,CAI30632.1,BAO79449.1,BAH20802.1,BAH20801.1,BAH20800.1,BAO79450.1	180618_trypsin_Butte_8.541.541.2 File:"180618_trypsin_Butte_8.raw", NativeID:"controllerType=0 controllerNumber=1 scan=541" RTINSECONDS=726.1591
TRUE	TRUE	(H)ADNFDDAIAK(H)	0.97				4.08619	1		540.254	1078.49	2	-0.000376	-0.3483			45569.2	46	55	0	AEH68230.1,AEH68231.1,AEH68232.1,AEH68233.1,AAK49423.1,AAK49424.1,P52589.1,BAO79447.1,BAO79448.1,CAI30632.1,BAO79449.1,BAH20802.1,BAH20801.1,BAH20800.1,BAO79450.1	180618_trypsin_Butte_8.536.536.2 File:"180618_trypsin_Butte_8.raw", NativeID:"controllerType=0 controllerNumber=1 scan=536" RTINSECONDS=723.377
TRUE	TRUE	(L)APEYEKAAQL(L)	0.99	38.3	40.8529	21.03	2.67778	2		560.287	1118.56	2	-0.0005919	-0.5287	677.157		29979	75	84	0	EMS53516.1,AEH68230.1,AEH68231.1,AEH68232.1,AEH68233.1,BAJ89205.1,AAK49423.1,AAK49424.1,P52589.1,BAO79447.1,P80284.2,BAO79448.1,CAI30632.1,BAO79449.1,APP89575.1,BAH20802.1,BAH20801.1,BAH20800.1,BAO79450.1	180605_chymo_ChSp_B3_Butte_8.706.706.2 File:"180605_chymo_ChSp_B3_Butte_8.raw", NativeID:"controllerType=0 controllerNumber=1 scan=706" RTINSECONDS=677.157
TRUE	TRUE	(K)HDPAIVLAK(V)	1	41.15	34.3249	35.66	3.63827	2		482.285	962.556	2	0.0003861	0.4007	653.726		112997	88	96	0	EMS53516.1,AEH68230.1,AEH68231.1,AEH68232.1,AEH68233.1,BAJ89205.1,AAK49423.1,AAK49424.1,P52589.1,BAO79447.1,P80284.2,BAO79448.1,CAI30632.1,BAO79449.1,APP89575.1,BAH20801.1,BAH20800.1,BAO79450.1	180618_trypsin_Butte_8.435.435.2 File:"180618_trypsin_Butte_8.raw", NativeID:"controllerType=0 controllerNumber=1 scan=435" RTINSECONDS=653.7255
TRUE	TRUE	(K)HDPAIVLAK(V)	0.99	34.19	34.3249	26.15	3.52288	2		482.285	962.555	2	-0.0001639	-0.1701	651.348		56257.9	88	96	0	EMS53516.1,AEH68230.1,AEH68231.1,AEH68232.1,AEH68233.1,BAJ89205.1,AAK49423.1,AAK49424.1,P52589.1,BAO79447.1,P80284.2,BAO79448.1,CAI30632.1,BAO79449.1,APP89575.1,BAH20801.1,BAH20800.1,BAO79450.1	180618_trypsin_Butte_8.432.432.2 File:"180618_trypsin_Butte_8.raw", NativeID:"controllerType=0 controllerNumber=1 scan=432" RTINSECONDS=651.348
TRUE	TRUE	(L)AKVDANDEKNKPL(A)	1	62.27	39.5376	44.03	2.49485	2		721.386	1440.76	2	-0.0007819	-0.5424	365.261		8759.45	95	107	0	EMS53516.1,AEH68230.1,AEH68231.1,AEH68232.1,AEH68233.1,BAJ89205.1,AAK49423.1,AAK49424.1,P52589.1,BAO79447.1,P80284.2,BAO79448.1,CAI30632.1,BAO79449.1,APP89575.1,BAH20801.1,BAH20800.1,BAO79450.1	180605_chymo_ChSp_B3_Butte_8.245.245.2 File:"180605_chymo_ChSp_B3_Butte_8.raw", NativeID:"controllerType=0 controllerNumber=1 scan=245" RTINSECONDS=365.2611
TRUE	TRUE	(L)AKVDANDEKNKPL(A)	1	31.27	39.431	17.16	2.72125	2		481.26	1440.76	3	-0.0001829	-0.1269	360.811		193928	95	107	0	EMS53516.1,AEH68230.1,AEH68231.1,AEH68232.1,AEH68233.1,BAJ89205.1,AAK49423.1,AAK49424.1,P52589.1,BAO79447.1,P80284.2,BAO79448.1,CAI30632.1,BAO79449.1,APP89575.1,BAH20801.1,BAH20800.1,BAO79450.1	180605_chymo_ChSp_B3_Butte_8.234.234.3 File:"180605_chymo_ChSp_B3_Butte_8.raw", NativeID:"controllerType=0 controllerNumber=1 scan=234" RTINSECONDS=360.8108
TRUE	TRUE	(K)YEVQGFPTLK(I)	1	47.36	36.6978	37.11	4.76955	2		591.314	1180.61	2	0.0006521	0.5518	1010.1		9601.96	111	120	0	EMS53516.1,AEH68230.1,AEH68231.1,AEH68232.1,AEH68233.1,BAJ89205.1,AAK49423.1,AAK49424.1,P52589.1,BAO79447.1,P80284.2,BAO79448.1,CAI30632.1,BAO79449.1,APP89575.1,BAH20802.1,BAH20801.1,BAH20800.1,BAO79450.1	180618_trypsin_Butte_8.873.873.2 File:"180618_trypsin_Butte_8.raw", NativeID:"controllerType=0 controllerNumber=1 scan=873" RTINSECONDS=1010.0995
TRUE	TRUE	(K)YEVQGFPTLK(I)	1	45.66	36.7025	36.46	5.45593	2		591.314	1180.61	2	0.0007741	0.6551	1012.78		24689.7	111	120	0	EMS53516.1,AEH68230.1,AEH68231.1,AEH68232.1,AEH68233.1,BAJ89205.1,AAK49423.1,AAK49424.1,P52589.1,BAO79447.1,P80284.2,BAO79448.1,CAI30632.1,BAO79449.1,APP89575.1,BAH20802.1,BAH20801.1,BAH20800.1,BAO79450.1	180618_trypsin_Butte_8.877.877.2 File:"180618_trypsin_Butte_8.raw", NativeID:"controllerType=0 controllerNumber=1 scan=877" RTINSECONDS=1012.775
TRUE	TRUE	(Y)EVQGFPTLKIF(R)	0.99	35.62	38.0161	23.23	3.48149	2		639.858	1277.7	2	-0.0007799	-0.6099	1346.76		42640.6	112	122	0	EMS53516.1,AEH68230.1,AEH68231.1,AEH68232.1,AEH68233.1,BAJ89205.1,AAK49423.1,AAK49424.1,P52589.1,BAO79447.1,P80284.2,BAO79448.1,CAI30632.1,BAO79449.1,BAH20802.1,BAH20801.1,BAH20800.1,BAO79450.1	180605_chymo_ChSp_B3_Butte_8.1524.1524.2 File:"180605_chymo_ChSp_B3_Butte_8.raw", NativeID:"controllerType=0 controllerNumber=1 scan=1524" RTINSECONDS=1346.761
TRUE	TRUE	(R)EAEGIVEYLK(K)	0.99	26.02	37.3336	16.66	3	2		575.804	1149.59	2	0.0007561	0.6571	1036.01		65390.5	137	146	0	EMS53516.1,AEH68231.1,AEH68232.1,BAJ89205.1,AAK49423.1,AAK49424.1,P52589.1,BAO79447.1,P80284.2,BAO79448.1,CAI30632.1,BAO79449.1,APP89575.1,BAH20802.1,BAH20801.1,BAH20800.1,BAO79450.1	180618_trypsin_Butte_8.905.905.2 File:"180618_trypsin_Butte_8.raw", NativeID:"controllerType=0 controllerNumber=1 scan=905" RTINSECONDS=1036.0088
TRUE	TRUE	(R)EAEGIVEYLK(K)	0.99	24.19	37.3336	17.03	2.58503	2		575.804	1149.59	2	0.001	0.8692	1033.63		34282.8	137	146	0	EMS53516.1,AEH68231.1,AEH68232.1,BAJ89205.1,AAK49423.1,AAK49424.1,P52589.1,BAO79447.1,P80284.2,BAO79448.1,CAI30632.1,BAO79449.1,APP89575.1,BAH20802.1,BAH20801.1,BAH20800.1,BAO79450.1	180618_trypsin_Butte_8.902.902.2 File:"180618_trypsin_Butte_8.raw", NativeID:"controllerType=0 controllerNumber=1 scan=902" RTINSECONDS=1033.6318
TRUE	TRUE	(K)APEDATYLEDGK(I)	1	117.27	37.9595	106.02	11.4559	2		654.801	1307.59	2	-0.0008719	-0.6663	716.112		68292.6	158	169	0	EMS53516.1,AEH68230.1,AEH68231.1,AEH68232.1,AEH68233.1,BAJ89205.1,AAK49423.1,AAK49424.1,P52589.1,BAO79447.1,P80284.2,BAO79448.1,CAI30632.1,BAO79449.1,APP89575.1,BAH20802.1,BAH20801.1,BAH20800.1,BAO79450.1	180618_trypsin_Butte_8.525.525.2 File:"180618_trypsin_Butte_8.raw", NativeID:"controllerType=0 controllerNumber=1 scan=525" RTINSECONDS=716.1124
TRUE	TRUE	(K)APEDATYLEDGK(I)	1	89.41	37.8211	77.33	7.69897	2		654.802	1307.59	2	-1.594e-05	-0.01218	718.612		118577	158	169	0	EMS53516.1,AEH68230.1,AEH68231.1,AEH68232.1,AEH68233.1,BAJ89205.1,AAK49423.1,AAK49424.1,P52589.1,BAO79447.1,P80284.2,BAO79448.1,CAI30632.1,BAO79449.1,APP89575.1,BAH20802.1,BAH20801.1,BAH20800.1,BAO79450.1	180618_trypsin_Butte_8.529.529.2 File:"180618_trypsin_Butte_8.raw", NativeID:"controllerType=0 controllerNumber=1 scan=529" RTINSECONDS=718.6123
TRUE	TRUE	(Y)LEDGKIHIVGVF(T)	1	48.97	37.0961	24.77	6.92082	2		663.875	1325.73	2	2.406e-05	0.01813	1074.27		24887.1	165	176	0	AEH68230.1,AEH68231.1,AEH68232.1,AEH68233.1,BAJ89205.1,AAK49423.1,AAK49424.1,P52589.1,BAO79447.1,P80284.2,BAO79448.1,CAI30632.1,BAO79449.1,BAH20802.1,BAH20801.1,BAH20800.1,BAO79450.1	180605_chymo_ChSp_B3_Butte_8.1243.1243.2 File:"180605_chymo_ChSp_B3_Butte_8.raw", NativeID:"controllerType=0 controllerNumber=1 scan=1243" RTINSECONDS=1074.2708
TRUE	TRUE	(Y)LEDGKIHIVGVF(T)	1	41.53	37.0961	20.51	6.82391	2		663.875	1325.73	2	0.0002681	0.202	1071.31		22486.4	165	176	0	AEH68230.1,AEH68231.1,AEH68232.1,AEH68233.1,BAJ89205.1,AAK49423.1,AAK49424.1,P52589.1,BAO79447.1,P80284.2,BAO79448.1,CAI30632.1,BAO79449.1,BAH20802.1,BAH20801.1,BAH20800.1,BAO79450.1	180605_chymo_ChSp_B3_Butte_8.1238.1238.2 File:"180605_chymo_ChSp_B3_Butte_8.raw", NativeID:"controllerType=0 controllerNumber=1 scan=1238" RTINSECONDS=1071.3099
TRUE	TRUE	(F)SGTEFTNFLEVAEK(L)	1				8.92082	1		786.383	1570.75	2	-0.000131	-0.08335			3890.39	180	193	0	AAK49424.1,BAO79449.1,AEH68230.1,AEH68231.1,BAH20802.1,AEH68232.1,BAH20801.1,AEH68233.1	180618_trypsin_Butte_8.1109.1109.2 File:"180618_trypsin_Butte_8.raw", NativeID:"controllerType=0 controllerNumber=1 scan=1109" RTINSECONDS=1308.7098
TRUE	TRUE	(F)SGTEFTNFLEVAEK(L)	1				8.19382	1		786.383	1570.75	2	0.000602	0.383			4116.19	180	193	0	AAK49424.1,BAO79449.1,AEH68230.1,AEH68231.1,BAH20802.1,AEH68232.1,BAH20801.1,AEH68233.1	180618_trypsin_Butte_8.1113.1113.2 File:"180618_trypsin_Butte_8.raw", NativeID:"controllerType=0 controllerNumber=1 scan=1113" RTINSECONDS=1311.3835
TRUE	TRUE	(R)SDYDFGHTVH(A)	0.97				4.10237	1		589.249	1176.48	2	0.000557	0.473			9042.11	196	205	0	EMS53516.1,AEH68230.1,AEH68231.1,AEH68232.1,AEH68233.1,BAJ89205.1,AAK49423.1,AAK49424.1,P52589.1,BAO79447.1,BAO79448.1,BAO79449.1,APP89575.1,BAH20802.1,BAH20801.1,BAH20800.1,BAO79450.1	180618_trypsin_Butte_8.475.475.2 File:"180618_trypsin_Butte_8.raw", NativeID:"controllerType=0 controllerNumber=1 scan=475" RTINSECONDS=684.5983
TRUE	TRUE	(F)KPFDELVVDSKDF(D)	0.96	34.29	41.2044	20.84		2		513.596	1537.77	3	-0.0001079	-0.07015	1071.61		28628.1	225	237	0	EMS53516.1,AAA70346.1,AEH68230.1,AEH68231.1,AEH68232.1,AEH68233.1,BAJ89205.1,AAK49423.1,AAK49424.1,P52589.1,BAO79447.1,P80284.2,BAO79448.1,CAI30632.1,BAO79449.1,APP89575.1,BAH20802.1,BAH20801.1,BAH20800.1,BAO79450.1	180605_chymo_ChSp_B3_Butte_8.1239.1239.3 File:"180605_chymo_ChSp_B3_Butte_8.raw", NativeID:"controllerType=0 controllerNumber=1 scan=1239"
TRUE	TRUE	(K)PFDELVVDSK(D)	1				6.05061	1		574.796	1147.58	2	0.001097	0.9551			13303.3	226	235	0	EMS53516.1,AAA70346.1,AEH68230.1,AEH68231.1,AEH68232.1,AEH68233.1,BAJ89205.1,AAK49423.1,AAK49424.1,P52589.1,BAO79447.1,P80284.2,BAO79448.1,CAI30632.1,BAO79449.1,APP89575.1,BAH20802.1,BAH20801.1,BAH20800.1,BAO79450.1	180618_trypsin_Butte_8.791.791.2 File:"180618_trypsin_Butte_8.raw", NativeID:"controllerType=0 controllerNumber=1 scan=791" RTINSECONDS=925.9206
TRUE	TRUE	(K)DFDVSALEK(F)	0.99	38.43	37.1958	1.01		2		512.254	1022.49	2	0.0007241	0.7074	977.473		27254.9	236	244	0	EMS53516.1,AAA70346.1,AEH68230.1,AEH68231.1,AEH68232.1,AEH68233.1,BAJ89205.1,AAK49423.1,AAK49424.1,P52589.1,BAO79447.1,P80284.2,BAO79448.1,CAI30632.1,BAO79449.1,APP89575.1,BAH20802.1,BAH20801.1,BAH20800.1,BAO79450.1	180618_trypsin_Butte_8.833.833.2 File:"180618_trypsin_Butte_8.raw", NativeID:"controllerType=0 controllerNumber=1 scan=833"
TRUE	TRUE	(K)DFDVSALEK(F)	0.98	34.9	37.1958	7.16		2		512.254	1022.49	2	0.0002361	0.2306	974.456		17910.3	236	244	0	EMS53516.1,AAA70346.1,AEH68230.1,AEH68231.1,AEH68232.1,AEH68233.1,BAJ89205.1,AAK49423.1,AAK49424.1,P52589.1,BAO79447.1,P80284.2,BAO79448.1,CAI30632.1,BAO79449.1,APP89575.1,BAH20802.1,BAH20801.1,BAH20800.1,BAO79450.1	180618_trypsin_Butte_8.828.828.2 File:"180618_trypsin_Butte_8.raw", NativeID:"controllerType=0 controllerNumber=1 scan=828"
TRUE	TRUE	(K)FIDASSTPK(V)	0.99	36.11	37.1257	17.52	2.3279	2		483.251	964.487	2	0.0001821	0.1886	601.646		93737.1	245	253	0	EMS53516.1,AAA70346.1,AEH68232.1,BAJ89205.1,AAK49423.1,P52589.1,BAO79447.1,P80284.2,BAO79448.1,CAI30632.1,APP89575.1,BAH20802.1,BAH20800.1,BAO79450.1	180618_trypsin_Butte_8.374.374.2 File:"180618_trypsin_Butte_8.raw", NativeID:"controllerType=0 controllerNumber=1 scan=374" RTINSECONDS=601.6459
TRUE	TRUE	(F)IDASSTPKVVTF(D)	1	48.57	39.7493	34.79	3.85387	2		632.843	1263.67	2	-0.0002979	-0.2356	910.912		35326.5	246	257	0	EMS53516.1,AAK49423.1,P52589.1,BAO79447.1,BAO79448.1,CAI30632.1,APP89575.1,BAH20802.1,AEH68232.1,BAH20800.1,BAO79450.1	180605_chymo_ChSp_B3_Butte_8.1007.1007.2 File:"180605_chymo_ChSp_B3_Butte_8.raw", NativeID:"controllerType=0 controllerNumber=1 scan=1007" RTINSECONDS=910.9117
TRUE	TRUE	(F)IDASSTPKVVTF(D)	1	47.52	39.7262	36.24	3.50864	2		632.843	1263.67	2	-0.0005419	-0.4285	908.793		27454.7	246	257	0	EMS53516.1,AAK49423.1,P52589.1,BAO79447.1,BAO79448.1,CAI30632.1,APP89575.1,BAH20802.1,AEH68232.1,BAH20800.1,BAO79450.1	180605_chymo_ChSp_B3_Butte_8.1005.1005.2 File:"180605_chymo_ChSp_B3_Butte_8.raw", NativeID:"controllerType=0 controllerNumber=1 scan=1005" RTINSECONDS=908.7927
TRUE	TRUE	(K)NPDNHPYLLK(F)	1	48.35	36.7888	32.75	3.26761	2		605.815	1209.62	2	0.0008381	0.6923	687.179		20106.5	260	269	0	EMS53516.1,AAA70346.1,AEH68230.1,AEH68231.1,AEH68232.1,AEH68233.1,BAJ89205.1,AAK49423.1,AAK49424.1,P52589.1,BAO79447.1,P80284.2,BAO79448.1,CAI30632.1,BAO79449.1,APP89575.1,BAH20802.1,BAH20801.1,BAH20800.1,BAO79450.1	180618_trypsin_Butte_8.479.479.2 File:"180618_trypsin_Butte_8.raw", NativeID:"controllerType=0 controllerNumber=1 scan=479" RTINSECONDS=687.1791
TRUE	TRUE	(K)NPDNHPYLLK(F)	1	38.9	36.7779	20.78	2.3279	2		605.815	1209.61	2	0.0003501	0.2892	689.455		17825.7	260	269	0	EMS53516.1,AAA70346.1,AEH68230.1,AEH68231.1,AEH68232.1,AEH68233.1,BAJ89205.1,AAK49423.1,AAK49424.1,P52589.1,BAO79447.1,P80284.2,BAO79448.1,CAI30632.1,BAO79449.1,APP89575.1,BAH20802.1,BAH20801.1,BAH20800.1,BAO79450.1	180618_trypsin_Butte_8.482.482.2 File:"180618_trypsin_Butte_8.raw", NativeID:"controllerType=0 controllerNumber=1 scan=482" RTINSECONDS=689.4554
TRUE	TRUE	(K)FFQTNAPK(A)	1	35.37	35.9373	21.35	2.07572	2		476.748	951.482	2	0.0002541	0.2667	663.711		69337.5	270	277	0	APP89575.1,AEH68231.1,BAH20802.1,BAH20800.1	180618_trypsin_Butte_8.449.449.2 File:"180618_trypsin_Butte_8.raw", NativeID:"controllerType=0 controllerNumber=1 scan=449" RTINSECONDS=663.7114
TRUE	TRUE	(K)SAYYGAVEEFSGK(D)	1	44.86	38.0557	30.63	10.1805	2		704.325	1406.64	2	-0.0001419	-0.1008	951.956		8548.15	294	306	0	EMS53516.1,AAA70346.1,BAJ89205.1,AAK49423.1,P52589.1,BAO79447.1,P80284.2,BAO79448.1,CAI30632.1,APP89575.1,BAH20800.1,BAO79450.1	180618_trypsin_Butte_8.808.808.2 File:"180618_trypsin_Butte_8.raw", NativeID:"controllerType=0 controllerNumber=1 scan=808" RTINSECONDS=951.9555
TRUE	TRUE	(K)SAYYGAVEEFSGK(D)	1	57.25	38.055	52	7.92082	2		704.325	1406.64	2	0.0002241	0.1592	954.058		14130.4	294	306	0	EMS53516.1,AAA70346.1,BAJ89205.1,AAK49423.1,P52589.1,BAO79447.1,P80284.2,BAO79448.1,CAI30632.1,APP89575.1,BAH20800.1,BAO79450.1	180618_trypsin_Butte_8.810.810.2 File:"180618_trypsin_Butte_8.raw", NativeID:"controllerType=0 controllerNumber=1 scan=810" RTINSECONDS=954.0577
TRUE	TRUE	(S)AYYGAVEEFSGK(D)	1	82.61	38.2458	74.9	11.5686	1		660.809	1319.6	2	0.0006081	0.4604	915.112		6355.37	295	306	0	EMS53516.1,AAA70346.1,AEH68230.1,AEH68231.1,AEH68232.1,AEH68233.1,BAJ89205.1,AAK49423.1,AAK49424.1,P52589.1,BAO79447.1,P80284.2,BAO79448.1,CAI30632.1,BAO79449.1,APP89575.1,BAH20802.1,BAH20801.1,BAH20800.1,BAO79450.1	180618_trypsin_Butte_8.780.780.2 File:"180618_trypsin_Butte_8.raw", NativeID:"controllerType=0 controllerNumber=1 scan=780" RTINSECONDS=915.1121
TRUE	TRUE	(S)AYYGAVEEFSGK(D)	1	71.74	38.2458	61.89	8.61979	1		660.809	1319.6	2	0.0003641	0.2757	913.015		7193.37	295	306	0	EMS53516.1,AAA70346.1,AEH68230.1,AEH68231.1,AEH68232.1,AEH68233.1,BAJ89205.1,AAK49423.1,AAK49424.1,P52589.1,BAO79447.1,P80284.2,BAO79448.1,CAI30632.1,BAO79449.1,APP89575.1,BAH20802.1,BAH20801.1,BAH20800.1,BAO79450.1	180618_trypsin_Butte_8.778.778.2 File:"180618_trypsin_Butte_8.raw", NativeID:"controllerType=0 controllerNumber=1 scan=778" RTINSECONDS=913.0149
TRUE	TRUE	(F)LIGDIEASQGAF(Q)	1	58.95	41.3729	38.91	3.23657	2		610.812	1219.61	2	7.006e-05	0.0574	1120.82		28188.6	311	322	0	EMS53516.1,AEH68230.1,AEH68231.1,AEH68232.1,AEH68233.1,AAK49423.1,AAK49424.1,P52589.1,BAO79447.1,BAO79448.1,CAI30632.1,BAO79449.1,APP89575.1,BAH20802.1,BAH20801.1,BAH20800.1,BAO79450.1	180605_chymo_ChSp_B3_Butte_8.1287.1287.2 File:"180605_chymo_ChSp_B3_Butte_8.raw", NativeID:"controllerType=0 controllerNumber=1 scan=1287" RTINSECONDS=1120.82
TRUE	TRUE	(F)LIGDIEASQGAF(Q)	1	43.77	41.3792	28.37	2.52288	2		610.812	1219.61	2	0.001046	0.857	1118.43		22180.4	311	322	0	EMS53516.1,AEH68230.1,AEH68231.1,AEH68232.1,AEH68233.1,AAK49423.1,AAK49424.1,P52589.1,BAO79447.1,BAO79448.1,CAI30632.1,BAO79449.1,APP89575.1,BAH20802.1,BAH20801.1,BAH20800.1,BAO79450.1	180605_chymo_ChSp_B3_Butte_8.1284.1284.2 File:"180605_chymo_ChSp_B3_Butte_8.raw", NativeID:"controllerType=0 controllerNumber=1 scan=1284" RTINSECONDS=1118.4251
TRUE	TRUE	(K)EDQAPLILIQDSDSK(K)	1	50.08	38.9559	35.29	8.74473	2		836.426	1670.84	2	0.001318	0.7884	1093.18		4255.56	329	343	0	EMS53516.1,AEH68230.1,AEH68231.1,AEH68232.1,AEH68233.1,AAK49423.1,AAK49424.1,P52589.1,BAO79447.1,BAO79448.1,CAI30632.1,BAO79449.1,APP89575.1,AAT40103.1,BAH20802.1,BAH20801.1,BAH20800.1,BAO79450.1,AAT11164.1,AAT11163.1	180618_trypsin_Butte_8.951.951.2 File:"180618_trypsin_Butte_8.raw", NativeID:"controllerType=0 controllerNumber=1 scan=951" RTINSECONDS=1093.1842
TRUE	TRUE	(K)EDQAPLILIQDSDSK(K)	1	65.42	38.9426	55.45	5.25181	2		836.426	1670.84	2	0.0004621	0.2764	1095.9		3488.54	329	343	0	EMS53516.1,AEH68230.1,AEH68231.1,AEH68232.1,AEH68233.1,AAK49423.1,AAK49424.1,P52589.1,BAO79447.1,BAO79448.1,CAI30632.1,BAO79449.1,APP89575.1,AAT40103.1,BAH20802.1,BAH20801.1,BAH20800.1,BAO79450.1,AAT11164.1,AAT11163.1	180618_trypsin_Butte_8.955.955.2 File:"180618_trypsin_Butte_8.raw", NativeID:"controllerType=0 controllerNumber=1 scan=955" RTINSECONDS=1095.901
TRUE	TRUE	(L)ILIQDSDSKKF(L)	1	47.08	38.7714	21.94	2.52288	2		647.356	1292.7	2	-0.0007519	-0.5812	679.468		26008.7	335	345	0	EMS53516.1,AEH68230.1,AEH68232.1,AEH68233.1,AAK49423.1,AAK49424.1,P52589.1,BAO79447.1,BAO79448.1,CAI30632.1,BAO79449.1,APP89575.1,AAT40103.1,BAH20802.1,BAH20801.1,BAH20800.1,BAO79450.1,AAT11164.1,AAT11163.1	180605_chymo_ChSp_B3_Butte_8.709.709.2 File:"180605_chymo_ChSp_B3_Butte_8.raw", NativeID:"controllerType=0 controllerNumber=1 scan=709" RTINSECONDS=679.4675
TRUE	TRUE	(L)ILIQDSDSKKF(L)	1	45.77	38.7245	13.92	2.3098	2		647.356	1292.7	2	-0.0003859	-0.2983	681.855		30205.7	335	345	0	EMS53516.1,AEH68230.1,AEH68232.1,AEH68233.1,AAK49423.1,AAK49424.1,P52589.1,BAO79447.1,BAO79448.1,CAI30632.1,BAO79449.1,APP89575.1,AAT40103.1,BAH20802.1,BAH20801.1,BAH20800.1,BAO79450.1,AAT11164.1,AAT11163.1	180605_chymo_ChSp_B3_Butte_8.712.712.2 File:"180605_chymo_ChSp_B3_Butte_8.raw", NativeID:"controllerType=0 controllerNumber=1 scan=712" RTINSECONDS=681.8547
TRUE	TRUE	(K)SEPIPEANNEPVK(V)	1	50.23	38.9454	35.17	7.85387	2		712.358	1422.7	2	0.00222	1.559	678.964		175739	373	385	0	AAT11169.1,AAA70346.1,AEH68230.1,AEH68231.1,AEH68232.1,AEH68233.1,BAJ89205.1,BAO79447.1,P80284.2,BAO79448.1,BAO79449.1,APP89575.1,AAT40103.1,BAH20802.1,BAH20801.1,BAH20800.1,EMS53516.1,AAK49423.1,AAK49424.1,P52589.1,CAI30632.1,BAO79450.1,AAT11164.1,AAT11163.1	180618_trypsin_Butte_8.466.466.2 File:"180618_trypsin_Butte_8.raw", NativeID:"controllerType=0 controllerNumber=1 scan=466" RTINSECONDS=678.9636
TRUE	TRUE	(K)SEPIPEANNEPVK(V)	1	51.28	38.8677	44.23	4.61979	2		712.357	1422.7	2	0.0007561	0.531	676.902		74041.8	373	385	0	AAT11169.1,AAA70346.1,AEH68230.1,AEH68231.1,AEH68232.1,AEH68233.1,BAJ89205.1,BAO79447.1,P80284.2,BAO79448.1,BAO79449.1,APP89575.1,AAT40103.1,BAH20802.1,BAH20801.1,BAH20800.1,EMS53516.1,AAK49423.1,AAK49424.1,P52589.1,CAI30632.1,BAO79450.1,AAT11164.1,AAT11163.1	180618_trypsin_Butte_8.464.464.2 File:"180618_trypsin_Butte_8.raw", NativeID:"controllerType=0 controllerNumber=1 scan=464" RTINSECONDS=676.9019
TRUE	TRUE	(K)VVVADNVHDVVFK(S)	1	82.31	36.3879	76.01	10.7212	2		720.896	1439.78	2	0.001024	0.7108	893.915		15027	386	398	0	AAT11169.1,AAA70346.1,AEH68230.1,AEH68231.1,AEH68232.1,AEH68233.1,BAJ89205.1,AAK49424.1,P80284.2,BAO79449.1,APP89575.1,AAT40103.1,BAH20802.1,BAH20801.1,BAH20800.1,AAT11164.1	180618_trypsin_Butte_8.754.754.2 File:"180618_trypsin_Butte_8.raw", NativeID:"controllerType=0 controllerNumber=1 scan=754" RTINSECONDS=893.9152
TRUE	TRUE	(K)VVVADNVHDVVFK(S)	1	107.36	36.3879	97.05	10.0506	2		720.896	1439.78	2	0.001024	0.7108	890.722		9815.17	386	398	0	AAT11169.1,AAA70346.1,AEH68230.1,AEH68231.1,AEH68232.1,AEH68233.1,BAJ89205.1,AAK49424.1,P80284.2,BAO79449.1,APP89575.1,AAT40103.1,BAH20802.1,BAH20801.1,BAH20800.1,AAT11164.1	180618_trypsin_Butte_8.748.748.2 File:"180618_trypsin_Butte_8.raw", NativeID:"controllerType=0 controllerNumber=1 scan=748" RTINSECONDS=890.722
TRUE	TRUE	(T)LQSEEDVVIAK(M)	1	43.72	45.4594	11.48	2.25964	2		615.833	1229.65	2	0.0006281	0.5103	614.11		25223.9	429	439	0	AAT11169.1,EMS53516.1,AAA70346.1,AEH68230.1,AEH68232.1,AEH68233.1,BAJ89205.1,AAK49423.1,AAK49424.1,P52589.1,BAO79447.1,P80284.2,BAO79448.1,CAI30632.1,BAO79449.1,APP89575.1,BAH20802.1,BAH20801.1,BAH20800.1,BAO79450.1,AAT11164.1,AAT11163.1	180614_thermo_ChSp_B3_Butte_8.814.814.2 File:"180614_thermo_ChSp_B3_Butte_8.raw", NativeID:"controllerType=0 controllerNumber=1 scan=814" RTINSECONDS=614.1105
TRUE	TRUE	(Y)EGGRTADEIVDY(I)	0.95	34.85	41.6331	17.27		2		662.805	1323.59	2	0.0003541	0.2673	746.867		33761	472	483	0	AAA70346.1,AEH68230.1,AEH68231.1,AEH68232.1,AEH68233.1,BAJ89205.1,AAK49423.1,AAK49424.1,P52589.1,BAO79447.1,P80284.2,BAO79448.1,CAI30632.1,BAO79449.1,APP89575.1,AAT40103.1,BAH20802.1,BAH20801.1,BAH20800.1,BAO79450.1,AAT11164.1,AAT11163.1	180605_chymo_ChSp_B3_Butte_8.818.818.2 File:"180605_chymo_ChSp_B3_Butte_8.raw", NativeID:"controllerType=0 controllerNumber=1 scan=818"
TRUE	TRUE	(R)TADEIVDYIK(K)	1	44.85	37.1575	20.75	3.04096	2		583.801	1165.59	2	0.0003841	0.3292	1017.87		37197.1	476	485	0	AEH68230.1,AEH68231.1,AEH68232.1,AEH68233.1,AAK49423.1,AAK49424.1,P52589.1,BAO79447.1,BAO79448.1,CAI30632.1,BAO79449.1,APP89575.1,AAT40103.1,BAH20802.1,BAH20801.1,BAH20800.1,BAO79450.1,AAT11164.1,AAT11163.1	180618_trypsin_Butte_8.884.884.2 File:"180618_trypsin_Butte_8.raw", NativeID:"controllerType=0 controllerNumber=1 scan=884" RTINSECONDS=1017.8676
TRUE	TRUE	(R)TADEIVDYIK(K)	1	44.78	37.1617	31.33	4.01323	2		583.801	1165.59	2	0.001362	1.168	1020.24		75339.2	476	485	0	AEH68230.1,AEH68231.1,AEH68232.1,AEH68233.1,AAK49423.1,AAK49424.1,P52589.1,BAO79447.1,BAO79448.1,CAI30632.1,BAO79449.1,APP89575.1,AAT40103.1,BAH20802.1,BAH20801.1,BAH20800.1,BAO79450.1,AAT11164.1,AAT11163.1	180618_trypsin_Butte_8.887.887.2 File:"180618_trypsin_Butte_8.raw", NativeID:"controllerType=0 controllerNumber=1 scan=887" RTINSECONDS=1020.2435
TRUE	TRUE	(K)ETAGQAAAADTEK(A)	1	59.91	37.7706	50.43	11.7212	2		631.797	1261.58	2	0.0007941	0.6289	534.538		144163	489	501	0	APP89575.1,AAT40103.1,AEH68231.1,BAH20802.1,BAH20800.1	180618_trypsin_Butte_8.305.305.2 File:"180618_trypsin_Butte_8.raw", NativeID:"controllerType=0 controllerNumber=1 scan=305" RTINSECONDS=534.5379
TRUE	TRUE	(K)AAEPAATEPLK(D)	1	47.33	35.9351	26.33	5.45593	2		549.296	1096.58	2	0.0006741	0.6141	597.261		50116	502	512	0	AAA70346.1,AEH68230.1,AEH68231.1,AEH68232.1,AEH68233.1,BAJ89205.1,AAK49423.1,AAK49424.1,P52589.1,BAO79447.1,P80284.2,BAO79448.1,CAI30632.1,BAO79449.1,AAT40103.1,BAH20802.1,BAH20801.1,BAH20800.1,BAO79450.1,AAT11164.1,AAT11163.1	180618_trypsin_Butte_8.369.369.2 File:"180618_trypsin_Butte_8.raw", NativeID:"controllerType=0 controllerNumber=1 scan=369" RTINSECONDS=597.2613
TRUE	TRUE	(K)AAEPAATEPLK(D)	1	43.47	35.7078	24.33	3.39794	2		549.296	1096.58	2	0.00153	1.394	595.163		35714.9	502	512	0	AAA70346.1,AEH68230.1,AEH68231.1,AEH68232.1,AEH68233.1,BAJ89205.1,AAK49423.1,AAK49424.1,P52589.1,BAO79447.1,P80284.2,BAO79448.1,CAI30632.1,BAO79449.1,AAT40103.1,BAH20802.1,BAH20801.1,BAH20800.1,BAO79450.1,AAT11164.1,AAT11163.1	180618_trypsin_Butte_8.367.367.2 File:"180618_trypsin_Butte_8.raw", NativeID:"controllerType=0 controllerNumber=1 scan=367" RTINSECONDS=595.1628
TRUE	TRUE	(K)AAEPAATEPLKD(E)	1				8.05061	1		606.809	1211.6	2	0.0001641	0.1353	618.031		50978.8	502	513	0	AAA70346.1,AEH68230.1,AEH68231.1,AEH68232.1,AEH68233.1,BAJ89205.1,AAK49423.1,AAK49424.1,P52589.1,BAO79447.1,P80284.2,BAO79448.1,CAI30632.1,BAO79449.1,AAT40103.1,BAH20802.1,BAH20801.1,BAH20800.1,BAO79450.1,AAT11164.1,AAT11163.1	180618_trypsin_Butte_8.395.395.2 File:"180618_trypsin_Butte_8.raw", NativeID:"controllerType=0 controllerNumber=1 scan=395" RTINSECONDS=618.0313
TRUE	TRUE	(K)AAEPAATEPLKDEL(-)	1	57.75	37.9525	52.85	7.48149	2		727.873	1453.73	2	0.0005401	0.3712	889.861		15885.2	502	515	0	AAA70346.1,AEH68230.1,AEH68231.1,AEH68232.1,AEH68233.1,BAJ89205.1,AAK49423.1,AAK49424.1,P52589.1,BAO79447.1,P80284.2,BAO79448.1,CAI30632.1,BAO79449.1,AAT40103.1,BAH20802.1,BAH20801.1,BAH20800.1,BAO79450.1,AAT11164.1,AAT11163.1	180618_trypsin_Butte_8.745.745.2 File:"180618_trypsin_Butte_8.raw", NativeID:"controllerType=0 controllerNumber=1 scan=745" RTINSECONDS=889.8611
TRUE	TRUE	(K)AAEPAATEPLKDEL(-)	1	61.37	38.251	50.69	6.36653	2		727.872	1453.73	2	-0.0004379	-0.301	887.745		7879.2	502	515	0	AAA70346.1,AEH68230.1,AEH68231.1,AEH68232.1,AEH68233.1,BAJ89205.1,AAK49423.1,AAK49424.1,P52589.1,BAO79447.1,P80284.2,BAO79448.1,CAI30632.1,BAO79449.1,AAT40103.1,BAH20802.1,BAH20801.1,BAH20800.1,BAO79450.1,AAT11164.1,AAT11163.1	180618_trypsin_Butte_8.743.743.2 File:"180618_trypsin_Butte_8.raw", NativeID:"controllerType=0 controllerNumber=1 scan=743" RTINSECONDS=887.7455
Valid	Assigned	Sequence	Prob	Mascot Ion score	Mascot Identity score	Mascot Delta Ion Score	X! Tandem	NTT	Modifications	Observed	Actual Mass	Charge	Delta Da	Delta PPM	Retention Time	Intensity	TIC	Start	Stop	# Other Proteins	Other Proteins	Spectrum ID
TRUE	TRUE	(W)GLVEGKGPRVY(D)	0.99	32.44	38.386	12.03	3.39794	2		587.832	1173.65	2	-0.0002819	-0.24	607.43		54574.9	56	66	0		180605_chymo_ChSp_B3_Butte_8.614.614.2 File:"180605_chymo_ChSp_B3_Butte_8.raw", NativeID:"controllerType=0 controllerNumber=1 scan=614" RTINSECONDS=607.4301
TRUE	TRUE	(W)GLVEGKGPRVY(D)	0.99	35.13	38.3778	23.09	2.09691	2		587.833	1173.65	2	8.406e-05	0.07156	604.313		41842.1	56	66	0		180605_chymo_ChSp_B3_Butte_8.608.608.2 File:"180605_chymo_ChSp_B3_Butte_8.raw", NativeID:"controllerType=0 controllerNumber=1 scan=608" RTINSECONDS=604.3134
TRUE	TRUE	(R)VYDWSAYK(Q)	0.99	25.29	36.2603	9.04	2.36653	2		516.246	1030.48	2	0.0006881	0.6671	877.887		9585.9	65	72	0	BU-Beta-amylase3	180618_trypsin_Butte_8.730.730.2 File:"180618_trypsin_Butte_8.raw", NativeID:"controllerType=0 controllerNumber=1 scan=730" RTINSECONDS=877.8867
TRUE	TRUE	(F)ELVHEAGLKL(Q)	1	49.28	35.2621	0	2.04576	2		554.822	1107.63	2	-8.994e-05	-0.08113	812.19		34413	76	85	0		180605_chymo_ChSp_B3_Butte_8.891.891.2 File:"180605_chymo_ChSp_B3_Butte_8.raw", NativeID:"controllerType=0 controllerNumber=1 scan=891" RTINSECONDS=812.1904
TRUE	TRUE	(W)VRNVGVSDPDIFY(T)	0.99	38.02	41.5458	24.53	2.74473	2		740.875	1479.73	2	-0.001276	-0.8617	1026.64		10993.6	110	122	0		180605_chymo_ChSp_B3_Butte_8.1194.1194.2 File:"180605_chymo_ChSp_B3_Butte_8.raw", NativeID:"controllerType=0 controllerNumber=1 scan=1194" RTINSECONDS=1026.6369
TRUE	TRUE	(M)YADYmASFR(D)	1	55.21	34.8402	41.77	7	1	Oxidation (+16)	570.245	1138.48	2	-9.095e-05	-0.07982	772.027		17707.8	153	161	0	BU-Beta-amylase3	180618_trypsin_Butte_8.630.630.2 File:"180618_trypsin_Butte_8.raw", NativeID:"controllerType=0 controllerNumber=1 scan=630" RTINSECONDS=772.0274
TRUE	TRUE	(M)YADYmASFR(D)	1	54.82	34.8402	46.71	5.18046	1	Oxidation (+16)	570.245	1138.48	2	-9.095e-05	-0.07982	769.468		18884.5	153	161	0	BU-Beta-amylase3	180618_trypsin_Butte_8.626.626.2 File:"180618_trypsin_Butte_8.raw", NativeID:"controllerType=0 controllerNumber=1 scan=626" RTINSECONDS=769.4683
TRUE	TRUE	(K)AAAAmVGHPEWEFPR(D)	1	60.28	38.7818	46.65	4.95861	2	Oxidation (+16)	562.269	1683.78	3	0.00215	1.276	957.948		16528.8	218	232	0	BU-Beta-amylase2,ABV02595.1	180618_trypsin_Butte_8.813.813.3 File:"180618_trypsin_Butte_8.raw", NativeID:"controllerType=0 controllerNumber=1 scan=813" RTINSECONDS=957.9484
TRUE	TRUE	(K)AAAAmVGHPEWEFPR(D)	1	41.12	38.795	30.33	3.22185	2	Oxidation (+16)	562.269	1683.78	3	0.001052	0.6244	960.065		20155.4	218	232	0	BU-Beta-amylase2,ABV02595.1	180618_trypsin_Butte_8.815.815.3 File:"180618_trypsin_Butte_8.raw", NativeID:"controllerType=0 controllerNumber=1 scan=815" RTINSECONDS=960.0647
TRUE	TRUE	(R)DAGTYNDTPQR(T)	1	39.74	36.6181	15.5	7.1549	2		619.277	1236.54	2	0.002012	1.626	542.359		442671	233	243	0	ABV02595.1	180618_trypsin_Butte_8.318.318.2 File:"180618_trypsin_Butte_8.raw", NativeID:"controllerType=0 controllerNumber=1 scan=318" RTINSECONDS=542.3595
TRUE	TRUE	(R)FFVDNGTYLTEQGR(F)	1	76.9	38.807	63.27	12.3279	2		823.894	1645.77	2	0.0007401	0.4494	1026.46		14911.5	246	259	0	BU-Beta-amylase3,BU-Beta-amylase2,ABV02595.1	180618_trypsin_Butte_8.893.893.2 File:"180618_trypsin_Butte_8.raw", NativeID:"controllerType=0 controllerNumber=1 scan=893" RTINSECONDS=1026.457
TRUE	TRUE	(R)FFVDNGTYLTEQGR(F)	1	94.69	38.807	82.58	10.6021	2		823.894	1645.77	2	0.0006181	0.3753	1028.57		30704.6	246	259	0	BU-Beta-amylase3,BU-Beta-amylase2,ABV02595.1	180618_trypsin_Butte_8.895.895.2 File:"180618_trypsin_Butte_8.raw", NativeID:"controllerType=0 controllerNumber=1 scan=895" RTINSECONDS=1028.5726
TRUE	TRUE	(Y)LTEQGRFF(L)	0.99	35.21	39.1855	11.85	2.45593	2		499.259	996.503	2	-0.0003099	-0.3107	845.063		162288	254	261	0	BU-Beta-amylase3,BU-Beta-amylase2,ABV02595.1	180605_chymo_ChSp_B3_Butte_8.924.924.2 File:"180605_chymo_ChSp_B3_Butte_8.raw", NativeID:"controllerType=0 controllerNumber=1 scan=924" RTINSECONDS=845.0628
TRUE	TRUE	(Y)LTEQGRFF(L)	0.95	43.18	39.1971	17.51	2	2		499.259	996.503	2	5.606e-05	0.0562	842.614		71974.9	254	261	0	BU-Beta-amylase3,BU-Beta-amylase2,ABV02595.1	180605_chymo_ChSp_B3_Butte_8.920.920.2 File:"180605_chymo_ChSp_B3_Butte_8.raw", NativeID:"controllerType=0 controllerNumber=1 scan=920" RTINSECONDS=842.6141
TRUE	TRUE	(K)VFLGHTVQLAIK(I)	1	62.61	31.7811	49.83	7.92082	2		663.401	1324.79	2	0.0004581	0.3455	1013.05		9210.47	283	294	0		180618_trypsin_Butte_8.878.878.2 File:"180618_trypsin_Butte_8.raw", NativeID:"controllerType=0 controllerNumber=1 scan=878" RTINSECONDS=1013.0499
TRUE	TRUE	(K)VFLGHTVQLAIK(I)	1	69.74	31.7319	57.91	7.92082	2		663.401	1324.79	2	0.00119	0.8976	1010.4		8180.7	283	294	0		180618_trypsin_Butte_8.874.874.2 File:"180618_trypsin_Butte_8.raw", NativeID:"controllerType=0 controllerNumber=1 scan=874" RTINSECONDS=1010.3971
TRUE	TRUE	(K)VFLGHTVQLAIK(I)	0.98	29.31	31.7319	17.09		2		442.603	1324.79	3	0.00185	1.395	1009.54		43617.3	283	294	0		180618_trypsin_Butte_8.871.871.3 File:"180618_trypsin_Butte_8.raw", NativeID:"controllerType=0 controllerNumber=1 scan=871"
TRUE	TRUE	(Y)KVPSHAAEVTAGY(Y)	1	64.92	40.3695	48.81	2.85387	2		665.343	1328.67	2	-9.942e-06	-0.007477	532.023		17757	303	315	0		180605_chymo_ChSp_B3_Butte_8.510.510.2 File:"180605_chymo_ChSp_B3_Butte_8.raw", NativeID:"controllerType=0 controllerNumber=1 scan=510" RTINSECONDS=532.0233
TRUE	TRUE	(Y)KVPSHAAEVTAGY(Y)	1	40.92	40.333	34.24	3.92082	2		665.344	1328.67	2	0.0003561	0.2678	535.35		9681.08	303	315	0		180605_chymo_ChSp_B3_Butte_8.517.517.2 File:"180605_chymo_ChSp_B3_Butte_8.raw", NativeID:"controllerType=0 controllerNumber=1 scan=517" RTINSECONDS=535.3501
TRUE	TRUE	(K)VPSHAAEVTAGYYNLHDR(D)	1	68.94	40.4009	63.58	10.8861	2		667.326	1998.95	3	-9.794e-05	-0.04897	769.206		33785.8	304	321	0		180618_trypsin_Butte_8.625.625.3 File:"180618_trypsin_Butte_8.raw", NativeID:"controllerType=0 controllerNumber=1 scan=625" RTINSECONDS=769.2055
TRUE	TRUE	(K)VPSHAAEVTAGYYNLHDR(D)	1	63.4	40.4001	59.1	9.76955	2		667.325	1998.95	3	-0.0006469	-0.3235	766.422		31560.4	304	321	0		180618_trypsin_Butte_8.620.620.3 File:"180618_trypsin_Butte_8.raw", NativeID:"controllerType=0 controllerNumber=1 scan=620" RTINSECONDS=766.422
TRUE	TRUE	(K)VPSHAAEVTAGYYNLHDR(D)	1	39.17	40.3993	21.3	1.30103	2		500.746	1998.96	4	0.0003781	0.189	768.959		107137	304	321	0		180618_trypsin_Butte_8.624.624.4 File:"180618_trypsin_Butte_8.raw", NativeID:"controllerType=0 controllerNumber=1 scan=624" RTINSECONDS=768.959
TRUE	TRUE	(K)VPSHAAEVTAGYYNLHDR(D)	1	34.79	40.3639	15.28	2.3098	2		500.746	1998.96	4	0.0007461	0.373	766.131		75671.9	304	321	0		180618_trypsin_Butte_8.619.619.4 File:"180618_trypsin_Butte_8.raw", NativeID:"controllerType=0 controllerNumber=1 scan=619" RTINSECONDS=766.1308
TRUE	TRUE	(H)AAEVTAGYYNLHDR(D)	1				13.5376	1		790.379	1578.74	2	-0.000264	-0.1671			8031.66	308	321	0		180618_trypsin_Butte_8.595.595.2 File:"180618_trypsin_Butte_8.raw", NativeID:"controllerType=0 controllerNumber=1 scan=595" RTINSECONDS=750.6719
TRUE	TRUE	(H)AAEVTAGYYNLHDR(D)	1				11.9208	1		790.379	1578.74	2	0.000346	0.219			3149.98	308	321	0		180618_trypsin_Butte_8.599.599.2 File:"180618_trypsin_Butte_8.raw", NativeID:"controllerType=0 controllerNumber=1 scan=599" RTINSECONDS=753.1964
TRUE	TRUE	(Y)NLHDRDGY(R)	0.99	28.23	38.9437	6.36	2.284	2		495.226	988.437	2	0.0004321	0.4367	367.85		129156	317	324	0	BU-Beta-amylase3,AGY14538.1,BU-Beta-amylase2	180605_chymo_ChSp_B3_Butte_8.249.249.2 File:"180605_chymo_ChSp_B3_Butte_8.raw", NativeID:"controllerType=0 controllerNumber=1 scan=249" RTINSECONDS=367.8499
TRUE	TRUE	(W)REGLNmAcEN(A)	0.99				4.85387	1	Oxidation (+16), Carbamidomethyl (+57)	605.253	1208.49	2	0.0001017	0.08408			18019.5	371	380	0	BU-Beta-amylase2	180605_chymo_ChSp_B3_Butte_8.267.267.2 File:"180605_chymo_ChSp_B3_Butte_8.raw", NativeID:"controllerType=0 controllerNumber=1 scan=267" RTINSECONDS=375.4143
TRUE	TRUE	(R)EGLNmAcENALPR(Y)	1	37.2	37.2705	17.26	8.05552	2	Oxidation (+16), Carbamidomethyl (+57)	745.84	1489.67	2	0.0004177	0.2802	758.445		17174.3	372	384	0	BU-Beta-amylase2	180618_trypsin_Butte_8.607.607.2 File:"180618_trypsin_Butte_8.raw", NativeID:"controllerType=0 controllerNumber=1 scan=607" RTINSECONDS=758.4452
TRUE	TRUE	(R)EGLNmAcENALPR(Y)	1	32.09	37.2713	10.47	5.1549	2	Oxidation (+16), Carbamidomethyl (+57)	745.84	1489.67	2	-7.025e-05	-0.04713	755.773		17866.3	372	384	0	BU-Beta-amylase2	180618_trypsin_Butte_8.603.603.2 File:"180618_trypsin_Butte_8.raw", NativeID:"controllerType=0 controllerNumber=1 scan=603" RTINSECONDS=755.7729
TRUE	TRUE	(R)YDPTAYNTILR(N)	1	66.55	37.912	49.27	3.40894	2		663.838	1325.66	2	0.0006581	0.496	983.302		34792.7	385	395	0	BU-Beta-amylase3,AGY14538.1,BU-Beta-amylase2	180618_trypsin_Butte_8.843.843.2 File:"180618_trypsin_Butte_8.raw", NativeID:"controllerType=0 controllerNumber=1 scan=843" RTINSECONDS=983.3018
TRUE	TRUE	(R)YDPTAYNTILR(N)	1	52.17	37.9113	40.71	3.39794	2		663.838	1325.66	2	0.0007801	0.588	980.968		14131.2	385	395	0	BU-Beta-amylase3,AGY14538.1,BU-Beta-amylase2	180618_trypsin_Butte_8.840.840.2 File:"180618_trypsin_Butte_8.raw", NativeID:"controllerType=0 controllerNumber=1 scan=840" RTINSECONDS=980.9675
TRUE	TRUE	(K)LFGFTYLR(L)	0.95	30.77	37.9316	16.19	1.72125	2		508.782	1015.55	2	0.0006101	0.6001	1310.82		31524.1	412	419	0	BU-Beta-amylase3,AGY14538.1,BU-Beta-amylase2	180618_trypsin_Butte_8.1111.1111.2 File:"180618_trypsin_Butte_8.raw", NativeID:"controllerType=0 controllerNumber=1 scan=1111" RTINSECONDS=1310.8178
TRUE	TRUE	(Y)LRLSNQLVEGQNY(V)	0.97				4.05061	2		767.405	1532.8	2	0.00037	0.2412			17314.1	418	430	0	BU-Beta-amylase3,AGY14538.1,BU-Beta-amylase2	180605_chymo_ChSp_B3_Butte_8.988.988.2 File:"180605_chymo_ChSp_B3_Butte_8.raw", NativeID:"controllerType=0 controllerNumber=1 scan=988" RTINSECONDS=894.7071
TRUE	TRUE	(L)RLSNQLVEGQNY(V)	1	41.33	41.3739	28.06	4.31876	2		710.863	1419.71	2	0.0004861	0.3421	723.44		69019.7	419	430	0	BU-Beta-amylase3,AGY14538.1,BU-Beta-amylase2	180605_chymo_ChSp_B3_Butte_8.779.779.2 File:"180605_chymo_ChSp_B3_Butte_8.raw", NativeID:"controllerType=0 controllerNumber=1 scan=779" RTINSECONDS=723.4404
TRUE	TRUE	(L)RLSNQLVEGQNY(V)	1	34.88	41.3815	24.1	4	2		710.862	1419.71	2	-0.0001239	-0.08724	725.782		103918	419	430	0	BU-Beta-amylase3,AGY14538.1,BU-Beta-amylase2	180605_chymo_ChSp_B3_Butte_8.782.782.2 File:"180605_chymo_ChSp_B3_Butte_8.raw", NativeID:"controllerType=0 controllerNumber=1 scan=782" RTINSECONDS=725.7816
TRUE	TRUE	(R)LSNQLVEGQNYVNFK(T)	1	95.72	39.3303	77.51	15	2		876.95	1751.89	2	0.001446	0.825	1022.58		24287.6	420	434	0	BU-Beta-amylase3,AGY14538.1,BU-Beta-amylase2	180618_trypsin_Butte_8.890.890.2 File:"180618_trypsin_Butte_8.raw", NativeID:"controllerType=0 controllerNumber=1 scan=890" RTINSECONDS=1022.5752
TRUE	TRUE	(R)LSNQLVEGQNYVNFK(T)	1	86.84	39.2443	68.55	14.3872	2		876.95	1751.89	2	0.002056	1.173	1020.46		11553	420	434	0	BU-Beta-amylase3,AGY14538.1,BU-Beta-amylase2	180618_trypsin_Butte_8.888.888.2 File:"180618_trypsin_Butte_8.raw", NativeID:"controllerType=0 controllerNumber=1 scan=888" RTINSECONDS=1020.4611
TRUE	TRUE	(R)mHANLPHDPcVDPVAPLQR(S)	1	30.29	40.5671	19.27	5.72125	2	Oxidation (+16), Carbamidomethyl (+57)	546.518	2182.04	4	0.0007337	0.3361	836.57		43230.9	440	458	0	BU-Beta-amylase3,BU-Beta-amylase2	180618_trypsin_Butte_8.697.697.4 File:"180618_trypsin_Butte_8.raw", NativeID:"controllerType=0 controllerNumber=1 scan=697" RTINSECONDS=836.5701
TRUE	TRUE	(R)mHANLPHDPcVDPVAPLQR(S)	1	48.05	40.5511	33.97	5.61979	2	Oxidation (+16), Carbamidomethyl (+57)	728.355	2182.04	3	0.001662	0.7612	833.87		27807.5	440	458	0	BU-Beta-amylase3,BU-Beta-amylase2	180618_trypsin_Butte_8.693.693.3 File:"180618_trypsin_Butte_8.raw", NativeID:"controllerType=0 controllerNumber=1 scan=693" RTINSECONDS=833.8695
TRUE	TRUE	(R)mHANLPHDPcVDPVAPLQR(S)	1	42.4	40.5373	27.33	2.04096	2	Oxidation (+16), Carbamidomethyl (+57)	546.518	2182.04	4	0.001954	0.895	834.185		35697.8	440	458	0	BU-Beta-amylase3,BU-Beta-amylase2	180618_trypsin_Butte_8.694.694.4 File:"180618_trypsin_Butte_8.raw", NativeID:"controllerType=0 controllerNumber=1 scan=694" RTINSECONDS=834.1854
TRUE	TRUE	(R)mHANLPHDPcVDPVAPLQR(S)	1	35.17	40.5641	24.27	8.45593	2	Oxidation (+16), Carbamidomethyl (+57)	728.355	2182.04	3	0.001113	0.5097	836.289		33413.9	440	458	0	BU-Beta-amylase3,BU-Beta-amylase2	180618_trypsin_Butte_8.696.696.3 File:"180618_trypsin_Butte_8.raw", NativeID:"controllerType=0 controllerNumber=1 scan=696" RTINSECONDS=836.2886
TRUE	TRUE	(D)PcVDPVAPLQR(S)	0.99				4.82391	1	Carbamidomethyl (+57)	626.33	1250.64	2	4.87e-05	0.03891			13540.5	448	458	0	BU-Beta-amylase3,BU-Beta-amylase2	180618_trypsin_Butte_8.686.686.2 File:"180618_trypsin_Butte_8.raw", NativeID:"controllerType=0 controllerNumber=1 scan=686" RTINSECONDS=828.7698
TRUE	TRUE	(D)PcVDPVAPLQR(S)	0.97				4.09152	1	Carbamidomethyl (+57)	626.33	1250.64	2	4.87e-05	0.03891			9581.09	448	458	0	BU-Beta-amylase3,BU-Beta-amylase2	180618_trypsin_Butte_8.683.683.2 File:"180618_trypsin_Butte_8.raw", NativeID:"controllerType=0 controllerNumber=1 scan=683" RTINSECONDS=826.3588
TRUE	TRUE	(K)LEPFPFEEHTDLPVQG(L)	1	28.95	45.4355	18.94	4.38722	2		927.95	1853.89	2	0.001236	0.6664	1231.53		12496.3	476	491	0		180614_thermo_ChSp_B3_Butte_8.1588.1588.2 File:"180614_thermo_ChSp_B3_Butte_8.raw", NativeID:"controllerType=0 controllerNumber=1 scan=1588" RTINSECONDS=1231.5339
TRUE	TRUE	(K)LEPFPFEEHTDLPVQG(L)	0.97	22.86	45.527	14.06	4.06048	2		927.949	1853.88	2	1.606e-05	0.008657	1233.65		17328	476	491	0		180614_thermo_ChSp_B3_Butte_8.1590.1590.2 File:"180614_thermo_ChSp_B3_Butte_8.raw", NativeID:"controllerType=0 controllerNumber=1 scan=1590" RTINSECONDS=1233.6479
Valid	Assigned	Sequence	Prob	Mascot Ion score	Mascot Identity score	Mascot Delta Ion Score	X! Tandem	NTT	Modifications	Observed	Actual Mass	Charge	Delta Da	Delta PPM	Retention Time	Intensity	TIC	Start	Stop	# Other Proteins	Other Proteins	Spectrum ID
TRUE	TRUE	(-)ARELNPSNKELQSPQQSF(S)	1	40.45	41.3773	0	3.45593	2		691.684	2072.03	3	0.0003671	0.1771	705.812		54070.3	1	18	0	AGZ20259.1,AAT74547.1,X-Omega4,AGZ20256.1,ATD83900.1,CS-Omega-D2|CS-Omega-D3|AWK59775.1,ATD83903.1,AGO17773.1	180605_chymo_ChSp_B3_Butte_8.749.749.3 File:"180605_chymo_ChSp_B3_Butte_8.raw", NativeID:"controllerType=0 controllerNumber=1 scan=749" RTINSECONDS=705.8124
TRUE	TRUE	(-)ARELNPSNKELQSPQQSF(S)	1	40	41.407	0	3.85387	2		691.683	2072.03	3	-0.0001819	-0.08777	708.229		85478.3	1	18	0	AGZ20259.1,AAT74547.1,X-Omega4,AGZ20256.1,ATD83900.1,CS-Omega-D2|CS-Omega-D3|AWK59775.1,ATD83903.1,AGO17773.1	180605_chymo_ChSp_B3_Butte_8.752.752.3 File:"180605_chymo_ChSp_B3_Butte_8.raw", NativeID:"controllerType=0 controllerNumber=1 scan=752" RTINSECONDS=708.2287
TRUE	TRUE	(F)SHQQQPFPQQPY(P)	0.99				4.69897	1		742.85	1483.68	2	0.000341	0.2297			56037.7	19	30	0	AGZ20259.1,AAT74547.1,AGZ20258.1,X-Omega4,AGZ20256.1,ATD83900.1,CS-Omega-D2|CS-Omega-D3|AWK59775.1,ATD83903.1,AGO17773.1,AGO17771.1	180605_chymo_ChSp_B3_Butte_8.773.773.2 File:"180605_chymo_ChSp_B3_Butte_8.raw", NativeID:"controllerType=0 controllerNumber=1 scan=773" RTINSECONDS=720.2407
TRUE	TRUE	(Q)IIPQQPQQPFP(L)	1	53.46	44.72	0	2.52288	2		646.854	1291.69	2	0.001052	0.8138	935.91		365999	140	150	0	AGZ20255.1,CS-Omega-D2|CS-Omega-D3|AWK59775.1,AKB95614.1,ADF58069.1,AGO17773.1,AEY70387.1,ATD83896.1,CS-Omega-A4|X-Omega1,ADF58072.1,ATD83895.1,ADF58075.1,X-Omega4,ATD83900.1,X-Omega2,AFV52227.1,AFV52226.1	180614_thermo_ChSp_B3_Butte_8.1291.1291.2 File:"180614_thermo_ChSp_B3_Butte_8.raw", NativeID:"controllerType=0 controllerNumber=1 scan=1291" RTINSECONDS=935.9096
TRUE	TRUE	(Q)IIPQQPQQPFP(L)	1	40.33	44.72	3.54	2.65758	2		646.854	1291.69	2	0.001296	1.003	966.325		86453.5	140	150	0	AGZ20255.1,CS-Omega-D2|CS-Omega-D3|AWK59775.1,AKB95614.1,ADF58069.1,AGO17773.1,AEY70387.1,ATD83896.1,CS-Omega-A4|X-Omega1,ADF58072.1,ATD83895.1,ADF58075.1,X-Omega4,ATD83900.1,X-Omega2,AFV52227.1,AFV52226.1	180614_thermo_ChSp_B3_Butte_8.1332.1332.2 File:"180614_thermo_ChSp_B3_Butte_8.raw", NativeID:"controllerType=0 controllerNumber=1 scan=1332" RTINSECONDS=966.3246
TRUE	TRUE	(Q)IIPQQPQQPFP(L)	0.99	48.53	44.7219	0		2		646.854	1291.69	2	0.0006861	0.5307	939.159		289601	140	150	0	AGZ20255.1,CS-Omega-D2|CS-Omega-D3|AWK59775.1,AKB95614.1,ADF58069.1,AGO17773.1,AEY70387.1,ATD83896.1,CS-Omega-A4|X-Omega1,ADF58072.1,ATD83895.1,ADF58075.1,X-Omega4,ATD83900.1,X-Omega2,AFV52227.1,AFV52226.1	180614_thermo_ChSp_B3_Butte_8.1298.1298.2 File:"180614_thermo_ChSp_B3_Butte_8.raw", NativeID:"controllerType=0 controllerNumber=1 scan=1298"
TRUE	TRUE	(Q)IIPQQPQQPFP(L)	0.95	37.33	44.579	0		2		646.854	1291.69	2	0.00154	1.191	968.624		85004.3	140	150	0	AGZ20255.1,CS-Omega-D2|CS-Omega-D3|AWK59775.1,AKB95614.1,ADF58069.1,AGO17773.1,AEY70387.1,ATD83896.1,CS-Omega-A4|X-Omega1,ADF58072.1,ATD83895.1,ADF58075.1,X-Omega4,ATD83900.1,X-Omega2,AFV52227.1,AFV52226.1	180614_thermo_ChSp_B3_Butte_8.1335.1335.2 File:"180614_thermo_ChSp_B3_Butte_8.raw", NativeID:"controllerType=0 controllerNumber=1 scan=1335"
TRUE	TRUE	(Q)IIPQQPQQPFP(L)	0.95	37.39	44.6945	0		2		646.854	1291.69	2	0.0005641	0.4363	907.65		21496.5	140	150	0	AGZ20255.1,CS-Omega-D2|CS-Omega-D3|AWK59775.1,AKB95614.1,ADF58069.1,AGO17773.1,AEY70387.1,ATD83896.1,CS-Omega-A4|X-Omega1,ADF58072.1,ATD83895.1,ADF58075.1,X-Omega4,ATD83900.1,X-Omega2,AFV52227.1,AFV52226.1	180614_thermo_ChSp_B3_Butte_8.1250.1250.2 File:"180614_thermo_ChSp_B3_Butte_8.raw", NativeID:"controllerType=0 controllerNumber=1 scan=1250"
TRUE	TRUE	(Q)IIPQQPQQPFPL(Q)	1	46.76	37.5633	32.64	2.36653	1		703.396	1404.78	2	0.0009361	0.6659	1185.59		20756.8	140	151	0	X-Omega4,ATD83900.1,CS-Omega-D2|CS-Omega-D3|AWK59775.1,AGO17773.1	180605_chymo_ChSp_B3_Butte_8.1356.1356.2 File:"180605_chymo_ChSp_B3_Butte_8.raw", NativeID:"controllerType=0 controllerNumber=1 scan=1356" RTINSECONDS=1185.5887
TRUE	TRUE	(P)LQPQQPFPQQPQQPFPQPQQPIP(V)	1	52.56	37.4115	41.38	7.60206	2		898.467	2692.38	3	0.002159	0.8016	1167.31		39964.3	151	173	0	AGZ20255.1,AAT74547.1,ATD83895.1,X-Omega4,CS-Omega-D2|CS-Omega-D3|AWK59775.1	180614_thermo_ChSp_B3_Butte_8.1544.1544.3 File:"180614_thermo_ChSp_B3_Butte_8.raw", NativeID:"controllerType=0 controllerNumber=1 scan=1544" RTINSECONDS=1167.3121
TRUE	TRUE	(P)LQPQQPFPQQPQQPFPQPQQPIP(V)	1	47.59	37.406	34.14	6.92082	2		898.467	2692.38	3	0.002525	0.9375	1165.17		12840.4	151	173	0	AGZ20255.1,AAT74547.1,ATD83895.1,X-Omega4,CS-Omega-D2|CS-Omega-D3|AWK59775.1	180614_thermo_ChSp_B3_Butte_8.1542.1542.3 File:"180614_thermo_ChSp_B3_Butte_8.raw", NativeID:"controllerType=0 controllerNumber=1 scan=1542" RTINSECONDS=1165.1703
TRUE	TRUE	(P)LQPQQPFPQQPQQPFPQPQQPIP(V)	0.99	37.65	37.4958	32.33		2		898.467	2692.38	3	0.001244	0.4619	1194.43		45631.3	151	173	0	AGZ20255.1,AAT74547.1,ATD83895.1,X-Omega4,CS-Omega-D2|CS-Omega-D3|AWK59775.1	180614_thermo_ChSp_B3_Butte_8.1564.1564.3 File:"180614_thermo_ChSp_B3_Butte_8.raw", NativeID:"controllerType=0 controllerNumber=1 scan=1564"
TRUE	TRUE	(P)LQPQQPFPQQPQQPFPQPQQPIP(V)	0.98	33.64	37.4811	21.87		2		898.467	2692.38	3	0.00161	0.5978	1196.48		45302.6	151	173	0	AGZ20255.1,AAT74547.1,ATD83895.1,X-Omega4,CS-Omega-D2|CS-Omega-D3|AWK59775.1	180614_thermo_ChSp_B3_Butte_8.1566.1566.3 File:"180614_thermo_ChSp_B3_Butte_8.raw", NativeID:"controllerType=0 controllerNumber=1 scan=1566"
TRUE	TRUE	(P)VQPQQSFPQQSQQSQQP(F)	1	60.08	45.0214	50.8	5.27572	2		985.473	1968.93	2	0.00159	0.8072	613.472		13437.9	174	190	0	AGZ20255.1,AAT74547.1,ATD83895.1,X-Omega4,CS-Omega-D2|CS-Omega-D3|AWK59775.1	180614_thermo_ChSp_B3_Butte_8.812.812.2 File:"180614_thermo_ChSp_B3_Butte_8.raw", NativeID:"controllerType=0 controllerNumber=1 scan=812" RTINSECONDS=613.4724
TRUE	TRUE	(P)VQPQQSFPQQSQQSQQP(F)	1	45.02	45.071	30.27	3	2		985.473	1968.93	2	0.003056	1.551	611.163		12415.2	174	190	0	AGZ20255.1,AAT74547.1,ATD83895.1,X-Omega4,CS-Omega-D2|CS-Omega-D3|AWK59775.1	180614_thermo_ChSp_B3_Butte_8.809.809.2 File:"180614_thermo_ChSp_B3_Butte_8.raw", NativeID:"controllerType=0 controllerNumber=1 scan=809" RTINSECONDS=611.1628
TRUE	TRUE	(Q)LFPELQQPIPQQPQQPFP(L)	1	18.5	40.849	10.28	6.52288	2		1066.56	2131.11	2	0.001486	0.697	1357.66		14352.2	197	214	0	AGZ20255.1,AGZ20254.1,AGO17774.1,CAR82265.1,AGZ20257.1,CS-Omega-D2|CS-Omega-D3|AWK59775.1,CS-Omega-D1|AWK59774.1,AAT74547.1,ATD83895.1,ADF58075.1,X-Omega4,X-Omega5,AWK57839.1,AFV52226.1	180614_thermo_ChSp_B3_Butte_8.1678.1678.2 File:"180614_thermo_ChSp_B3_Butte_8.raw", NativeID:"controllerType=0 controllerNumber=1 scan=1678" RTINSECONDS=1357.6645
TRUE	TRUE	(Q)LFPELQQPIPQQPQQPFP(L)	0.99	28.86	40.8661	18.49	2.48149	2		711.378	2131.11	3	0.001292	0.606	1353.76		24652.5	197	214	0	AGZ20255.1,AGZ20254.1,AGO17774.1,CAR82265.1,AGZ20257.1,CS-Omega-D2|CS-Omega-D3|AWK59775.1,CS-Omega-D1|AWK59774.1,AAT74547.1,ATD83895.1,ADF58075.1,X-Omega4,X-Omega5,AWK57839.1,AFV52226.1	180614_thermo_ChSp_B3_Butte_8.1675.1675.3 File:"180614_thermo_ChSp_B3_Butte_8.raw", NativeID:"controllerType=0 controllerNumber=1 scan=1675" RTINSECONDS=1353.7556
TRUE	TRUE	(E)LQQPIPQQPQQPFP(L)	1	50.08	44.4557	30.99	2.50864	2		823.439	1644.86	2	0.0004861	0.2953	1023.16		48716.5	201	214	0	AGZ20255.1,AGZ20254.1,AGO17774.1,CAR82265.1,AGZ20257.1,CS-Omega-D2|CS-Omega-D3|AWK59775.1,CS-Omega-D1|AWK59774.1,AAT74547.1,ATD83895.1,ADF58075.1,X-Omega4,X-Omega5,AWK57839.1,AFV52226.1	180614_thermo_ChSp_B3_Butte_8.1428.1428.2 File:"180614_thermo_ChSp_B3_Butte_8.raw", NativeID:"controllerType=0 controllerNumber=1 scan=1428" RTINSECONDS=1023.1586
TRUE	TRUE	(E)LQQPIPQQPQQPFP(L)	1	47.18	44.2106	29.77	2.13077	2		823.44	1644.87	2	0.002316	1.407	964.223		14573	201	214	0	AGZ20255.1,AGZ20254.1,AGO17774.1,CAR82265.1,AGZ20257.1,CS-Omega-D2|CS-Omega-D3|AWK59775.1,CS-Omega-D1|AWK59774.1,AAT74547.1,ATD83895.1,ADF58075.1,X-Omega4,X-Omega5,AWK57839.1,AFV52226.1	180614_thermo_ChSp_B3_Butte_8.1330.1330.2 File:"180614_thermo_ChSp_B3_Butte_8.raw", NativeID:"controllerType=0 controllerNumber=1 scan=1330" RTINSECONDS=964.2234
TRUE	TRUE	(E)LQQPIPQQPQQPFP(L)	1	61.84	44.1858	39.16	2.79588	2		823.44	1644.87	2	0.003538	2.15	994.014		135140	201	214	0	AGZ20255.1,AGZ20254.1,AGO17774.1,CAR82265.1,AGZ20257.1,CS-Omega-D2|CS-Omega-D3|AWK59775.1,CS-Omega-D1|AWK59774.1,AAT74547.1,ATD83895.1,ADF58075.1,X-Omega4,X-Omega5,AWK57839.1,AFV52226.1	180614_thermo_ChSp_B3_Butte_8.1374.1374.2 File:"180614_thermo_ChSp_B3_Butte_8.raw", NativeID:"controllerType=0 controllerNumber=1 scan=1374" RTINSECONDS=994.0139
TRUE	TRUE	(E)LQQPIPQQPQQPFP(L)	1	37.72	44.3265	23.32	2.61979	2		823.439	1644.86	2	0.001096	0.6659	1021		36044.3	201	214	0	AGZ20255.1,AGZ20254.1,AGO17774.1,CAR82265.1,AGZ20257.1,CS-Omega-D2|CS-Omega-D3|AWK59775.1,CS-Omega-D1|AWK59774.1,AAT74547.1,ATD83895.1,ADF58075.1,X-Omega4,X-Omega5,AWK57839.1,AFV52226.1	180614_thermo_ChSp_B3_Butte_8.1425.1425.2 File:"180614_thermo_ChSp_B3_Butte_8.raw", NativeID:"controllerType=0 controllerNumber=1 scan=1425" RTINSECONDS=1021.002
TRUE	TRUE	(E)LQQPIPQQPQQPFP(L)	0.99	52.45	44.2645	18.98		2		823.439	1644.86	2	0.001706	1.037	966.552		37973	201	214	0	AGZ20255.1,AGZ20254.1,AGO17774.1,CAR82265.1,AGZ20257.1,CS-Omega-D2|CS-Omega-D3|AWK59775.1,CS-Omega-D1|AWK59774.1,AAT74547.1,ATD83895.1,ADF58075.1,X-Omega4,X-Omega5,AWK57839.1,AFV52226.1	180614_thermo_ChSp_B3_Butte_8.1333.1333.2 File:"180614_thermo_ChSp_B3_Butte_8.raw", NativeID:"controllerType=0 controllerNumber=1 scan=1333"
TRUE	TRUE	(P)LRPQQPFPQQPQQ(S)	0.98				4.37675	1		796.421	1590.83	2	0.001374	0.8632			128915	271	283	0	AGZ20259.1,AAT74547.1,X-Omega4,AGZ20256.1,ATD83900.1,CS-Omega-D2|CS-Omega-D3|AWK59775.1,ATD83903.1,AGO17773.1	180614_thermo_ChSp_B3_Butte_8.858.858.2 File:"180614_thermo_ChSp_B3_Butte_8.raw", NativeID:"controllerType=0 controllerNumber=1 scan=858" RTINSECONDS=637.63
TRUE	TRUE	(P)LRPQQPFPQQPQQ(S)	0.96				3.95861	1		796.421	1590.83	2	-0.000213	-0.1338			22878.7	271	283	0	AGZ20259.1,AAT74547.1,X-Omega4,AGZ20256.1,ATD83900.1,CS-Omega-D2|CS-Omega-D3|AWK59775.1,ATD83903.1,AGO17773.1	180614_thermo_ChSp_B3_Butte_8.852.852.2 File:"180614_thermo_ChSp_B3_Butte_8.raw", NativeID:"controllerType=0 controllerNumber=1 scan=852" RTINSECONDS=634.4473
TRUE	TRUE	(P)LRPQQPFPQQPQQS(Q)	0.99				5.25181	1		839.937	1677.86	2	0.0003801	0.2264	631.309		25024.7	271	284	0	AGZ20259.1,AAT74547.1,X-Omega4,AGZ20256.1,ATD83900.1,CS-Omega-D2|CS-Omega-D3|AWK59775.1,ATD83903.1,AGO17773.1	180614_thermo_ChSp_B3_Butte_8.846.846.2 File:"180614_thermo_ChSp_B3_Butte_8.raw", NativeID:"controllerType=0 controllerNumber=1 scan=846" RTINSECONDS=631.3092
TRUE	TRUE	(P)LRPQQPFPQQPQQS(Q)	0.98				4.23657	1		839.937	1677.86	2	0.0008681	0.517	633.896		57051.6	271	284	0	AGZ20259.1,AAT74547.1,X-Omega4,AGZ20256.1,ATD83900.1,CS-Omega-D2|CS-Omega-D3|AWK59775.1,ATD83903.1,AGO17773.1	180614_thermo_ChSp_B3_Butte_8.850.850.2 File:"180614_thermo_ChSp_B3_Butte_8.raw", NativeID:"controllerType=0 controllerNumber=1 scan=850" RTINSECONDS=633.896
TRUE	TRUE	(P)LRPQQPFPQQPQQSQQ(S)	1				6.31876	1		967.996	1933.98	2	0.001221	0.631			73349.7	271	286	0	AGZ20259.1,AAT74547.1,X-Omega4,AGZ20256.1,ATD83900.1,CS-Omega-D2|CS-Omega-D3|AWK59775.1,ATD83903.1,AGO17773.1	180614_thermo_ChSp_B3_Butte_8.843.843.2 File:"180614_thermo_ChSp_B3_Butte_8.raw", NativeID:"controllerType=0 controllerNumber=1 scan=843" RTINSECONDS=630.5599
TRUE	TRUE	(P)LRPQQPFPQQPQQSQQ(S)	0.99				5	1		967.996	1933.98	2	0.00171	0.8837			34391.8	271	286	0	AGZ20259.1,AAT74547.1,X-Omega4,AGZ20256.1,ATD83900.1,CS-Omega-D2|CS-Omega-D3|AWK59775.1,ATD83903.1,AGO17773.1	180614_thermo_ChSp_B3_Butte_8.837.837.2 File:"180614_thermo_ChSp_B3_Butte_8.raw", NativeID:"controllerType=0 controllerNumber=1 scan=837" RTINSECONDS=627.4845
TRUE	TRUE	(P)LRPQQPFPQQPQQSQQSFPQPQPQQPQQPS(I)	0.99	15.85	35.012	-0.13	2.50864	2		878.189	3508.73	4	0.003074	0.8759	870.995		25015	271	300	0	AGZ20259.1,AGZ20256.1,ATD83900.1,CS-Omega-D2|CS-Omega-D3|AWK59775.1,ATD83903.1,AGO17773.1	180614_thermo_ChSp_B3_Butte_8.1213.1213.4 File:"180614_thermo_ChSp_B3_Butte_8.raw", NativeID:"controllerType=0 controllerNumber=1 scan=1213" RTINSECONDS=870.9947
TRUE	TRUE	(L)RPQQPFPQQPQ(Q)	0.96				3.95861	1		675.849	1349.68	2	-0.000214	-0.1584			107350	272	282	0	AGZ20259.1,AAT74547.1,X-Omega4,AGZ20256.1,ATD83900.1,CS-Omega-D2|CS-Omega-D3|AWK59775.1,ATD83903.1,AGO17773.1	180605_chymo_ChSp_B3_Butte_8.559.559.2 File:"180605_chymo_ChSp_B3_Butte_8.raw", NativeID:"controllerType=0 controllerNumber=1 scan=559" RTINSECONDS=569.2606
TRUE	TRUE	(L)RPQQPFPQQPQQSQQ(S)	1				5.79588	1		911.453	1820.89	2	-0.000494	-0.2711			18276.8	272	286	0	AGZ20259.1,AAT74547.1,X-Omega4,AGZ20256.1,ATD83900.1,CS-Omega-D2|CS-Omega-D3|AWK59775.1,ATD83903.1,AGO17773.1	180605_chymo_ChSp_B3_Butte_8.554.554.2 File:"180605_chymo_ChSp_B3_Butte_8.raw", NativeID:"controllerType=0 controllerNumber=1 scan=554" RTINSECONDS=565.0326
TRUE	TRUE	(L)RPQQPFPQQPQQSQQ(S)	0.99				4.67778	1		911.453	1820.89	2	0.000116	0.06367			33165.1	272	286	0	AGZ20259.1,AAT74547.1,X-Omega4,AGZ20256.1,ATD83900.1,CS-Omega-D2|CS-Omega-D3|AWK59775.1,ATD83903.1,AGO17773.1	180605_chymo_ChSp_B3_Butte_8.547.547.2 File:"180605_chymo_ChSp_B3_Butte_8.raw", NativeID:"controllerType=0 controllerNumber=1 scan=547" RTINSECONDS=561.7247
TRUE	TRUE	(Q)SFPQPQPQQPQQPSIL(Q)	1	50.07	41.0965	38.65	8.5376	1		910.471	1818.93	2	0.00106	0.5825	1056.83		7221.5	287	302	0	AGZ20259.1,ATD83902.1,AGZ20256.1,ATD83900.1,CS-Omega-D2|CS-Omega-D3|AWK59775.1,ATD83903.1,AGO17773.1	180605_chymo_ChSp_B3_Butte_8.1220.1220.2 File:"180605_chymo_ChSp_B3_Butte_8.raw", NativeID:"controllerType=0 controllerNumber=1 scan=1220" RTINSECONDS=1056.8319
TRUE	TRUE	(Q)SFPQPQPQQPQQPSIL(Q)	1	44.03	41.1471	15.23	3.65758	1		910.471	1818.93	2	8.406e-05	0.04619	1059.24		8264.13	287	302	0	AGZ20259.1,ATD83902.1,AGZ20256.1,ATD83900.1,CS-Omega-D2|CS-Omega-D3|AWK59775.1,ATD83903.1,AGO17773.1	180605_chymo_ChSp_B3_Butte_8.1223.1223.2 File:"180605_chymo_ChSp_B3_Butte_8.raw", NativeID:"controllerType=0 controllerNumber=1 scan=1223" RTINSECONDS=1059.2356
TRUE	TRUE	(S)ILQPQQPLPQQPQQP(F)	1	81.41	41.3367	45.25	4.04096	2		870.476	1738.94	2	0.001136	0.6529	809.969		76442	301	315	0	AGZ20259.1,AAT74547.1,AGZ20258.1,X-Omega4,AGZ20256.1,ATD83900.1,CS-Omega-D2|CS-Omega-D3|AWK59775.1,ATD83903.1,AGO17773.1,AGO17771.1	180614_thermo_ChSp_B3_Butte_8.1123.1123.2 File:"180614_thermo_ChSp_B3_Butte_8.raw", NativeID:"controllerType=0 controllerNumber=1 scan=1123" RTINSECONDS=809.9692
TRUE	TRUE	(S)ILQPQQPLPQQPQQP(F)	1	74.24	41.3252	43.91	7.07572	2		870.476	1738.94	2	0.00138	0.7932	807.553		22427	301	315	0	AGZ20259.1,AAT74547.1,AGZ20258.1,X-Omega4,AGZ20256.1,ATD83900.1,CS-Omega-D2|CS-Omega-D3|AWK59775.1,ATD83903.1,AGO17773.1,AGO17771.1	180614_thermo_ChSp_B3_Butte_8.1120.1120.2 File:"180614_thermo_ChSp_B3_Butte_8.raw", NativeID:"controllerType=0 controllerNumber=1 scan=1120" RTINSECONDS=807.5531
TRUE	TRUE	(S)ILQPQQPLPQQPQQP(F)	1	72.29	41.3367	49.8	3.40894	2		870.476	1738.94	2	0.001258	0.723	838.735		67792.1	301	315	0	AGZ20259.1,AAT74547.1,AGZ20258.1,X-Omega4,AGZ20256.1,ATD83900.1,CS-Omega-D2|CS-Omega-D3|AWK59775.1,ATD83903.1,AGO17773.1,AGO17771.1	180614_thermo_ChSp_B3_Butte_8.1174.1174.2 File:"180614_thermo_ChSp_B3_Butte_8.raw", NativeID:"controllerType=0 controllerNumber=1 scan=1174" RTINSECONDS=838.735
TRUE	TRUE	(S)ILQPQQPLPQQPQQP(F)	1	62.23	41.3252	38.92		2		870.476	1738.94	2	0.00138	0.7932	835.364		63696.9	301	315	0	AGZ20259.1,AAT74547.1,AGZ20258.1,X-Omega4,AGZ20256.1,ATD83900.1,CS-Omega-D2|CS-Omega-D3|AWK59775.1,ATD83903.1,AGO17773.1,AGO17771.1	180614_thermo_ChSp_B3_Butte_8.1167.1167.2 File:"180614_thermo_ChSp_B3_Butte_8.raw", NativeID:"controllerType=0 controllerNumber=1 scan=1167"
TRUE	TRUE	(S)ILQPQQPLPQQPQQP(F)	1	34.92	41.3367	24.4	6.69897	2		580.653	1738.94	3	0.001062	0.6104	813.439		55004.8	301	315	0	AGZ20259.1,AAT74547.1,AGZ20258.1,X-Omega4,AGZ20256.1,ATD83900.1,CS-Omega-D2|CS-Omega-D3|AWK59775.1,ATD83903.1,AGO17773.1,AGO17771.1	180614_thermo_ChSp_B3_Butte_8.1130.1130.3 File:"180614_thermo_ChSp_B3_Butte_8.raw", NativeID:"controllerType=0 controllerNumber=1 scan=1130" RTINSECONDS=813.4393
TRUE	TRUE	(S)ILQPQQPLPQQPQQP(F)	0.99	29.37	41.4132	19.43	3.56864	2		580.653	1738.94	3	0.0006961	0.4	816.213		75975.4	301	315	0	AGZ20259.1,AAT74547.1,AGZ20258.1,X-Omega4,AGZ20256.1,ATD83900.1,CS-Omega-D2|CS-Omega-D3|AWK59775.1,ATD83903.1,AGO17773.1,AGO17771.1	180614_thermo_ChSp_B3_Butte_8.1135.1135.3 File:"180614_thermo_ChSp_B3_Butte_8.raw", NativeID:"controllerType=0 controllerNumber=1 scan=1135" RTINSECONDS=816.2134
TRUE	TRUE	(S)ILQPQQPLPQQPQQPF(Q)	1	39.02	39.2236	28.25	5.12494	1		944.01	1886.01	2	0.0002421	0.1283	1052.32		34402.8	301	316	0	AGZ20259.1,AAT74547.1,AGZ20258.1,X-Omega4,AGZ20256.1,ATD83900.1,CS-Omega-D2|CS-Omega-D3|AWK59775.1,ATD83903.1,AGO17773.1,AGO17771.1	180605_chymo_ChSp_B3_Butte_8.1215.1215.2 File:"180605_chymo_ChSp_B3_Butte_8.raw", NativeID:"controllerType=0 controllerNumber=1 scan=1215" RTINSECONDS=1052.3186
TRUE	TRUE	(S)ILQPQQPLPQQPQQPF(Q)	1	43.11	39.2205	37.07	4.40894	1		944.01	1886.01	2	-1.942e-06	-0.001029	1050.2		18797.7	301	316	0	AGZ20259.1,AAT74547.1,AGZ20258.1,X-Omega4,AGZ20256.1,ATD83900.1,CS-Omega-D2|CS-Omega-D3|AWK59775.1,ATD83903.1,AGO17773.1,AGO17771.1	180605_chymo_ChSp_B3_Butte_8.1213.1213.2 File:"180605_chymo_ChSp_B3_Butte_8.raw", NativeID:"controllerType=0 controllerNumber=1 scan=1213" RTINSECONDS=1050.2012
TRUE	TRUE	(S)ILQPQQPLPQQPQQPF(Q)	1	35.09	39.2236	21	2.52288	1		629.676	1886.01	3	0.0004111	0.2178	1056.51		16815.5	301	316	0	AGZ20259.1,AAT74547.1,AGZ20258.1,X-Omega4,AGZ20256.1,ATD83900.1,CS-Omega-D2|CS-Omega-D3|AWK59775.1,ATD83903.1,AGO17773.1,AGO17771.1	180605_chymo_ChSp_B3_Butte_8.1219.1219.3 File:"180605_chymo_ChSp_B3_Butte_8.raw", NativeID:"controllerType=0 controllerNumber=1 scan=1219" RTINSECONDS=1056.5077
TRUE	TRUE	(S)ILQPQQPLPQQPQQPF(Q)	1	32.92	39.221	19.25	2.61979	1		629.676	1886	3	-0.0006869	-0.364	1059.55		14086.1	301	316	0	AGZ20259.1,AAT74547.1,AGZ20258.1,X-Omega4,AGZ20256.1,ATD83900.1,CS-Omega-D2|CS-Omega-D3|AWK59775.1,ATD83903.1,AGO17773.1,AGO17771.1	180605_chymo_ChSp_B3_Butte_8.1224.1224.3 File:"180605_chymo_ChSp_B3_Butte_8.raw", NativeID:"controllerType=0 controllerNumber=1 scan=1224" RTINSECONDS=1059.5493
TRUE	TRUE	(S)ILQPQQPLPQQPQQPFQQPQQQ(L)	1	35.26	38.1124	23.03	7.34679	2		875.459	2623.35	3	0.002756	1.05	951.641		23824.7	301	322	0	AGZ20259.1,AAT74547.1,AGZ20258.1,X-Omega4,AGZ20256.1,ATD83900.1,CS-Omega-D2|CS-Omega-D3|AWK59775.1,ATD83903.1,AGO17773.1,AGO17771.1	180614_thermo_ChSp_B3_Butte_8.1317.1317.3 File:"180614_thermo_ChSp_B3_Butte_8.raw", NativeID:"controllerType=0 controllerNumber=1 scan=1317" RTINSECONDS=951.6413
TRUE	TRUE	(S)ILQPQQPLPQQPQQPFQQPQQQ(L)	1	33.8	38.1124	27.09	7.26761	2		875.459	2623.35	3	0.002756	1.05	953.69		47144.7	301	322	0	AGZ20259.1,AAT74547.1,AGZ20258.1,X-Omega4,AGZ20256.1,ATD83900.1,CS-Omega-D2|CS-Omega-D3|AWK59775.1,ATD83903.1,AGO17773.1,AGO17771.1	180614_thermo_ChSp_B3_Butte_8.1319.1319.3 File:"180614_thermo_ChSp_B3_Butte_8.raw", NativeID:"controllerType=0 controllerNumber=1 scan=1319" RTINSECONDS=953.6901
TRUE	TRUE	(I)LQPQQPLPQQPQQP(F)	0.96	37.85	43.9414	24.42		2		813.934	1625.85	2	0.0003981	0.2447	702.625		26122.7	302	315	0	AGZ20259.1,AAT74547.1,AGZ20258.1,X-Omega4,AGZ20256.1,ATD83900.1,CS-Omega-D2|CS-Omega-D3|AWK59775.1,ATD83903.1,AGO17773.1,AGO17771.1	180614_thermo_ChSp_B3_Butte_8.989.989.2 File:"180614_thermo_ChSp_B3_Butte_8.raw", NativeID:"controllerType=0 controllerNumber=1 scan=989"
TRUE	TRUE	(L)qPQQPLPQQPQQPF(Q)	1	63.27	41.3799	42.65	8.22915	2	Ammonia-loss (-17)	822.412	1642.81	2	-0.001178	-0.7164	1071		7596.61	303	316	0	AGZ20259.1,AAT74547.1,AGZ20258.1,X-Omega4,AGZ20256.1,ATD83900.1,CS-Omega-D2|CS-Omega-D3|AWK59775.1,ATD83903.1,AGO17773.1,AGO17771.1	180605_chymo_ChSp_B3_Butte_8.1237.1237.2 File:"180605_chymo_ChSp_B3_Butte_8.raw", NativeID:"controllerType=0 controllerNumber=1 scan=1237" RTINSECONDS=1071.0012
TRUE	TRUE	(L)QPQQPLPQQPQQPF(Q)	1	64.64	41.2649	32.21	3.58503	2		830.925	1659.84	2	-0.00148	-0.8911	901.587		9070	303	316	0	AGZ20259.1,AAT74547.1,AGZ20258.1,X-Omega4,AGZ20256.1,ATD83900.1,CS-Omega-D2|CS-Omega-D3|AWK59775.1,ATD83903.1,AGO17773.1,AGO17771.1	180605_chymo_ChSp_B3_Butte_8.996.996.2 File:"180605_chymo_ChSp_B3_Butte_8.raw", NativeID:"controllerType=0 controllerNumber=1 scan=996" RTINSECONDS=901.5872
TRUE	TRUE	(L)qPQQPLPQQPQQPF(Q)	1	52.09	41.3758	42.36	3.82391	2	Ammonia-loss (-17)	822.412	1642.81	2	-0.0005656	-0.3441	1068.31		9246.28	303	316	0	AGZ20259.1,AAT74547.1,AGZ20258.1,X-Omega4,AGZ20256.1,ATD83900.1,CS-Omega-D2|CS-Omega-D3|AWK59775.1,ATD83903.1,AGO17773.1,AGO17771.1	180605_chymo_ChSp_B3_Butte_8.1233.1233.2 File:"180605_chymo_ChSp_B3_Butte_8.raw", NativeID:"controllerType=0 controllerNumber=1 scan=1233" RTINSECONDS=1068.3132
TRUE	TRUE	(L)QPQQPLPQQPQQPF(Q)	1	45.25	41.2153	15.56	2.06048	2		830.926	1659.84	2	-0.0008699	-0.5238	899.187		7465.44	303	316	0	AGZ20259.1,AAT74547.1,AGZ20258.1,X-Omega4,AGZ20256.1,ATD83900.1,CS-Omega-D2|CS-Omega-D3|AWK59775.1,ATD83903.1,AGO17773.1,AGO17771.1	180605_chymo_ChSp_B3_Butte_8.993.993.2 File:"180605_chymo_ChSp_B3_Butte_8.raw", NativeID:"controllerType=0 controllerNumber=1 scan=993" RTINSECONDS=899.1865
TRUE	TRUE	(Q)LSQQPEQT(I)	0.98	42.98	45.0938	0		2		465.73	929.446	2	0.0006321	0.6793	367.291		537970	323	330	0	ACI04088.1,ACI04107.1,ACX37114.1,AGO17715.1,ACJ03472.1,AFX69687.1,AGO17714.1,AGO17713.1,CS-Gamma-D2|BU-Gamma2|AEA52221.1,AEW46786.1,AGO17773.1,ACI04084.1,ACI04085.1,AGO17771.1,XP_020180210.1,AAT74547.1,ATD83900.1,AEA30015.1,X-Gamma8|AAK84779.1,ACI04104.1,AGZ20273.1,ATD83903.1,AWK57839.1,ATD83929.1,AED99848.1,AGZ20259.1,AGZ20258.1,AGZ20256.1,AGO17726.1,CS-Omega-D2|CS-Omega-D3|AWK59775.1,AKB95614.1…	180614_thermo_ChSp_B3_Butte_8.272.272.2 File:"180614_thermo_ChSp_B3_Butte_8.raw", NativeID:"controllerType=0 controllerNumber=1 scan=272"
TRUE	TRUE	(T)ISQQPQQPFPQQPHQPQQPYPQQQP(Y)	0.99				8.38722	1		993.823	2978.45	3	0.003198	1.073	789.614		43111.3	331	355	0	AGO17774.1,AGZ20259.1,CAR82265.1,AGZ20258.1,AGZ20256.1,CS-Omega-D2|CS-Omega-D3|AWK59775.1,AGO17773.1,AGO17771.1,CS-Omega-D1|AWK59774.1,AAT74547.1,X-Omega4,ATD83900.1,X-Omega5,AFV52227.1,ATD83903.1,AWK57839.1,AFV52226.1	180614_thermo_ChSp_B3_Butte_8.1095.1095.3 File:"180614_thermo_ChSp_B3_Butte_8.raw", NativeID:"controllerType=0 controllerNumber=1 scan=1095" RTINSECONDS=789.6138
TRUE	TRUE	(T)ISQQPQQPFPQQPHQPQQPYPQQQP(Y)	0.99				7.63827	1		993.822	2978.45	3	0.002283	0.7663	792.301		41961.2	331	355	0	AGO17774.1,AGZ20259.1,CAR82265.1,AGZ20258.1,AGZ20256.1,CS-Omega-D2|CS-Omega-D3|AWK59775.1,AGO17773.1,AGO17771.1,CS-Omega-D1|AWK59774.1,AAT74547.1,X-Omega4,ATD83900.1,X-Omega5,AFV52227.1,ATD83903.1,AWK57839.1,AFV52226.1	180614_thermo_ChSp_B3_Butte_8.1099.1099.3 File:"180614_thermo_ChSp_B3_Butte_8.raw", NativeID:"controllerType=0 controllerNumber=1 scan=1099" RTINSECONDS=792.3012

## Sheet: 3C Spot 3
Valid	Assigned	Sequence	Prob	Mascot Ion score	Mascot Identity score	Mascot Delta Ion Score	X! Tandem	NTT	Modifications	Observed	Actual Mass	Charge	Delta Da	Delta PPM	Retention Time	Intensity	TIC	Start	Stop	# Other Proteins	Other Proteins	Spectrum ID
TRUE	TRUE	(F)TQPQQPTPL(Q)	0.96	33.92	39.6745	0		2		505.269	1008.52	2	-6.394e-05	-0.06334	574.156		46428	63	71	0	AGZ20255.1,AGZ20254.1,AGO17774.1,AGZ20259.1,CAR82265.1,AGZ20258.1,AGZ20257.1,ADA67917.1,AGZ20256.1,CS-Omega-D2|CS-Omega-D3|AWK59775.1,AGO17772.1,AGO17773.1,AGO17771.1,CS-Omega-D1|AWK59774.1,ATD83896.1,AAT74547.1,X-Omega4,ATD83900.1,X-Omega5,AGZ20260.1,ADF58070.1,ATD83903.1	180605_chymo_ChSp_B3_Butte_10.719.719.2 File:"180605_chymo_ChSp_B3_Butte_10.raw", NativeID:"controllerType=0 controllerNumber=1 scan=719"
TRUE	TRUE	(F)TQPQQPTPL(Q)	0.95	33.08	39.6745	2.6		2		505.269	1008.52	2	-0.0001259	-0.1248	576.673		82777.7	63	71	0	AGZ20255.1,AGZ20254.1,AGO17774.1,AGZ20259.1,CAR82265.1,AGZ20258.1,AGZ20257.1,ADA67917.1,AGZ20256.1,CS-Omega-D2|CS-Omega-D3|AWK59775.1,AGO17772.1,AGO17773.1,AGO17771.1,CS-Omega-D1|AWK59774.1,ATD83896.1,AAT74547.1,X-Omega4,ATD83900.1,X-Omega5,AGZ20260.1,ADF58070.1,ATD83903.1	180605_chymo_ChSp_B3_Butte_10.723.723.2 File:"180605_chymo_ChSp_B3_Butte_10.raw", NativeID:"controllerType=0 controllerNumber=1 scan=723"
TRUE	TRUE	(P)LQPQQPFPQQPQQPFPQPQ(L)	1	57.9	41.7667	40.92	1.79588	2		753.385	2257.13	3	0.004	1.771	1057.86		102186	112	130	0	AGO17774.1,CAR82265.1,AGO17772.1,AGO17773.1,AEY70387.1,AGO17771.1,CS-Omega-D1|AWK59774.1,ATD83896.1,AAT74547.1,ATD83895.1,ATD83900.1,AFV52227.1,AFV52229.1,AWK57839.1,AFV52226.1,AFV52225.1,AGZ20255.1,AGZ20254.1,AGZ20257.1,ADA67917.1,CS-Omega-D2|CS-Omega-D3|AWK59775.1,AKB95614.1,ADF58075.1,X-Omega4,X-Omega5,AGZ20260.1	180614_thermo_ChSp_B3_Butte_10.1056.1056.3 File:"180614_thermo_ChSp_B3_Butte_10.raw", NativeID:"controllerType=0 controllerNumber=1 scan=1056" RTINSECONDS=1057.857
TRUE	TRUE	(P)LQPQQPFPQQPQQPFPQPQ(L)	1	38.58	41.8187	11.03	4.11351	2		753.384	2257.13	3	0.001984	0.8786	1055.54		41467.1	112	130	0	AGO17774.1,CAR82265.1,AGO17772.1,AGO17773.1,AEY70387.1,AGO17771.1,CS-Omega-D1|AWK59774.1,ATD83896.1,AAT74547.1,ATD83895.1,ATD83900.1,AFV52227.1,AFV52229.1,AWK57839.1,AFV52226.1,AFV52225.1,AGZ20255.1,AGZ20254.1,AGZ20257.1,ADA67917.1,CS-Omega-D2|CS-Omega-D3|AWK59775.1,AKB95614.1,ADF58075.1,X-Omega4,X-Omega5,AGZ20260.1	180614_thermo_ChSp_B3_Butte_10.1053.1053.3 File:"180614_thermo_ChSp_B3_Butte_10.raw", NativeID:"controllerType=0 controllerNumber=1 scan=1053" RTINSECONDS=1055.5392
TRUE	TRUE	(Q)IIPQQPQQPFP(L)	0.99	39.42	44.4623	0	2.39794	2		646.855	1291.69	2	0.002272	1.758	982.298		9289.32	140	150	0	AGZ20255.1,CS-Omega-D2|CS-Omega-D3|AWK59775.1,AKB95614.1,ADF58069.1,AGO17772.1,AGO17773.1,AEY70387.1,ATD83896.1,CS-Omega-A4|X-Omega1,ADF58072.1,ATD83895.1,ADF58075.1,X-Omega4,ATD83900.1,X-Omega2,AFV52227.1,AFV52226.1	180614_thermo_ChSp_B3_Butte_10.978.978.2 File:"180614_thermo_ChSp_B3_Butte_10.raw", NativeID:"controllerType=0 controllerNumber=1 scan=978" RTINSECONDS=982.2977
TRUE	TRUE	(E)LQQPIPQQPQQPFP(L)	0.98	35.58	44.1858	20.14	2.22185	2		823.44	1644.87	2	0.003538	2.15	1025.54		7745.23	201	214	0	AGZ20255.1,AGZ20254.1,AGO17774.1,CAR82265.1,AGZ20257.1,CS-Omega-D2|CS-Omega-D3|AWK59775.1,CS-Omega-D1|AWK59774.1,AAT74547.1,ATD83895.1,ADF58075.1,X-Omega4,X-Omega5,AWK57839.1,AFV52226.1	180614_thermo_ChSp_B3_Butte_10.1023.1023.2 File:"180614_thermo_ChSp_B3_Butte_10.raw", NativeID:"controllerType=0 controllerNumber=1 scan=1023" RTINSECONDS=1025.539
TRUE	TRUE	(E)LQQPIPQQPQQPFP(L)	0.98	34.97	44.2136	17.9	2.20761	2		823.44	1644.86	2	0.002072	1.259	1055.3		24664.1	201	214	0	AGZ20255.1,AGZ20254.1,AGO17774.1,CAR82265.1,AGZ20257.1,CS-Omega-D2|CS-Omega-D3|AWK59775.1,CS-Omega-D1|AWK59774.1,AAT74547.1,ATD83895.1,ADF58075.1,X-Omega4,X-Omega5,AWK57839.1,AFV52226.1	180614_thermo_ChSp_B3_Butte_10.1052.1052.2 File:"180614_thermo_ChSp_B3_Butte_10.raw", NativeID:"controllerType=0 controllerNumber=1 scan=1052" RTINSECONDS=1055.3014
TRUE	TRUE	(E)LQQPIPQQPQQPFP(L)	0.98	33.52	44.1867	22.01	2.49485	2		823.44	1644.87	2	0.003172	1.927	1027.66		15357	201	214	0	AGZ20255.1,AGZ20254.1,AGO17774.1,CAR82265.1,AGZ20257.1,CS-Omega-D2|CS-Omega-D3|AWK59775.1,CS-Omega-D1|AWK59774.1,AAT74547.1,ATD83895.1,ADF58075.1,X-Omega4,X-Omega5,AWK57839.1,AFV52226.1	180614_thermo_ChSp_B3_Butte_10.1025.1025.2 File:"180614_thermo_ChSp_B3_Butte_10.raw", NativeID:"controllerType=0 controllerNumber=1 scan=1025" RTINSECONDS=1027.6627
TRUE	TRUE	(E)LQQPIPQQPQQPFP(L)	0.97	48.9	44.2096	31.42		2		823.44	1644.87	2	0.002682	1.63	1057.62		26862	201	214	0	AGZ20255.1,AGZ20254.1,AGO17774.1,CAR82265.1,AGZ20257.1,CS-Omega-D2|CS-Omega-D3|AWK59775.1,CS-Omega-D1|AWK59774.1,AAT74547.1,ATD83895.1,ADF58075.1,X-Omega4,X-Omega5,AWK57839.1,AFV52226.1	180614_thermo_ChSp_B3_Butte_10.1055.1055.2 File:"180614_thermo_ChSp_B3_Butte_10.raw", NativeID:"controllerType=0 controllerNumber=1 scan=1055"
TRUE	TRUE	(P)LRPQQPFPQQPQ(Q)	0.99				5.69897	1		732.393	1462.77	2	0.002478	1.693	725.156		9324.83	271	282	0	AGZ20259.1,AAT74547.1,X-Omega4,AGZ20256.1,ATD83900.1,CS-Omega-D2|CS-Omega-D3|AWK59775.1,AFV52229.1,ATD83903.1,AGO17773.1	180614_thermo_ChSp_B3_Butte_10.796.796.2 File:"180614_thermo_ChSp_B3_Butte_10.raw", NativeID:"controllerType=0 controllerNumber=1 scan=796" RTINSECONDS=725.1564
TRUE	TRUE	(P)LRPQQPFPQQPQQ(S)	0.99				5.42022	1		796.422	1590.83	2	0.00296	1.859			14809.6	271	283	0	AGZ20259.1,AAT74547.1,X-Omega4,AGZ20256.1,ATD83900.1,CS-Omega-D2|CS-Omega-D3|AWK59775.1,AFV52229.1,ATD83903.1,AGO17773.1	180614_thermo_ChSp_B3_Butte_10.793.793.2 File:"180614_thermo_ChSp_B3_Butte_10.raw", NativeID:"controllerType=0 controllerNumber=1 scan=793" RTINSECONDS=722.8175
TRUE	TRUE	(P)LRPQQPFPQQPQQSQQ(S)	0.97				6.95861	1		645.667	1933.98	3	0.002979	1.54			23903.3	271	286	0	AGZ20259.1,AAT74547.1,X-Omega4,AGZ20256.1,ATD83900.1,CS-Omega-D2|CS-Omega-D3|AWK59775.1,AFV52229.1,ATD83903.1,AGO17773.1	180614_thermo_ChSp_B3_Butte_10.779.779.3 File:"180614_thermo_ChSp_B3_Butte_10.raw", NativeID:"controllerType=0 controllerNumber=1 scan=779" RTINSECONDS=714.1676
TRUE	TRUE	(P)LRPQQPFPQQPQQSQQ(S)	0.96				4.22915	1		967.998	1933.98	2	0.005128	2.65			11128.7	271	286	0	AGZ20259.1,AAT74547.1,X-Omega4,AGZ20256.1,ATD83900.1,CS-Omega-D2|CS-Omega-D3|AWK59775.1,AFV52229.1,ATD83903.1,AGO17773.1	180614_thermo_ChSp_B3_Butte_10.776.776.2 File:"180614_thermo_ChSp_B3_Butte_10.raw", NativeID:"controllerType=0 controllerNumber=1 scan=776" RTINSECONDS=711.7467
TRUE	TRUE	(S)ILQPQQPLPQQPQQP(F)	1	53.98	41.2749	40.11	6.02687	2		870.477	1738.94	2	0.001626	0.9345	875.331		2633.82	301	315	0	AGZ20259.1,AAT74547.1,AGZ20258.1,X-Omega4,AGZ20256.1,ATD83900.1,CS-Omega-D2|CS-Omega-D3|AWK59775.1,ATD83903.1,AGO17773.1,AGO17771.1	180614_thermo_ChSp_B3_Butte_10.892.892.2 File:"180614_thermo_ChSp_B3_Butte_10.raw", NativeID:"controllerType=0 controllerNumber=1 scan=892" RTINSECONDS=875.331
TRUE	TRUE	(S)ILQPQQPLPQQPQQP(F)	1	41.98	41.3367	24.41	2.58503	2		870.476	1738.94	2	0.001014	0.5828	873.219		1613.66	301	315	0	AGZ20259.1,AAT74547.1,AGZ20258.1,X-Omega4,AGZ20256.1,ATD83900.1,CS-Omega-D2|CS-Omega-D3|AWK59775.1,ATD83903.1,AGO17773.1,AGO17771.1	180614_thermo_ChSp_B3_Butte_10.890.890.2 File:"180614_thermo_ChSp_B3_Butte_10.raw", NativeID:"controllerType=0 controllerNumber=1 scan=890" RTINSECONDS=873.2193
Valid	Assigned	Sequence	Prob	Mascot Ion score	Mascot Identity score	Mascot Delta Ion Score	X! Tandem	NTT	Modifications	Observed	Actual Mass	Charge	Delta Da	Delta PPM	Retention Time	Intensity	TIC	Start	Stop	# Other Proteins	Other Proteins	Spectrum ID
TRUE	TRUE	(M)ARQLNPSNKEL(Q)	0.98	37.03	38.1365	18.51		1		635.349	1268.68	2	-0.0003239	-0.2551	435.366		51156.3	2	12	0	ADF58073.1,AGZ20258.1,ATD83902.1,ADF58075.1,AHJ60679.1,ADF58070.1,AEY70387.1,AGO17771.1	180605_chymo_ChSp_B3_Butte_10.456.456.2 File:"180605_chymo_ChSp_B3_Butte_10.raw", NativeID:"controllerType=0 controllerNumber=1 scan=456"
TRUE	TRUE	(M)ARQLNPSNKEL(Q)	0.96	33.6	38.1358	17.88		1		635.349	1268.68	2	-7.994e-05	-0.06296	437.808		63233.7	2	12	0	ADF58073.1,AGZ20258.1,ATD83902.1,ADF58075.1,AHJ60679.1,ADF58070.1,AEY70387.1,AGO17771.1	180605_chymo_ChSp_B3_Butte_10.461.461.2 File:"180605_chymo_ChSp_B3_Butte_10.raw", NativeID:"controllerType=0 controllerNumber=1 scan=461"
TRUE	FALSE	(F)TQPQQPTPL(Q)	0.96	33.92	39.6745	0		2		505.269	1008.52	2	-6.394e-05	-0.06334	574.156		46428	64	72	1	AGZ20255.1,AGZ20254.1,AGO17774.1,AGZ20259.1,AGZ20258.1,AGZ20257.1,ADA67917.1,AGZ20256.1,CS-Omega-D2|CS-Omega-D3|AWK59775.1,AGO17772.1,AGO17773.1,AGO17771.1,CS-Omega-D1|AWK59774.1,ATD83896.1,AAT74547.1,X-Omega4,ATD83900.1,X-Omega5,AGZ20260.1,BAN29067.1,ADF58070.1,ATD83903.1	180605_chymo_ChSp_B3_Butte_10.719.719.2 File:"180605_chymo_ChSp_B3_Butte_10.raw", NativeID:"controllerType=0 controllerNumber=1 scan=719"
TRUE	FALSE	(F)TQPQQPTPL(Q)	0.95	33.08	39.6745	2.6		2		505.269	1008.52	2	-0.0001259	-0.1248	576.673		82777.7	64	72	1	AGZ20255.1,AGZ20254.1,AGO17774.1,AGZ20259.1,AGZ20258.1,AGZ20257.1,ADA67917.1,AGZ20256.1,CS-Omega-D2|CS-Omega-D3|AWK59775.1,AGO17772.1,AGO17773.1,AGO17771.1,CS-Omega-D1|AWK59774.1,ATD83896.1,AAT74547.1,X-Omega4,ATD83900.1,X-Omega5,AGZ20260.1,BAN29067.1,ADF58070.1,ATD83903.1	180605_chymo_ChSp_B3_Butte_10.723.723.2 File:"180605_chymo_ChSp_B3_Butte_10.raw", NativeID:"controllerType=0 controllerNumber=1 scan=723"
TRUE	FALSE	(P)LQPQQPFPQQPQQPFPQPQ(L)	1	57.9	41.7667	40.92	1.79588	2		753.385	2257.13	3	0.004	1.771	1057.86		102186	113	131	1	AGO17774.1,AGO17772.1,AGO17773.1,AEY70387.1,AGO17771.1,CS-Omega-D1|AWK59774.1,ATD83896.1,AAT74547.1,ATD83895.1,ATD83900.1,AFV52227.1,BAN29067.1,AFV52229.1,AWK57839.1,AFV52226.1,AFV52225.1,AGZ20255.1,AGZ20254.1,AGZ20257.1,ADA67917.1,CS-Omega-D2|CS-Omega-D3|AWK59775.1,AKB95614.1,ADF58075.1,X-Omega4,X-Omega5,AGZ20260.1	180614_thermo_ChSp_B3_Butte_10.1056.1056.3 File:"180614_thermo_ChSp_B3_Butte_10.raw", NativeID:"controllerType=0 controllerNumber=1 scan=1056" RTINSECONDS=1057.857
TRUE	FALSE	(P)LQPQQPFPQQPQQPFPQPQ(L)	1	38.58	41.8187	11.03	4.11351	2		753.384	2257.13	3	0.001984	0.8786	1055.54		41467.1	113	131	1	AGO17774.1,AGO17772.1,AGO17773.1,AEY70387.1,AGO17771.1,CS-Omega-D1|AWK59774.1,ATD83896.1,AAT74547.1,ATD83895.1,ATD83900.1,AFV52227.1,BAN29067.1,AFV52229.1,AWK57839.1,AFV52226.1,AFV52225.1,AGZ20255.1,AGZ20254.1,AGZ20257.1,ADA67917.1,CS-Omega-D2|CS-Omega-D3|AWK59775.1,AKB95614.1,ADF58075.1,X-Omega4,X-Omega5,AGZ20260.1	180614_thermo_ChSp_B3_Butte_10.1053.1053.3 File:"180614_thermo_ChSp_B3_Butte_10.raw", NativeID:"controllerType=0 controllerNumber=1 scan=1053" RTINSECONDS=1055.5392
TRUE	TRUE	(F)LLESQQPFPQQPQQPFPQPQQ(L)	1	38.72	40.6375	15.63	7.09152	2		830.754	2489.24	3	0.004605	1.849	1100.43		17104.8	151	171	0	CS-Omega-D1|AWK59774.1,AGZ20254.1,AGO17774.1,AGZ20257.1,X-Omega5,AGZ20260.1	180614_thermo_ChSp_B3_Butte_10.1115.1115.3 File:"180614_thermo_ChSp_B3_Butte_10.raw", NativeID:"controllerType=0 controllerNumber=1 scan=1115" RTINSECONDS=1100.4349
TRUE	TRUE	(F)LLESQQPFPQQPQQPFPQPQQ(L)	0.99	28.69	40.639	11.26	1.92082	2		830.754	2489.24	3	0.004239	1.702	1102.55		27185.3	151	171	0	CS-Omega-D1|AWK59774.1,AGZ20254.1,AGO17774.1,AGZ20257.1,X-Omega5,AGZ20260.1	180614_thermo_ChSp_B3_Butte_10.1117.1117.3 File:"180614_thermo_ChSp_B3_Butte_10.raw", NativeID:"controllerType=0 controllerNumber=1 scan=1117" RTINSECONDS=1102.5531
TRUE	TRUE	(L)LESQQPFPQQPQQPFPQPQQ(L)	1	28.08	42.2714	5.07	6.33724	2		793.058	2376.15	3	0.002769	1.165	1021.16		12348.5	152	171	0	CS-Omega-D1|AWK59774.1,AGZ20254.1,AGO17774.1,AGZ20257.1,X-Omega5,AGZ20260.1	180614_thermo_ChSp_B3_Butte_10.1018.1018.3 File:"180614_thermo_ChSp_B3_Butte_10.raw", NativeID:"controllerType=0 controllerNumber=1 scan=1018" RTINSECONDS=1021.1568
TRUE	TRUE	(L)LESQQPFPQQPQQPFPQPQQ(L)	1	35.49	42.257	10.09	4.76955	2		793.059	2376.15	3	0.00405	1.704	1018.78		7158.81	152	171	0	CS-Omega-D1|AWK59774.1,AGZ20254.1,AGO17774.1,AGZ20257.1,X-Omega5,AGZ20260.1	180614_thermo_ChSp_B3_Butte_10.1015.1015.3 File:"180614_thermo_ChSp_B3_Butte_10.raw", NativeID:"controllerType=0 controllerNumber=1 scan=1015" RTINSECONDS=1018.7785
TRUE	TRUE	(Q)LIPmQPQQPFPQQSQQSQQPFPGPQQ(L)	1	43.97	38.5059	36.65	6.63827	2	Oxidation (+16)	1002.49	3004.45	3	0.00112	0.3727	1068.04		24331.4	172	197	0	CS-Omega-D1|AWK59774.1,AGZ20254.1,AGO17774.1,AGZ20257.1,X-Omega5,AGZ20260.1	180614_thermo_ChSp_B3_Butte_10.1070.1070.3 File:"180614_thermo_ChSp_B3_Butte_10.raw", NativeID:"controllerType=0 controllerNumber=1 scan=1070" RTINSECONDS=1068.0412
TRUE	TRUE	(Q)LIPmQPQQPFPQQSQQSQQPFPGPQQ(L)	1	29.9	38.4739	21.64	8.69897	2	Oxidation (+16)	1002.49	3004.45	3	0.001852	0.6162	1065.64		17825.1	172	197	0	CS-Omega-D1|AWK59774.1,AGZ20254.1,AGO17774.1,AGZ20257.1,X-Omega5,AGZ20260.1	180614_thermo_ChSp_B3_Butte_10.1067.1067.3 File:"180614_thermo_ChSp_B3_Butte_10.raw", NativeID:"controllerType=0 controllerNumber=1 scan=1067" RTINSECONDS=1065.6404
TRUE	FALSE	(E)LQQPIPQQPQQPFP(L)	0.98	35.58	44.1858	20.14	2.22185	2		823.44	1644.87	2	0.003538	2.15	1025.54		7745.23	202	215	1	AGZ20255.1,AGZ20254.1,AGO17774.1,AGZ20257.1,CS-Omega-D2|CS-Omega-D3|AWK59775.1,CS-Omega-D1|AWK59774.1,AAT74547.1,ATD83895.1,ADF58075.1,X-Omega4,X-Omega5,BAN29067.1,AWK57839.1,AFV52226.1	180614_thermo_ChSp_B3_Butte_10.1023.1023.2 File:"180614_thermo_ChSp_B3_Butte_10.raw", NativeID:"controllerType=0 controllerNumber=1 scan=1023" RTINSECONDS=1025.539
TRUE	FALSE	(E)LQQPIPQQPQQPFP(L)	0.98	34.97	44.2136	17.9	2.20761	2		823.44	1644.86	2	0.002072	1.259	1055.3		24664.1	202	215	1	AGZ20255.1,AGZ20254.1,AGO17774.1,AGZ20257.1,CS-Omega-D2|CS-Omega-D3|AWK59775.1,CS-Omega-D1|AWK59774.1,AAT74547.1,ATD83895.1,ADF58075.1,X-Omega4,X-Omega5,BAN29067.1,AWK57839.1,AFV52226.1	180614_thermo_ChSp_B3_Butte_10.1052.1052.2 File:"180614_thermo_ChSp_B3_Butte_10.raw", NativeID:"controllerType=0 controllerNumber=1 scan=1052" RTINSECONDS=1055.3014
TRUE	FALSE	(E)LQQPIPQQPQQPFP(L)	0.98	33.52	44.1867	22.01	2.49485	2		823.44	1644.87	2	0.003172	1.927	1027.66		15357	202	215	1	AGZ20255.1,AGZ20254.1,AGO17774.1,AGZ20257.1,CS-Omega-D2|CS-Omega-D3|AWK59775.1,CS-Omega-D1|AWK59774.1,AAT74547.1,ATD83895.1,ADF58075.1,X-Omega4,X-Omega5,BAN29067.1,AWK57839.1,AFV52226.1	180614_thermo_ChSp_B3_Butte_10.1025.1025.2 File:"180614_thermo_ChSp_B3_Butte_10.raw", NativeID:"controllerType=0 controllerNumber=1 scan=1025" RTINSECONDS=1027.6627
TRUE	FALSE	(E)LQQPIPQQPQQPFP(L)	0.97	48.9	44.2096	31.42		2		823.44	1644.87	2	0.002682	1.63	1057.62		26862	202	215	1	AGZ20255.1,AGZ20254.1,AGO17774.1,AGZ20257.1,CS-Omega-D2|CS-Omega-D3|AWK59775.1,CS-Omega-D1|AWK59774.1,AAT74547.1,ATD83895.1,ADF58075.1,X-Omega4,X-Omega5,BAN29067.1,AWK57839.1,AFV52226.1	180614_thermo_ChSp_B3_Butte_10.1055.1055.2 File:"180614_thermo_ChSp_B3_Butte_10.raw", NativeID:"controllerType=0 controllerNumber=1 scan=1055"

## Sheet: 3C Spot 4
Valid	Assigned	Sequence	Prob	Mascot Ion score	Mascot Identity score	Mascot Delta Ion Score	X! Tandem	NTT	Modifications	Observed	Actual Mass	Charge	Delta Da	Delta PPM	Retention Time	Intensity	TIC	Start	Stop	# Other Proteins	Other Proteins	Spectrum ID
TRUE	TRUE	(M)ARQLNPSNKEL(Q)	1	39.13	37.7981	7.66		1		423.904	1268.69	3	0.005646	4.447	467.277		2212350	2	12	0	AGO17774.1,AGZ20258.1,AGZ20257.1,AKB95614.1,AEY70387.1,AGO17771.1,CS-Omega-D1|AWK59774.1,ADF58073.1,ATD83895.1,ATD83902.1,ADF58075.1,X-Omega5,AFV52228.1,AFV52227.1,AHJ60679.1,ADF58070.1,AFV52229.1,AWK57839.1,AFV52226.1,ATD83906.1,AFV52225.1	180605_chymo_ChSp_B3_Butte_11.530.530.3 File:"180605_chymo_ChSp_B3_Butte_11.raw", NativeID:"controllerType=0 controllerNumber=1 scan=530"
TRUE	TRUE	(M)ARQLNPSNKEL(Q)	0.99	34.24	38.1117	12.22		1		423.903	1268.69	3	0.002256	1.777	463.434		1430790	2	12	0	AGO17774.1,AGZ20258.1,AGZ20257.1,AKB95614.1,AEY70387.1,AGO17771.1,CS-Omega-D1|AWK59774.1,ADF58073.1,ATD83895.1,ATD83902.1,ADF58075.1,X-Omega5,AFV52228.1,AFV52227.1,AHJ60679.1,ADF58070.1,AFV52229.1,AWK57839.1,AFV52226.1,ATD83906.1,AFV52225.1	180605_chymo_ChSp_B3_Butte_11.519.519.3 File:"180605_chymo_ChSp_B3_Butte_11.raw", NativeID:"controllerType=0 controllerNumber=1 scan=519"
TRUE	TRUE	(M)ARQLNPSNKEL(Q)	0.99	39.3	38.1358	16.75		1		635.349	1268.68	2	0.0002861	0.2253	459.898		86282.3	2	12	0	AGO17774.1,AGZ20258.1,AGZ20257.1,AKB95614.1,AEY70387.1,AGO17771.1,CS-Omega-D1|AWK59774.1,ADF58073.1,ATD83895.1,ATD83902.1,ADF58075.1,X-Omega5,AFV52228.1,AFV52227.1,AHJ60679.1,ADF58070.1,AFV52229.1,AWK57839.1,AFV52226.1,ATD83906.1,AFV52225.1	180605_chymo_ChSp_B3_Butte_11.511.511.2 File:"180605_chymo_ChSp_B3_Butte_11.raw", NativeID:"controllerType=0 controllerNumber=1 scan=511"
TRUE	TRUE	(M)ARQLNPSNKELQSPQQSF(S)	1	42.66	40.876	27.96		1		691.356	2071.04	3	0.0001751	0.08449	683.44		387908	2	19	0	AGO17774.1,AGZ20258.1,AGZ20257.1,AKB95614.1,AEY70387.1,AGO17771.1,CS-Omega-D1|AWK59774.1,ADF58073.1,ATD83895.1,ATD83902.1,ADF58075.1,X-Omega5,AFV52228.1,AFV52227.1,AHJ60679.1,ADF58070.1,AFV52229.1,AWK57839.1,AFV52226.1,ATD83906.1,AFV52225.1	180605_chymo_ChSp_B3_Butte_11.1043.1043.3 File:"180605_chymo_ChSp_B3_Butte_11.raw", NativeID:"controllerType=0 controllerNumber=1 scan=1043"
TRUE	TRUE	(M)ARQLNPSNKELQSPQQSF(S)	0.99	38.15	40.8945	26.95		1		691.355	2071.04	3	-0.001289	-0.6221	680.437		132294	2	19	0	AGO17774.1,AGZ20258.1,AGZ20257.1,AKB95614.1,AEY70387.1,AGO17771.1,CS-Omega-D1|AWK59774.1,ADF58073.1,ATD83895.1,ATD83902.1,ADF58075.1,X-Omega5,AFV52228.1,AFV52227.1,AHJ60679.1,ADF58070.1,AFV52229.1,AWK57839.1,AFV52226.1,ATD83906.1,AFV52225.1	180605_chymo_ChSp_B3_Butte_11.1036.1036.3 File:"180605_chymo_ChSp_B3_Butte_11.raw", NativeID:"controllerType=0 controllerNumber=1 scan=1036"
TRUE	TRUE	(M)ARQLNPSNKELqSPQQSF(S)	0.99	36.44	41.3745	1.03		1	Deamidated (+1)	691.684	2072.03	3	0.0005341	0.2576	717.804		48170.5	2	19	0	AGO17774.1,AGZ20258.1,AGZ20257.1,AKB95614.1,AEY70387.1,AGO17771.1,CS-Omega-D1|AWK59774.1,ADF58073.1,ATD83895.1,ATD83902.1,ADF58075.1,X-Omega5,AFV52228.1,AFV52227.1,AHJ60679.1,ADF58070.1,AFV52229.1,AWK57839.1,AFV52226.1,ATD83906.1,AFV52225.1	180605_chymo_ChSp_B3_Butte_11.1132.1132.3 File:"180605_chymo_ChSp_B3_Butte_11.raw", NativeID:"controllerType=0 controllerNumber=1 scan=1132"
TRUE	TRUE	(M)ARQLNPSnKELQSPQQSF(S)	0.97	30.51	41.3481	1.67		1	Deamidated (+1)	691.684	2072.03	3	0.001449	0.699	712.438		60139.6	2	19	0	AGO17774.1,AGZ20258.1,AGZ20257.1,AKB95614.1,AEY70387.1,AGO17771.1,CS-Omega-D1|AWK59774.1,ADF58073.1,ATD83895.1,ATD83902.1,ADF58075.1,X-Omega5,AFV52228.1,AFV52227.1,AHJ60679.1,ADF58070.1,AFV52229.1,AWK57839.1,AFV52226.1,ATD83906.1,AFV52225.1	180605_chymo_ChSp_B3_Butte_11.1117.1117.3 File:"180605_chymo_ChSp_B3_Butte_11.raw", NativeID:"controllerType=0 controllerNumber=1 scan=1117"
TRUE	TRUE	(L)NPSNKELQSPQ(Q)	0.95				3.50864	1		621.31	1240.61	2	0.000573	0.4615			12045.6	6	16	0	AGO17774.1,AGO17772.1,AGO17773.1,AEY70387.1,AGO17771.1,CS-Omega-D1|AWK59774.1,ATD83896.1,AAT74547.1,ATD83895.1,ATD83902.1,ATD83900.1,AFV52228.1,AFV52227.1,BAN29067.1,AFV52229.1,ATD83903.1,AWK57839.1,AFV52226.1,ATD83906.1,AFV52225.1,ATD83907.1,AGZ20255.1,AGZ20259.1,AGZ20258.1,AGZ20257.1,ADA67917.1,AGZ20256.1,CS-Omega-D2|CS-Omega-D3|AWK59775.1,AKB95614.1,ADF58073.1,ADF58075.1,X-Omega4,X-Omega5,AGZ2…	180605_chymo_ChSp_B3_Butte_11.383.383.2 File:"180605_chymo_ChSp_B3_Butte_11.raw", NativeID:"controllerType=0 controllerNumber=1 scan=383" RTINSECONDS=407.5129
TRUE	TRUE	(L)NPSNKELQSPQQSF(S)	1	69.7	41.8463	59.84		2		802.389	1602.76	2	-0.0009559	-0.5961	668.233		25472	6	19	0	AGO17774.1,AGO17772.1,AGO17773.1,AEY70387.1,AGO17771.1,CS-Omega-D1|AWK59774.1,ATD83896.1,AAT74547.1,ATD83895.1,ATD83902.1,ATD83900.1,AFV52228.1,AFV52227.1,BAN29067.1,AFV52229.1,ATD83903.1,AWK57839.1,AFV52226.1,ATD83906.1,AFV52225.1,ATD83907.1,AGZ20255.1,AGZ20259.1,AGZ20258.1,AGZ20257.1,ADA67917.1,AGZ20256.1,CS-Omega-D2|CS-Omega-D3|AWK59775.1,AKB95614.1,ADF58073.1,ADF58075.1,X-Omega4,X-Omega5,AGZ2…	180605_chymo_ChSp_B3_Butte_11.1005.1005.2 File:"180605_chymo_ChSp_B3_Butte_11.raw", NativeID:"controllerType=0 controllerNumber=1 scan=1005"
TRUE	TRUE	(L)NPSNKELQSPQQSF(S)	0.99				4.79588	2		802.39	1602.76	2	0.000997	0.6217			23525.7	6	19	0	AGO17774.1,AGO17772.1,AGO17773.1,AEY70387.1,AGO17771.1,CS-Omega-D1|AWK59774.1,ATD83896.1,AAT74547.1,ATD83895.1,ATD83902.1,ATD83900.1,AFV52228.1,AFV52227.1,BAN29067.1,AFV52229.1,ATD83903.1,AWK57839.1,AFV52226.1,ATD83906.1,AFV52225.1,ATD83907.1,AGZ20255.1,AGZ20259.1,AGZ20258.1,AGZ20257.1,ADA67917.1,AGZ20256.1,CS-Omega-D2|CS-Omega-D3|AWK59775.1,AKB95614.1,ADF58073.1,ADF58075.1,X-Omega4,X-Omega5,AGZ2…	180605_chymo_ChSp_B3_Butte_11.1009.1009.2 File:"180605_chymo_ChSp_B3_Butte_11.raw", NativeID:"controllerType=0 controllerNumber=1 scan=1009" RTINSECONDS=670.6505
TRUE	TRUE	(L)NPSNKELQSPQQSF(S)	0.99	51.25	41.8375	41.93		2		802.39	1602.76	2	0.0009961	0.6211	670.651		38458.9	6	19	0	AGO17774.1,AGO17772.1,AGO17773.1,AEY70387.1,AGO17771.1,CS-Omega-D1|AWK59774.1,ATD83896.1,AAT74547.1,ATD83895.1,ATD83902.1,ATD83900.1,AFV52228.1,AFV52227.1,BAN29067.1,AFV52229.1,ATD83903.1,AWK57839.1,AFV52226.1,ATD83906.1,AFV52225.1,ATD83907.1,AGZ20255.1,AGZ20259.1,AGZ20258.1,AGZ20257.1,ADA67917.1,AGZ20256.1,CS-Omega-D2|CS-Omega-D3|AWK59775.1,AKB95614.1,ADF58073.1,ADF58075.1,X-Omega4,X-Omega5,AGZ2…	180605_chymo_ChSp_B3_Butte_11.1009.1009.2 File:"180605_chymo_ChSp_B3_Butte_11.raw", NativeID:"controllerType=0 controllerNumber=1 scan=1009"
TRUE	TRUE	(L)NPSNKELQSPQQSF(S)	0.99				4.31876	2		802.389	1602.76	2	-0.000956	-0.5961			15198	6	19	0	AGO17774.1,AGO17772.1,AGO17773.1,AEY70387.1,AGO17771.1,CS-Omega-D1|AWK59774.1,ATD83896.1,AAT74547.1,ATD83895.1,ATD83902.1,ATD83900.1,AFV52228.1,AFV52227.1,BAN29067.1,AFV52229.1,ATD83903.1,AWK57839.1,AFV52226.1,ATD83906.1,AFV52225.1,ATD83907.1,AGZ20255.1,AGZ20259.1,AGZ20258.1,AGZ20257.1,ADA67917.1,AGZ20256.1,CS-Omega-D2|CS-Omega-D3|AWK59775.1,AKB95614.1,ADF58073.1,ADF58075.1,X-Omega4,X-Omega5,AGZ2…	180605_chymo_ChSp_B3_Butte_11.1005.1005.2 File:"180605_chymo_ChSp_B3_Butte_11.raw", NativeID:"controllerType=0 controllerNumber=1 scan=1005" RTINSECONDS=668.2326
TRUE	TRUE	(F)SHQQQPFPQQPY(P)	0.97				3.76955	1		742.85	1483.69	2	0.000585	0.394			120991	20	31	0	AGO17774.1,AGO17772.1,AGO17773.1,AGO17771.1,CS-Omega-D1|AWK59774.1,ATD83896.1,AAT74547.1,ATD83900.1,AFV52228.1,AFV52227.1,BAN29067.1,AFV52229.1,ATD83903.1,AWK57839.1,AFV52226.1,AFV52225.1,ATD83907.1,AGZ20255.1,AGZ20259.1,AGZ20258.1,AGZ20257.1,ADA67917.1,AGZ20256.1,CS-Omega-D2|CS-Omega-D3|AWK59775.1,ADF58075.1,X-Omega4,X-Omega5,AGZ20260.1	180605_chymo_ChSp_B3_Butte_11.1126.1126.2 File:"180605_chymo_ChSp_B3_Butte_11.raw", NativeID:"controllerType=0 controllerNumber=1 scan=1126" RTINSECONDS=716.3487
TRUE	TRUE	(F)SHQQQPFPQQPYPQQPY(P)	1				9.3098	1		1049.49	2096.97	2	0.002083	0.9929			42351.7	20	36	0	AGO17774.1,AGO17772.1,AGO17773.1,AGO17771.1,CS-Omega-D1|AWK59774.1,ATD83896.1,AAT74547.1,ATD83900.1,AFV52228.1,AFV52227.1,BAN29067.1,AFV52229.1,ATD83903.1,AWK57839.1,AFV52226.1,AFV52225.1,ATD83907.1,AGZ20255.1,AGZ20259.1,AGZ20258.1,AGZ20257.1,ADA67917.1,AGZ20256.1,CS-Omega-D2|CS-Omega-D3|AWK59775.1,ADF58075.1,X-Omega4,X-Omega5,AGZ20260.1	180605_chymo_ChSp_B3_Butte_11.1387.1387.2 File:"180605_chymo_ChSp_B3_Butte_11.raw", NativeID:"controllerType=0 controllerNumber=1 scan=1387" RTINSECONDS=846.5656
TRUE	TRUE	(F)SHQQQPFPQQPYPQQPY(P)	1				6.0655	1		1049.49	2096.97	2	0.001106	0.5272			33422.6	20	36	0	AGO17774.1,AGO17772.1,AGO17773.1,AGO17771.1,CS-Omega-D1|AWK59774.1,ATD83896.1,AAT74547.1,ATD83900.1,AFV52228.1,AFV52227.1,BAN29067.1,AFV52229.1,ATD83903.1,AWK57839.1,AFV52226.1,AFV52225.1,ATD83907.1,AGZ20255.1,AGZ20259.1,AGZ20258.1,AGZ20257.1,ADA67917.1,AGZ20256.1,CS-Omega-D2|CS-Omega-D3|AWK59775.1,ADF58075.1,X-Omega4,X-Omega5,AGZ20260.1	180605_chymo_ChSp_B3_Butte_11.1398.1398.2 File:"180605_chymo_ChSp_B3_Butte_11.raw", NativeID:"controllerType=0 controllerNumber=1 scan=1398" RTINSECONDS=850.7101
TRUE	TRUE	(F)TQPQQPTPL(Q)	0.98	36.77	39.6745	3.11		2		505.269	1008.52	2	-6.394e-05	-0.06334	635.675		287106	64	72	0	AGZ20255.1,AGZ20254.1,AGO17774.1,AGZ20259.1,AGZ20258.1,AGZ20257.1,ADA67917.1,AGZ20256.1,CS-Omega-D2|CS-Omega-D3|AWK59775.1,AGO17772.1,AGO17773.1,AGO17771.1,CS-Omega-D1|AWK59774.1,ATD83896.1,AAT74547.1,X-Omega4,ATD83900.1,X-Omega5,AGZ20260.1,BAN29067.1,ADF58070.1,ATD83903.1	180605_chymo_ChSp_B3_Butte_11.928.928.2 File:"180605_chymo_ChSp_B3_Butte_11.raw", NativeID:"controllerType=0 controllerNumber=1 scan=928"
TRUE	TRUE	(P)LQPQQPFPQQPQQPFPQPQ(L)	1	53.83	41.7667	26.93		2		753.385	2257.13	3	0.004	1.771	1010.69		36937.7	113	131	0	AGO17774.1,AGO17772.1,AGO17773.1,AEY70387.1,AGO17771.1,CS-Omega-D1|AWK59774.1,ATD83896.1,AAT74547.1,ATD83895.1,ATD83900.1,AFV52227.1,BAN29067.1,AFV52229.1,AWK57839.1,AFV52226.1,AFV52225.1,AGZ20255.1,AGZ20254.1,AGZ20257.1,ADA67917.1,CS-Omega-D2|CS-Omega-D3|AWK59775.1,AKB95614.1,ADF58075.1,X-Omega4,X-Omega5,AGZ20260.1	180614_thermo_ChSp_B3_Butte_11.1492.1492.3 File:"180614_thermo_ChSp_B3_Butte_11.raw", NativeID:"controllerType=0 controllerNumber=1 scan=1492"
TRUE	TRUE	(P)LQPQQPFPQQPQQPFPQPQ(L)	1	52.4	41.9159	28.13		2		753.384	2257.13	3	0.0008861	0.3924	1012.71		122791	113	131	0	AGO17774.1,AGO17772.1,AGO17773.1,AEY70387.1,AGO17771.1,CS-Omega-D1|AWK59774.1,ATD83896.1,AAT74547.1,ATD83895.1,ATD83900.1,AFV52227.1,BAN29067.1,AFV52229.1,AWK57839.1,AFV52226.1,AFV52225.1,AGZ20255.1,AGZ20254.1,AGZ20257.1,ADA67917.1,CS-Omega-D2|CS-Omega-D3|AWK59775.1,AKB95614.1,ADF58075.1,X-Omega4,X-Omega5,AGZ20260.1	180614_thermo_ChSp_B3_Butte_11.1495.1495.3 File:"180614_thermo_ChSp_B3_Butte_11.raw", NativeID:"controllerType=0 controllerNumber=1 scan=1495"
TRUE	TRUE	(P)LQPQQPFPQQPqQPFPQPQ(L)	1	43.68	42.3256	2.37		2	Deamidated (+1)	753.714	2258.12	3	0.007836	3.469	1040.75		38308.8	113	131	0	AGO17774.1,AGO17772.1,AGO17773.1,AEY70387.1,AGO17771.1,CS-Omega-D1|AWK59774.1,ATD83896.1,AAT74547.1,ATD83895.1,ATD83900.1,AFV52227.1,BAN29067.1,AFV52229.1,AWK57839.1,AFV52226.1,AFV52225.1,AGZ20255.1,AGZ20254.1,AGZ20257.1,ADA67917.1,CS-Omega-D2|CS-Omega-D3|AWK59775.1,AKB95614.1,ADF58075.1,X-Omega4,X-Omega5,AGZ20260.1	180614_thermo_ChSp_B3_Butte_11.1553.1553.3 File:"180614_thermo_ChSp_B3_Butte_11.raw", NativeID:"controllerType=0 controllerNumber=1 scan=1553"
TRUE	TRUE	(P)LQPQQPFPQQPQQPFPQPQ(L)	0.97				6.37675	2		753.384	2257.13	3	0.000886	0.3924			74475.1	113	131	0	AGO17774.1,AGO17772.1,AGO17773.1,AEY70387.1,AGO17771.1,CS-Omega-D1|AWK59774.1,ATD83896.1,AAT74547.1,ATD83895.1,ATD83900.1,AFV52227.1,BAN29067.1,AFV52229.1,AWK57839.1,AFV52226.1,AFV52225.1,AGZ20255.1,AGZ20254.1,AGZ20257.1,ADA67917.1,CS-Omega-D2|CS-Omega-D3|AWK59775.1,AKB95614.1,ADF58075.1,X-Omega4,X-Omega5,AGZ20260.1	180614_thermo_ChSp_B3_Butte_11.1495.1495.3 File:"180614_thermo_ChSp_B3_Butte_11.raw", NativeID:"controllerType=0 controllerNumber=1 scan=1495" RTINSECONDS=1012.713
TRUE	TRUE	(P)LQPQQPFPQQPQQPFPQPQ(L)	0.96	29.33	41.9142	2.78		2		753.384	2257.13	3	0.0005201	0.2303	1038.76		47923	113	131	0	AGO17774.1,AGO17772.1,AGO17773.1,AEY70387.1,AGO17771.1,CS-Omega-D1|AWK59774.1,ATD83896.1,AAT74547.1,ATD83895.1,ATD83900.1,AFV52227.1,BAN29067.1,AFV52229.1,AWK57839.1,AFV52226.1,AFV52225.1,AGZ20255.1,AGZ20254.1,AGZ20257.1,ADA67917.1,CS-Omega-D2|CS-Omega-D3|AWK59775.1,AKB95614.1,ADF58075.1,X-Omega4,X-Omega5,AGZ20260.1	180614_thermo_ChSp_B3_Butte_11.1550.1550.3 File:"180614_thermo_ChSp_B3_Butte_11.raw", NativeID:"controllerType=0 controllerNumber=1 scan=1550"
TRUE	TRUE	(P)LQPQQPFPQQPQQPFPQPQ(L)	0.95				5	2		753.385	2257.13	3	0.003999	1.771			21044.5	113	131	0	AGO17774.1,AGO17772.1,AGO17773.1,AEY70387.1,AGO17771.1,CS-Omega-D1|AWK59774.1,ATD83896.1,AAT74547.1,ATD83895.1,ATD83900.1,AFV52227.1,BAN29067.1,AFV52229.1,AWK57839.1,AFV52226.1,AFV52225.1,AGZ20255.1,AGZ20254.1,AGZ20257.1,ADA67917.1,CS-Omega-D2|CS-Omega-D3|AWK59775.1,AKB95614.1,ADF58075.1,X-Omega4,X-Omega5,AGZ20260.1	180614_thermo_ChSp_B3_Butte_11.1492.1492.3 File:"180614_thermo_ChSp_B3_Butte_11.raw", NativeID:"controllerType=0 controllerNumber=1 scan=1492" RTINSECONDS=1010.6923
TRUE	TRUE	(L)qPQQPFPQQPQQPF(P)	0.96				3.65758	1	Ammonia-loss (-17)	839.405	1676.79	2	-0.0002476	-0.1476			6128.2	114	127	0	AGO17774.1,AGO17772.1,AGO17773.1,AEY70387.1,AGO17771.1,CS-Omega-D1|AWK59774.1,ATD83896.1,AAT74547.1,ATD83895.1,ATD83902.1,ATD83900.1,AFV52228.1,AFV52227.1,BAN29067.1,AFV52229.1,ATD83903.1,AWK57839.1,AFV52226.1,ATD83906.1,AFV52225.1,AGZ20255.1,AGZ20257.1,ADA67917.1,AGZ20256.1,CS-Omega-D2|CS-Omega-D3|AWK59775.1,AKB95614.1,ADF58075.1,X-Omega4,X-Omega5,AGZ20260.1,AHJ60679.1,ADF58070.1	180605_chymo_ChSp_B3_Butte_11.2035.2035.2 File:"180605_chymo_ChSp_B3_Butte_11.raw", NativeID:"controllerType=0 controllerNumber=1 scan=2035" RTINSECONDS=1165.786
TRUE	TRUE	(F)LLESQQPFPQQPQQPFPQPQ(Q)	0.99				5.17393	1		1181.6	2361.18	2	0.004746	2.009			3513.34	151	170	0	CS-Omega-D1|AWK59774.1,AGO17774.1,AGZ20257.1,X-Omega5,AGZ20260.1	180605_chymo_ChSp_B3_Butte_11.1883.1883.2 File:"180605_chymo_ChSp_B3_Butte_11.raw", NativeID:"controllerType=0 controllerNumber=1 scan=1883" RTINSECONDS=1075.2602
TRUE	TRUE	(F)LLESQQPFPQQPQQPFPQPQ(Q)	0.98				7.85387	1		788.066	2361.18	3	0.001255	0.5313			162469	151	170	0	CS-Omega-D1|AWK59774.1,AGO17774.1,AGZ20257.1,X-Omega5,AGZ20260.1	180605_chymo_ChSp_B3_Butte_11.1869.1869.3 File:"180605_chymo_ChSp_B3_Butte_11.raw", NativeID:"controllerType=0 controllerNumber=1 scan=1869" RTINSECONDS=1068.5525
TRUE	TRUE	(F)LLESQQPFPQQPQQPFPQPQ(Q)	0.97				6.55284	1		788.066	2361.18	3	0.000522	0.221			44200.5	151	170	0	CS-Omega-D1|AWK59774.1,AGO17774.1,AGZ20257.1,X-Omega5,AGZ20260.1	180605_chymo_ChSp_B3_Butte_11.1865.1865.3 File:"180605_chymo_ChSp_B3_Butte_11.raw", NativeID:"controllerType=0 controllerNumber=1 scan=1865" RTINSECONDS=1065.9968
TRUE	TRUE	(F)LLESQQPFPQQPQQPFPQPQQ(L)	0.99	38.16	40.6744	19.19		2		830.753	2489.24	3	0.002958	1.188	1058.07		47277.6	151	171	0	CS-Omega-D1|AWK59774.1,AGZ20254.1,AGO17774.1,AGZ20257.1,X-Omega5,AGZ20260.1	180614_thermo_ChSp_B3_Butte_11.1572.1572.3 File:"180614_thermo_ChSp_B3_Butte_11.raw", NativeID:"controllerType=0 controllerNumber=1 scan=1572"
TRUE	TRUE	(F)LLESQQPFPQQPQQPFPQPQQ(L)	0.99	34.92	40.6539	15.37		2		830.753	2489.24	3	0.004056	1.629	1059.98		58063.3	151	171	0	CS-Omega-D1|AWK59774.1,AGZ20254.1,AGO17774.1,AGZ20257.1,X-Omega5,AGZ20260.1	180614_thermo_ChSp_B3_Butte_11.1574.1574.3 File:"180614_thermo_ChSp_B3_Butte_11.raw", NativeID:"controllerType=0 controllerNumber=1 scan=1574"
TRUE	TRUE	(F)LLESQQPFPQQPQQPFPQPQQ(L)	0.99				9.16749	2		830.753	2489.24	3	0.002957	1.187			26244.4	151	171	0	CS-Omega-D1|AWK59774.1,AGZ20254.1,AGO17774.1,AGZ20257.1,X-Omega5,AGZ20260.1	180614_thermo_ChSp_B3_Butte_11.1572.1572.3 File:"180614_thermo_ChSp_B3_Butte_11.raw", NativeID:"controllerType=0 controllerNumber=1 scan=1572" RTINSECONDS=1058.0721
TRUE	TRUE	(F)LLESQQPFPQQPQQPFPQPQQ(L)	0.97				6.39794	2		830.753	2489.24	3	0.004056	1.629			33745.5	151	171	0	CS-Omega-D1|AWK59774.1,AGZ20254.1,AGO17774.1,AGZ20257.1,X-Omega5,AGZ20260.1	180614_thermo_ChSp_B3_Butte_11.1574.1574.3 File:"180614_thermo_ChSp_B3_Butte_11.raw", NativeID:"controllerType=0 controllerNumber=1 scan=1574" RTINSECONDS=1059.9773
TRUE	TRUE	(L)LESQQPFPQQPQQPFPQPQQ(L)	0.99	39.88	42.2701	10.6		2		793.058	2376.15	3	0.003135	1.319	970.196		27734.2	152	171	0	CS-Omega-D1|AWK59774.1,AGZ20254.1,AGO17774.1,AGZ20257.1,X-Omega5,AGZ20260.1	180614_thermo_ChSp_B3_Butte_11.1429.1429.3 File:"180614_thermo_ChSp_B3_Butte_11.raw", NativeID:"controllerType=0 controllerNumber=1 scan=1429"
TRUE	TRUE	(Q)LIPmQPQQPFPQQSQQSQQPFPGPQQ(L)	0.98	29.01	38.3835	26.1		2	Oxidation (+16)	1002.49	3004.46	3	0.004966	1.652	1027.95		29885.6	172	197	0	CS-Omega-D1|AWK59774.1,AGZ20254.1,AGO17774.1,AGZ20257.1,X-Omega5,AGZ20260.1	180614_thermo_ChSp_B3_Butte_11.1532.1532.3 File:"180614_thermo_ChSp_B3_Butte_11.raw", NativeID:"controllerType=0 controllerNumber=1 scan=1532"
TRUE	TRUE	(Q)LIPmQPQQPFPQQSQQSQQPFPGPQQ(L)	0.95	25.08	38.4348	18.35		2	Oxidation (+16)	1002.49	3004.45	3	0.003682	1.225	1025.64		18068.4	172	197	0	CS-Omega-D1|AWK59774.1,AGZ20254.1,AGO17774.1,AGZ20257.1,X-Omega5,AGZ20260.1	180614_thermo_ChSp_B3_Butte_11.1528.1528.3 File:"180614_thermo_ChSp_B3_Butte_11.raw", NativeID:"controllerType=0 controllerNumber=1 scan=1528"
TRUE	TRUE	(L)IPmQPQQPFPQQSQQ(S)	0.99				5.02228	1	Oxidation (+16)	899.434	1796.85	2	0.001117	0.6213			14608.5	173	187	0	CS-Omega-D1|AWK59774.1,AGO17774.1,AGZ20257.1,X-Omega5,AGZ20260.1	180605_chymo_ChSp_B3_Butte_11.1183.1183.2 File:"180605_chymo_ChSp_B3_Butte_11.raw", NativeID:"controllerType=0 controllerNumber=1 scan=1183" RTINSECONDS=739.2183
TRUE	TRUE	(Q)qSQQSQQPFPGPQQ(L)	0.99				4.95861	1	Ammonia-loss (-17)	784.362	1566.71	2	0.002925	1.866			9712.06	184	197	0	CS-Omega-D1|AWK59774.1,AGZ20254.1,AGO17774.1,AGZ20257.1,X-Omega5,AGZ20260.1	180614_thermo_ChSp_B3_Butte_11.1084.1084.2 File:"180614_thermo_ChSp_B3_Butte_11.raw", NativeID:"controllerType=0 controllerNumber=1 scan=1084" RTINSECONDS=737.5438
TRUE	TRUE	(Q)LFPELQQPIPQQPQQPFP(L)	0.99	35.22	40.7893	24.95		2		711.378	2131.11	3	0.002756	1.293	1357.61		20289.4	198	215	0	AGZ20255.1,AGZ20254.1,AGO17774.1,AGZ20257.1,CS-Omega-D2|CS-Omega-D3|AWK59775.1,CS-Omega-D1|AWK59774.1,AAT74547.1,ATD83895.1,ADF58075.1,X-Omega4,X-Omega5,BAN29067.1,AWK57839.1,AFV52226.1	180614_thermo_ChSp_B3_Butte_11.1761.1761.3 File:"180614_thermo_ChSp_B3_Butte_11.raw", NativeID:"controllerType=0 controllerNumber=1 scan=1761"
TRUE	TRUE	(Q)LFPELQQPIPQQPQQPFP(L)	0.98	32.7	40.8135	21.22		2		711.378	2131.11	3	0.002207	1.035	1355.63		22322.7	198	215	0	AGZ20255.1,AGZ20254.1,AGO17774.1,AGZ20257.1,CS-Omega-D2|CS-Omega-D3|AWK59775.1,CS-Omega-D1|AWK59774.1,AAT74547.1,ATD83895.1,ADF58075.1,X-Omega4,X-Omega5,BAN29067.1,AWK57839.1,AFV52226.1	180614_thermo_ChSp_B3_Butte_11.1759.1759.3 File:"180614_thermo_ChSp_B3_Butte_11.raw", NativeID:"controllerType=0 controllerNumber=1 scan=1759"
TRUE	TRUE	(E)LQQPIPQQPQQPFP(L)	0.98	49.33	44.2113	30.04		2		823.44	1644.87	2	0.002438	1.481	998.938		88386.1	202	215	0	AGZ20255.1,AGZ20254.1,AGO17774.1,AGZ20257.1,CS-Omega-D2|CS-Omega-D3|AWK59775.1,CS-Omega-D1|AWK59774.1,AAT74547.1,ATD83895.1,ADF58075.1,X-Omega4,X-Omega5,BAN29067.1,AWK57839.1,AFV52226.1	180614_thermo_ChSp_B3_Butte_11.1468.1468.2 File:"180614_thermo_ChSp_B3_Butte_11.raw", NativeID:"controllerType=0 controllerNumber=1 scan=1468"
TRUE	TRUE	(E)LQQPIPQQPQQPFP(L)	0.98	49.13	44.2643	31.33		2		823.44	1644.86	2	0.001828	1.111	1001.65		69489	202	215	0	AGZ20255.1,AGZ20254.1,AGO17774.1,AGZ20257.1,CS-Omega-D2|CS-Omega-D3|AWK59775.1,CS-Omega-D1|AWK59774.1,AAT74547.1,ATD83895.1,ADF58075.1,X-Omega4,X-Omega5,BAN29067.1,AWK57839.1,AFV52226.1	180614_thermo_ChSp_B3_Butte_11.1473.1473.2 File:"180614_thermo_ChSp_B3_Butte_11.raw", NativeID:"controllerType=0 controllerNumber=1 scan=1473"
TRUE	TRUE	(E)LQQPIPQQPQQPFP(L)	0.98	48.93	44.2643	35.09		2		823.44	1644.86	2	0.001828	1.111	972.498		28542.6	202	215	0	AGZ20255.1,AGZ20254.1,AGO17774.1,AGZ20257.1,CS-Omega-D2|CS-Omega-D3|AWK59775.1,CS-Omega-D1|AWK59774.1,AAT74547.1,ATD83895.1,ADF58075.1,X-Omega4,X-Omega5,BAN29067.1,AWK57839.1,AFV52226.1	180614_thermo_ChSp_B3_Butte_11.1432.1432.2 File:"180614_thermo_ChSp_B3_Butte_11.raw", NativeID:"controllerType=0 controllerNumber=1 scan=1432"
TRUE	TRUE	(E)LQQPIPQQPQQPFP(L)	0.97	39.74	44.4562	23.34		2		823.439	1644.86	2	0.0006081	0.3694	1029.95		19731.1	202	215	0	AGZ20255.1,AGZ20254.1,AGO17774.1,AGZ20257.1,CS-Omega-D2|CS-Omega-D3|AWK59775.1,CS-Omega-D1|AWK59774.1,AAT74547.1,ATD83895.1,ADF58075.1,X-Omega4,X-Omega5,BAN29067.1,AWK57839.1,AFV52226.1	180614_thermo_ChSp_B3_Butte_11.1535.1535.2 File:"180614_thermo_ChSp_B3_Butte_11.raw", NativeID:"controllerType=0 controllerNumber=1 scan=1535"
TRUE	TRUE	(P)LQPQQPFPQQPQQPFPQQPQQPFP(L)	1	39.78	37.9525	12.52		2		952.482	2854.43	3	0.005585	1.956	1218.01		19573.5	240	263	0	CS-Omega-D1|AWK59774.1,AGZ20254.1,AGO17774.1,X-Omega5,ATD83903.1	180614_thermo_ChSp_B3_Butte_11.1675.1675.3 File:"180614_thermo_ChSp_B3_Butte_11.raw", NativeID:"controllerType=0 controllerNumber=1 scan=1675"
TRUE	TRUE	(P)LQPQQPFPQQPQQPFPQQPQQPFP(L)	0.99	33.29	37.9518	8.04		2		952.482	2854.43	3	0.005768	2.02	1244.12		18403.4	240	263	0	CS-Omega-D1|AWK59774.1,AGZ20254.1,AGO17774.1,X-Omega5,ATD83903.1	180614_thermo_ChSp_B3_Butte_11.1692.1692.3 File:"180614_thermo_ChSp_B3_Butte_11.raw", NativeID:"controllerType=0 controllerNumber=1 scan=1692"
TRUE	TRUE	(P)LQPQQPFPQQPQQPFPQQPQQPFP(L)	0.99	32.72	38.6516	6.21		2		952.481	2854.42	3	0.002471	0.8654	1215.89		16527.4	240	263	0	CS-Omega-D1|AWK59774.1,AGZ20254.1,AGO17774.1,X-Omega5,ATD83903.1	180614_thermo_ChSp_B3_Butte_11.1673.1673.3 File:"180614_thermo_ChSp_B3_Butte_11.raw", NativeID:"controllerType=0 controllerNumber=1 scan=1673"
TRUE	TRUE	(P)LQPQQPFPQQPQQPFPQQPQQPFP(L)	0.98	28.59	38.1631	7.5		2		952.482	2854.42	3	0.004121	1.443	1246.22		15374.3	240	263	0	CS-Omega-D1|AWK59774.1,AGZ20254.1,AGO17774.1,X-Omega5,ATD83903.1	180614_thermo_ChSp_B3_Butte_11.1694.1694.3 File:"180614_thermo_ChSp_B3_Butte_11.raw", NativeID:"controllerType=0 controllerNumber=1 scan=1694"
TRUE	TRUE	(P)LQPQQPFPQQPQQPFPQQPQQPFP(L)	0.98				7.19382	2		952.482	2854.43	3	0.005768	2.02			8972.51	240	263	0	CS-Omega-D1|AWK59774.1,AGZ20254.1,AGO17774.1,X-Omega5,ATD83903.1	180614_thermo_ChSp_B3_Butte_11.1692.1692.3 File:"180614_thermo_ChSp_B3_Butte_11.raw", NativeID:"controllerType=0 controllerNumber=1 scan=1692" RTINSECONDS=1244.1188
TRUE	TRUE	(P)LQPQQPFPQQPQQPFPQQPQQPFP(L)	0.96				6.02687	2		952.482	2854.43	3	0.005585	1.956			10779.5	240	263	0	CS-Omega-D1|AWK59774.1,AGZ20254.1,AGO17774.1,X-Omega5,ATD83903.1	180614_thermo_ChSp_B3_Butte_11.1675.1675.3 File:"180614_thermo_ChSp_B3_Butte_11.raw", NativeID:"controllerType=0 controllerNumber=1 scan=1675" RTINSECONDS=1218.0103
TRUE	TRUE	(P)LQPQQPFPQQPQQPFPQQPQQPFP(L)	0.96				5.82391	2		952.482	2854.42	3	0.00412	1.443			8074.8	240	263	0	CS-Omega-D1|AWK59774.1,AGZ20254.1,AGO17774.1,X-Omega5,ATD83903.1	180614_thermo_ChSp_B3_Butte_11.1694.1694.3 File:"180614_thermo_ChSp_B3_Butte_11.raw", NativeID:"controllerType=0 controllerNumber=1 scan=1694" RTINSECONDS=1246.2228
TRUE	TRUE	(P)LQPQQPFPQQPQQPFPQQPQQPFP(L)	0.96				5.56864	2		952.481	2854.42	3	0.002472	0.8657			8939	240	263	0	CS-Omega-D1|AWK59774.1,AGZ20254.1,AGO17774.1,X-Omega5,ATD83903.1	180614_thermo_ChSp_B3_Butte_11.1673.1673.3 File:"180614_thermo_ChSp_B3_Butte_11.raw", NativeID:"controllerType=0 controllerNumber=1 scan=1673" RTINSECONDS=1215.8941
TRUE	TRUE	(F)PQQPQQPFPQQPQQPFPL(Q)	0.96				5.45593	1		710.697	2129.07	3	-0.000817	-0.3836			15969.7	247	264	0	CS-Omega-D1|AWK59774.1,AGO17774.1,X-Omega4,ADA67917.1,AGZ20256.1,X-Omega5,BAN29067.1,CS-Omega-D2|CS-Omega-D3|AWK59775.1,AKB95614.1,ATD83903.1,AGO17773.1	180605_chymo_ChSp_B3_Butte_11.2145.2145.3 File:"180605_chymo_ChSp_B3_Butte_11.raw", NativeID:"controllerType=0 controllerNumber=1 scan=2145" RTINSECONDS=1223.9669
TRUE	TRUE	(F)PLQPQQPFPLRPQQPF(S)	0.98				4.18709	1		959.521	1917.03	2	0.000604	0.3149			12430.5	263	278	0	CS-Omega-D1|AWK59774.1,AGO17774.1,ADA67917.1,X-Omega5,AGO17772.1	180605_chymo_ChSp_B3_Butte_11.2004.2004.2 File:"180605_chymo_ChSp_B3_Butte_11.raw", NativeID:"controllerType=0 controllerNumber=1 scan=2004" RTINSECONDS=1149.973
TRUE	TRUE	(L)QPQQPFPLRPQQPF(S)	1				8.02228	2		854.452	1706.89	2	0.000419	0.2453			13284.9	265	278	0	CS-Omega-D1|AWK59774.1,AGO17774.1,ADA67917.1,X-Omega5,AGO17772.1	180605_chymo_ChSp_B3_Butte_11.1866.1866.2 File:"180605_chymo_ChSp_B3_Butte_11.raw", NativeID:"controllerType=0 controllerNumber=1 scan=1866" RTINSECONDS=1066.2641
TRUE	TRUE	(L)QPQQPFPLRPQQPF(S)	1				6.88606	2		854.452	1706.89	2	0.000175	0.1025			13898.2	265	278	0	CS-Omega-D1|AWK59774.1,AGO17774.1,ADA67917.1,X-Omega5,AGO17772.1	180605_chymo_ChSp_B3_Butte_11.1870.1870.2 File:"180605_chymo_ChSp_B3_Butte_11.raw", NativeID:"controllerType=0 controllerNumber=1 scan=1870" RTINSECONDS=1068.7868
TRUE	TRUE	(L)qPQQPFPLRPQQPF(S)	0.99	48.88	41.0558	36.53		2	Gln->pyro-Glu (-17)	845.939	1689.86	2	0.0003564	0.2108	1246.99		17988.5	265	278	0	CS-Omega-D1|AWK59774.1,AGO17774.1,ADA67917.1,X-Omega5,AGO17772.1	180605_chymo_ChSp_B3_Butte_11.2180.2180.2 File:"180605_chymo_ChSp_B3_Butte_11.raw", NativeID:"controllerType=0 controllerNumber=1 scan=2180"
TRUE	TRUE	(L)QPQQPFPLRPQQPF(S)	0.99	42.92	40.3567	33.72		2		854.452	1706.89	2	0.0004201	0.246	1066.26		20512	265	278	0	CS-Omega-D1|AWK59774.1,AGO17774.1,ADA67917.1,X-Omega5,AGO17772.1	180605_chymo_ChSp_B3_Butte_11.1866.1866.2 File:"180605_chymo_ChSp_B3_Butte_11.raw", NativeID:"controllerType=0 controllerNumber=1 scan=1866"
TRUE	TRUE	(L)QPQQPFPLRPQQPF(S)	0.99	41.28	40.3571	32.03		2		854.452	1706.89	2	0.0001741	0.1019	1068.79		22072.1	265	278	0	CS-Omega-D1|AWK59774.1,AGO17774.1,ADA67917.1,X-Omega5,AGO17772.1	180605_chymo_ChSp_B3_Butte_11.1870.1870.2 File:"180605_chymo_ChSp_B3_Butte_11.raw", NativeID:"controllerType=0 controllerNumber=1 scan=1870"
TRUE	TRUE	(P)FSQQPQQSQQSFPQPQPQQPQQPS(I)	0.99	36.35	41.1454	29.78		2		927.439	2779.3	3	6.306e-05	0.02268	750.516		25503.1	278	301	0	CS-Omega-D1|AWK59774.1,AGO17774.1,X-Omega5,AFV52228.1,AFV52227.1,AWK57839.1	180614_thermo_ChSp_B3_Butte_11.1110.1110.3 File:"180614_thermo_ChSp_B3_Butte_11.raw", NativeID:"controllerType=0 controllerNumber=1 scan=1110"
TRUE	TRUE	(P)FSQQPQQSQQSFPQPQPQQPQQPS(I)	0.97	29.52	41.0863	20.94		2		927.44	2779.3	3	0.003726	1.34	752.968		39838.5	278	301	0	CS-Omega-D1|AWK59774.1,AGO17774.1,X-Omega5,AFV52228.1,AFV52227.1,AWK57839.1	180614_thermo_ChSp_B3_Butte_11.1114.1114.3 File:"180614_thermo_ChSp_B3_Butte_11.raw", NativeID:"controllerType=0 controllerNumber=1 scan=1114"
TRUE	TRUE	(Q)SFPQPQPQQPQQPSIL(Q)	0.99				4.72125	1		910.471	1818.93	2	0.001061	0.583			7667.53	288	303	0	AGO17774.1,AGZ20259.1,AGZ20256.1,CS-Omega-D2|CS-Omega-D3|AWK59775.1,AGO17773.1,CS-Omega-D1|AWK59774.1,ATD83902.1,ATD83900.1,X-Omega5,AFV52228.1,AFV52227.1,BAN29067.1,ATD83903.1,AWK57839.1	180605_chymo_ChSp_B3_Butte_11.1835.1835.2 File:"180605_chymo_ChSp_B3_Butte_11.raw", NativeID:"controllerType=0 controllerNumber=1 scan=1835" RTINSECONDS=1047.5224
TRUE	TRUE	(Q)SFPQPQPQQPQQPSIL(Q)	0.99				4.56864	1		910.471	1818.93	2	0.001305	0.7171			6577.89	288	303	0	AGO17774.1,AGZ20259.1,AGZ20256.1,CS-Omega-D2|CS-Omega-D3|AWK59775.1,AGO17773.1,CS-Omega-D1|AWK59774.1,ATD83902.1,ATD83900.1,X-Omega5,AFV52228.1,AFV52227.1,BAN29067.1,ATD83903.1,AWK57839.1	180605_chymo_ChSp_B3_Butte_11.1838.1838.2 File:"180605_chymo_ChSp_B3_Butte_11.raw", NativeID:"controllerType=0 controllerNumber=1 scan=1838" RTINSECONDS=1049.7673
TRUE	TRUE	(F)LQPQQQLSQQL(E)	1	70.91	38.6788	43.31		2		655.857	1309.7	2	-0.0004439	-0.3387	862.189		68736.7	310	320	0	CS-Omega-D1|AWK59774.1,AGO17774.1,ATD83902.1,ADA67917.1,X-Omega5,AFV52228.1,AFV52227.1,AFV52229.1,AGO17772.1,AFV52226.1,AFV52225.1	180605_chymo_ChSp_B3_Butte_11.1420.1420.2 File:"180605_chymo_ChSp_B3_Butte_11.raw", NativeID:"controllerType=0 controllerNumber=1 scan=1420"
TRUE	TRUE	(F)LQPQQQLSQQL(E)	1	71.42	38.7239	48.92		2		655.856	1309.7	2	-0.001176	-0.8972	859.646		39281.6	310	320	0	CS-Omega-D1|AWK59774.1,AGO17774.1,ATD83902.1,ADA67917.1,X-Omega5,AFV52228.1,AFV52227.1,AFV52229.1,AGO17772.1,AFV52226.1,AFV52225.1	180605_chymo_ChSp_B3_Butte_11.1416.1416.2 File:"180605_chymo_ChSp_B3_Butte_11.raw", NativeID:"controllerType=0 controllerNumber=1 scan=1416"
TRUE	TRUE	(F)LQPQQQLSQQLEQ(T)	0.99				4.48149	1		784.408	1566.8	2	0.000164	0.1046			60178.9	310	322	0	CS-Omega-D1|AWK59774.1,AGO17774.1,ATD83902.1,ADA67917.1,X-Omega5,AFV52228.1,AFV52227.1,AFV52229.1,AGO17772.1,AFV52226.1,AFV52225.1	180605_chymo_ChSp_B3_Butte_11.1395.1395.2 File:"180605_chymo_ChSp_B3_Butte_11.raw", NativeID:"controllerType=0 controllerNumber=1 scan=1395" RTINSECONDS=849.9911
TRUE	TRUE	(Q)TISQQPQQPFPQQPHQPQQPYPQQQPY(G)	0.99				10.0915	1		1081.86	3242.55	3	-0.000136	-0.04193			18809.1	323	349	0	AGO17774.1,AGZ20259.1,AGZ20258.1,AGZ20256.1,CS-Omega-D2|CS-Omega-D3|AWK59775.1,AGO17773.1,AGO17771.1,CS-Omega-D1|AWK59774.1,AAT74547.1,X-Omega4,ATD83900.1,X-Omega5,BAN29067.1,ATD83903.1,AWK57839.1	180605_chymo_ChSp_B3_Butte_11.1417.1417.3 File:"180605_chymo_ChSp_B3_Butte_11.raw", NativeID:"controllerType=0 controllerNumber=1 scan=1417" RTINSECONDS=859.9441
TRUE	TRUE	(Q)TISQQPQQPFPQQPHQPQQPYPQQQPY(G)	0.98				7.95861	1		1081.86	3242.55	3	-0.001968	-0.6067			19225.7	323	349	0	AGO17774.1,AGZ20259.1,AGZ20258.1,AGZ20256.1,CS-Omega-D2|CS-Omega-D3|AWK59775.1,AGO17773.1,AGO17771.1,CS-Omega-D1|AWK59774.1,AAT74547.1,X-Omega4,ATD83900.1,X-Omega5,BAN29067.1,ATD83903.1,AWK57839.1	180605_chymo_ChSp_B3_Butte_11.1423.1423.3 File:"180605_chymo_ChSp_B3_Butte_11.raw", NativeID:"controllerType=0 controllerNumber=1 scan=1423" RTINSECONDS=863.0486
TRUE	TRUE	(T)ISQQPQQPFPQQPHQPQQPYPQQQP(Y)	0.98				8.72125	1		993.823	2978.45	3	0.005395	1.811			15047.7	324	348	0	AGO17774.1,CS-Omega-D2|CS-Omega-D3|AWK59775.1,AGO17772.1,AGO17773.1,AGO17771.1,CS-Omega-D1|AWK59774.1,AAT74547.1,X-Omega4,ATD83900.1,X-Omega5,AFV52228.1,AFV52227.1,BAN29067.1,AFV52229.1,ATD83903.1,AWK57839.1,AFV52226.1,AFV52225.1	180614_thermo_ChSp_B3_Butte_11.1206.1206.3 File:"180614_thermo_ChSp_B3_Butte_11.raw", NativeID:"controllerType=0 controllerNumber=1 scan=1206" RTINSECONDS=803.3597
TRUE	TRUE	(T)ISQQPQQPFPQQPHQPQQPYPQQQP(Y)	0.97				6.63827	1		993.822	2978.45	3	0.002099	0.7045			14515.8	324	348	0	AGO17774.1,CS-Omega-D2|CS-Omega-D3|AWK59775.1,AGO17772.1,AGO17773.1,AGO17771.1,CS-Omega-D1|AWK59774.1,AAT74547.1,X-Omega4,ATD83900.1,X-Omega5,AFV52228.1,AFV52227.1,BAN29067.1,AFV52229.1,ATD83903.1,AWK57839.1,AFV52226.1,AFV52225.1	180614_thermo_ChSp_B3_Butte_11.1217.1217.3 File:"180614_thermo_ChSp_B3_Butte_11.raw", NativeID:"controllerType=0 controllerNumber=1 scan=1217" RTINSECONDS=808.0272

## Sheet: 3C Spot 5
Valid	Assigned	Sequence	Prob	Mascot Ion score	Mascot Identity score	Mascot Delta Ion Score	X! Tandem	NTT	Modifications	Observed	Actual Mass	Charge	Delta Da	Delta PPM	Retention Time	Intensity	TIC	Start	Stop	# Other Proteins	Other Proteins	Spectrum ID
TRUE	TRUE	(P)LQPQQPFPQQPQQ(P)	1	53.14	45.9963	15.68	2.3279	1		782.401	1562.79	2	0.002126	1.36	758.451		281860	90	102	0	AGZ20255.1,CS-Omega-D2|CS-Omega-D3|AWK59775.1,ADF58069.1,AGO17773.1,AEY70387.1,ATD83896.1,CS-Omega-A4|X-Omega1,ATD83895.1,ADF58075.1,X-Omega4,ATD83900.1,AFV52227.1,BAN29067.1,AWK57839.1,AFV52226.1	180614_thermo_ChSp_B3_Butte_12.1417.1417.2 File:"180614_thermo_ChSp_B3_Butte_12.raw", NativeID:"controllerType=0 controllerNumber=1 scan=1417" RTINSECONDS=758.4512
TRUE	TRUE	(P)LQPQQPFPQQPQQ(P)	1	49.68	45.8486	16.29	5.85387	1		782.401	1562.79	2	0.002736	1.75	755.728		108881	90	102	0	AGZ20255.1,CS-Omega-D2|CS-Omega-D3|AWK59775.1,ADF58069.1,AGO17773.1,AEY70387.1,ATD83896.1,CS-Omega-A4|X-Omega1,ATD83895.1,ADF58075.1,X-Omega4,ATD83900.1,AFV52227.1,BAN29067.1,AWK57839.1,AFV52226.1	180614_thermo_ChSp_B3_Butte_12.1411.1411.2 File:"180614_thermo_ChSp_B3_Butte_12.raw", NativeID:"controllerType=0 controllerNumber=1 scan=1411" RTINSECONDS=755.7283
TRUE	TRUE	(Q)IIPQQPQQPFP(L)	0.96	41.9	44.72	0		2		646.854	1291.69	2	0.001296	1.003	975.879		4461.89	118	128	0	AGZ20255.1,CS-Omega-D2|CS-Omega-D3|AWK59775.1,ADF58069.1,AGO17773.1,AEY70387.1,ATD83896.1,CS-Omega-A4|X-Omega1,ADF58072.1,ATD83895.1,ADF58075.1,X-Omega4,ATD83900.1,X-Omega2,AFV52227.1,BAN29067.1,AFV52226.1	180614_thermo_ChSp_B3_Butte_12.1827.1827.2 File:"180614_thermo_ChSp_B3_Butte_12.raw", NativeID:"controllerType=0 controllerNumber=1 scan=1827"
TRUE	TRUE	(S)VQPQQPFPQQSQQSQQPFPQPQQ(L)	1				8.25964	2		902.442	2704.3	3	0.003536	1.307			28122	152	174	0		180614_thermo_ChSp_B3_Butte_12.1744.1744.3 File:"180614_thermo_ChSp_B3_Butte_12.raw", NativeID:"controllerType=0 controllerNumber=1 scan=1744" RTINSECONDS=908.1258
TRUE	TRUE	(S)VQPQQPFPQQSQQSQQPFPQPQQ(L)	1				6.65758	2		902.442	2704.3	3	0.003536	1.307			17117	152	174	0		180614_thermo_ChSp_B3_Butte_12.1747.1747.3 File:"180614_thermo_ChSp_B3_Butte_12.raw", NativeID:"controllerType=0 controllerNumber=1 scan=1747" RTINSECONDS=910.2127
TRUE	TRUE	(Q)qSQQSQQPFPQPQQ(L)	0.98				5.52288	1	Ammonia-loss (-17)	819.88	1637.75	2	0.001836	1.121			7497.55	161	174	0		180614_thermo_ChSp_B3_Butte_12.1465.1465.2 File:"180614_thermo_ChSp_B3_Butte_12.raw", NativeID:"controllerType=0 controllerNumber=1 scan=1465" RTINSECONDS=775.9346
TRUE	TRUE	(P)LQPQQPFPQQPQQS(F)	0.99	46.15	45.8857	4.97	3.95861	2		825.917	1649.82	2	0.002962	1.794	754.599		266155	217	230	0	AWK57839.1	180614_thermo_ChSp_B3_Butte_12.1406.1406.2 File:"180614_thermo_ChSp_B3_Butte_12.raw", NativeID:"controllerType=0 controllerNumber=1 scan=1406" RTINSECONDS=754.5988
TRUE	TRUE	(L)LGPQQPFPQQPQQS(Q)	0.99				5.52288	1		790.399	1578.78	2	0.00393	2.488			7418.34	233	246	0		180614_thermo_ChSp_B3_Butte_12.1520.1520.2 File:"180614_thermo_ChSp_B3_Butte_12.raw", NativeID:"controllerType=0 controllerNumber=1 scan=1520" RTINSECONDS=799.0857
TRUE	TRUE	(S)ImQPQQPLPQRPQQP(F)	1				6.04096	2	Met->Asn (-17)	884.99	1767.97	2	0.02738	15.48			32823.4	263	277	0		180614_thermo_ChSp_B3_Butte_12.1449.1449.2 File:"180614_thermo_ChSp_B3_Butte_12.raw", NativeID:"controllerType=0 controllerNumber=1 scan=1449" RTINSECONDS=770.2258
TRUE	TRUE	(S)ImQPQQPLPQRPQQP(F)	1				5.69897	2	Met->Asn (-17)	884.99	1767.97	2	0.0275	15.55			40922.7	263	277	0		180614_thermo_ChSp_B3_Butte_12.1447.1447.2 File:"180614_thermo_ChSp_B3_Butte_12.raw", NativeID:"controllerType=0 controllerNumber=1 scan=1447" RTINSECONDS=768.484
TRUE	TRUE	(S)ImQPQQPLPQRPQQPF(L)	0.99				3.79588	2	Met->Asn (-17)	958.525	1915.04	2	0.02905	15.16			6946.73	263	278	0		180614_thermo_ChSp_B3_Butte_12.1818.1818.2 File:"180614_thermo_ChSp_B3_Butte_12.raw", NativeID:"controllerType=0 controllerNumber=1 scan=1818" RTINSECONDS=964.1557
TRUE	TRUE	(S)ImQPQQPLPQRPQQPF(L)	0.98				3.20761	2	Met->Asn (-17)	958.525	1915.04	2	0.02844	14.84			11016.2	263	278	0		180614_thermo_ChSp_B3_Butte_12.1821.1821.2 File:"180614_thermo_ChSp_B3_Butte_12.raw", NativeID:"controllerType=0 controllerNumber=1 scan=1821" RTINSECONDS=966.584

## Sheet: 3C Spot 6
Valid	Assigned	Sequence	Prob	Mascot Ion score	Mascot Identity score	Mascot Delta Ion Score	X! Tandem	NTT	Modifications	Observed	Actual Mass	Charge	Delta Da	Delta PPM	Retention Time	Intensity	TIC	Start	Stop	# Other Proteins	Other Proteins	Spectrum ID
TRUE	TRUE	(A)RQLNPSNKELQSPQQSF(S)	0.95				3.33724	1		667.677	2000.01	3	0.000592	0.2958			52982.2	21	37	0	CAR82265.1	180605_chymo_ChSp_B3_Butte_13.741.741.3 File:"180605_chymo_ChSp_B3_Butte_13.raw", NativeID:"controllerType=0 controllerNumber=1 scan=741" RTINSECONDS=624.8266
TRUE	TRUE	(Q)IIPQQPQQPFP(L)	0.98	38.35	44.5835	0	3.05061	2		646.855	1291.69	2	0.001906	1.474	1006.05		10772.3	118	128	0	AGZ20255.1,CS-Omega-D2|CS-Omega-D3|AWK59775.1,ADF58069.1,AGO17773.1,AEY70387.1,ATD83896.1,CS-Omega-A4|X-Omega1,ADF58072.1,ATD83895.1,ADF58075.1,X-Omega4,ATD83900.1,X-Omega2,AFV52227.1,BAN29067.1,AFV52226.1	180614_thermo_ChSp_B3_Butte_13.1148.1148.2 File:"180614_thermo_ChSp_B3_Butte_13.raw", NativeID:"controllerType=0 controllerNumber=1 scan=1148" RTINSECONDS=1006.0533
TRUE	TRUE	(L)qPQQPFPQQPQQSF(L)	1	39.75	42.7073	37.35	3.11351	2	Ammonia-loss (-17)	834.394	1666.77	2	0.0001664	0.0998	1054.33		5657	218	231	0		180605_chymo_ChSp_B3_Butte_13.1287.1287.2 File:"180605_chymo_ChSp_B3_Butte_13.raw", NativeID:"controllerType=0 controllerNumber=1 scan=1287" RTINSECONDS=1054.3259
TRUE	TRUE	(L)qPQQPFPQQPQQSF(L)	0.98	44.83	42.6195	38.94	3.04096	2	Ammonia-loss (-17)	834.392	1666.77	2	-0.004716	-2.827	1052.35		5111.16	218	231	0		180605_chymo_ChSp_B3_Butte_13.1284.1284.2 File:"180605_chymo_ChSp_B3_Butte_13.raw", NativeID:"controllerType=0 controllerNumber=1 scan=1284" RTINSECONDS=1052.3457
TRUE	TRUE	(F)LLGPQQPFPQQPQQSQQ(S)	0.98				4.20761	1		650.334	1947.98	3	-0.001644	-0.8435			18737.7	232	248	0		180605_chymo_ChSp_B3_Butte_13.1013.1013.3 File:"180605_chymo_ChSp_B3_Butte_13.raw", NativeID:"controllerType=0 controllerNumber=1 scan=1013" RTINSECONDS=864.3216
TRUE	TRUE	(F)LLGPQQPFPQQPQQSQQ(S)	0.95				3.34679	1		650.334	1947.98	3	0.000188	0.09646			35614.6	232	248	0		180605_chymo_ChSp_B3_Butte_13.1015.1015.3 File:"180605_chymo_ChSp_B3_Butte_13.raw", NativeID:"controllerType=0 controllerNumber=1 scan=1015" RTINSECONDS=866.2484
Valid	Assigned	Sequence	Prob	Mascot Ion score	Mascot Identity score	Mascot Delta Ion Score	X! Tandem	NTT	Modifications	Observed	Actual Mass	Charge	Delta Da	Delta PPM	Retention Time	Intensity	TIC	Start	Stop	# Other Proteins	Other Proteins	Spectrum ID
TRUE	TRUE	(R)DGGSDYLGK(G)	1	41.14	34.1078	30.9	4.0655	2		456.209	910.404	2	6.806e-05	0.07467	505.956		26140.3	54	62	0	BAJ85279.1,EMS66544.1,EMS64258.1,XP_020198208.1,EMS57999.1,XP_020163592.1,XP_020163593.1,AGH20062.1,XP_020198207.1,BAJ90134.1	180618_trypsin_Butte_13.379.379.2 File:"180618_trypsin_Butte_13.raw", NativeID:"controllerType=0 controllerNumber=1 scan=379" RTINSECONDS=505.9559
TRUE	TRUE	(R)DGGSDYLGK(G)	1	41.99	34.1078	28.54	3.4437	2		456.209	910.404	2	0.0006801	0.7462	503.874		23420.6	54	62	0	BAJ85279.1,EMS66544.1,EMS64258.1,XP_020198208.1,EMS57999.1,XP_020163592.1,XP_020163593.1,AGH20062.1,XP_020198207.1,BAJ90134.1	180618_trypsin_Butte_13.377.377.2 File:"180618_trypsin_Butte_13.raw", NativeID:"controllerType=0 controllerNumber=1 scan=377" RTINSECONDS=503.8735
TRUE	TRUE	(K)AVDNVNSIIAPALIGK(D)	1	86.34	33.296	70.12	12.3979	2		797.962	1593.91	2	-0.0005039	-0.316	1192.54		6406.57	67	82	0	EMS57999.1	180618_trypsin_Butte_13.1505.1505.2 File:"180618_trypsin_Butte_13.raw", NativeID:"controllerType=0 controllerNumber=1 scan=1505" RTINSECONDS=1192.5391
TRUE	TRUE	(K)AVDNVNSIIAPALIGK(D)	1	56.33	33.251	37.17	4.1549	2		797.962	1593.91	2	0.0005941	0.3725	1190.44		5269.76	67	82	0	EMS57999.1	180618_trypsin_Butte_13.1503.1503.2 File:"180618_trypsin_Butte_13.raw", NativeID:"controllerType=0 controllerNumber=1 scan=1503" RTINSECONDS=1190.4382
TRUE	TRUE	(K)mGVEVYHNLK(S)	1	52.16	38.8908	34.46	3.85387	2	Oxidation (+16)	603.303	1204.59	2	7.505e-05	0.06225	572.85		8857.54	190	199	0	BAJ85279.1,EMS64258.1,EMS57999.1,XP_020163592.1,XP_020163593.1,AGH20062.1,BAJ90134.1	180618_trypsin_Butte_13.473.473.2 File:"180618_trypsin_Butte_13.raw", NativeID:"controllerType=0 controllerNumber=1 scan=473" RTINSECONDS=572.8501
TRUE	TRUE	(K)VNQIGSVTESIEAVK(M)	1	72.8	38.1171	59.49	12.9208	2		787.425	1572.84	2	0.0003081	0.1957	990.475		12001.5	355	369	0	BAJ85279.1,EMS64258.1,EMS57999.1,XP_020163592.1,XP_020163593.1,AGH20062.1,BAJ90134.1	180618_trypsin_Butte_13.1277.1277.2 File:"180618_trypsin_Butte_13.raw", NativeID:"controllerType=0 controllerNumber=1 scan=1277" RTINSECONDS=990.4753
TRUE	TRUE	(K)VNQIGSVTESIEAVK(M)	1	83.04	38.1224	70.27	9.45593	2		787.426	1572.84	2	0.0007961	0.5058	992.581		25465.4	355	369	0	BAJ85279.1,EMS64258.1,EMS57999.1,XP_020163592.1,XP_020163593.1,AGH20062.1,BAJ90134.1	180618_trypsin_Butte_13.1279.1279.2 File:"180618_trypsin_Butte_13.raw", NativeID:"controllerType=0 controllerNumber=1 scan=1279" RTINSECONDS=992.5805

## Sheet: 3D Spot 1
Valid	Assigned	Sequence	Prob	Mascot Ion score	Mascot Identity score	Mascot Delta Ion Score	X! Tandem	NTT	Modifications	Observed	Actual Mass	Charge	Delta Da	Delta PPM	Retention Time	Intensity	TIC	Start	Stop	# Other Proteins	Other Proteins	Spectrum ID
TRUE	TRUE	(L)TLHADNFDDAIAKHPF(I)	1	36.02	41.8851	30.7	2.72125	2		604.641	1810.9	3	0.03616	19.96	1887.89		160660	43	58	0	AEH68230.1,AEH68231.1,AEH68232.1,AEH68233.1,CAC21229.1,AAK49423.1,AAK49424.1,P52589.1,BAO79447.1,BAO79448.1,CAI30632.1,BAO79449.1,BAH20802.1,BAH20801.1,BAH20800.1,BAO79450.1	180904_chymo_E-1.1510.1510.3 File:"180904_chymo_E-1.raw", NativeID:"controllerType=0 controllerNumber=1 scan=1510" RTINSECONDS=1887.8946
TRUE	TRUE	(K)SLAPEYEK(A)	0.97	41.99	37.1273	20.01		2		468.74	935.465	2	0.005298	5.657	849.166		159691	73	80	0	EMS53516.1,AEH68230.1,AEH68231.1,AEH68232.1,AEH68233.1,CAC21229.1,BAJ89205.1,AAK49423.1,AAK49424.1,P52589.1,BAO79447.1,P80284.2,BAO79448.1,CAI30632.1,BAO79449.1,APP89575.1,BAH20802.1,AAT40100.1,BAH20801.1,BAH20800.1,BAO79450.1	180917_trypsin_E-1.531.531.2 File:"180917_trypsin_E-1.raw", NativeID:"controllerType=0 controllerNumber=1 scan=531"
TRUE	TRUE	(K)HDPAIVLAK(V)	1	45.56	32.465	38.41	2.67778	2		482.287	962.56	2	0.00478	4.961	894.722		210536	88	96	0	EMS53516.1,AEH68230.1,AEH68231.1,AEH68232.1,AEH68233.1,CAC21229.1,BAJ89205.1,AAK49423.1,AAK49424.1,P52589.1,BAO79447.1,P80284.2,BAO79448.1,CAI30632.1,BAO79449.1,APP89575.1,AAT40100.1,BAH20801.1,BAH20800.1,BAO79450.1	180917_trypsin_E-1.576.576.2 File:"180917_trypsin_E-1.raw", NativeID:"controllerType=0 controllerNumber=1 scan=576" RTINSECONDS=894.7225
TRUE	TRUE	(K)HDPAIVLAK(V)	1	38.99	32.465	33.69	3.38722	2		482.287	962.56	2	0.005268	5.467	897.364		417000	88	96	0	EMS53516.1,AEH68230.1,AEH68231.1,AEH68232.1,AEH68233.1,CAC21229.1,BAJ89205.1,AAK49423.1,AAK49424.1,P52589.1,BAO79447.1,P80284.2,BAO79448.1,CAI30632.1,BAO79449.1,APP89575.1,AAT40100.1,BAH20801.1,BAH20800.1,BAO79450.1	180917_trypsin_E-1.581.581.2 File:"180917_trypsin_E-1.raw", NativeID:"controllerType=0 controllerNumber=1 scan=581" RTINSECONDS=897.3641
TRUE	TRUE	(L)AKVDANDEKNKPL(A)	1	84.45	38.302	59.37	6.92082	2		721.4	1440.78	2	0.02729	18.93	587.379		17044.7	95	107	0	EMS53516.1,AEH68230.1,AEH68231.1,AEH68232.1,AEH68233.1,CAC21229.1,BAJ89205.1,AAK49423.1,AAK49424.1,P52589.1,BAO79447.1,P80284.2,BAO79448.1,CAI30632.1,BAO79449.1,APP89575.1,AAT40100.1,BAH20801.1,BAH20800.1,BAO79450.1	180904_chymo_E-1.338.338.2 File:"180904_chymo_E-1.raw", NativeID:"controllerType=0 controllerNumber=1 scan=338" RTINSECONDS=587.3794
TRUE	TRUE	(L)AKVDANDEKNKPL(A)	1	73.92	38.304	42.77	7.82391	2		721.4	1440.79	2	0.02766	19.18	584.062		68035.3	95	107	0	EMS53516.1,AEH68230.1,AEH68231.1,AEH68232.1,AEH68233.1,CAC21229.1,BAJ89205.1,AAK49423.1,AAK49424.1,P52589.1,BAO79447.1,P80284.2,BAO79448.1,CAI30632.1,BAO79449.1,APP89575.1,AAT40100.1,BAH20801.1,BAH20800.1,BAO79450.1	180904_chymo_E-1.331.331.2 File:"180904_chymo_E-1.raw", NativeID:"controllerType=0 controllerNumber=1 scan=331" RTINSECONDS=584.0623
TRUE	TRUE	(K)YEVQGFPTLK(I)	1	46.31	36.5715	38.97	8.20761	2		591.317	1180.62	2	0.0059	4.993	1886.07		78729	111	120	0	EMS53516.1,AEH68230.1,AEH68231.1,AEH68232.1,AEH68233.1,CAC21229.1,BAJ89205.1,AAK49423.1,AAK49424.1,P52589.1,BAO79447.1,P80284.2,BAO79448.1,CAI30632.1,BAO79449.1,APP89575.1,BAH20802.1,AAT40100.1,BAH20801.1,BAH20800.1,BAO79450.1	180917_trypsin_E-1.1368.1368.2 File:"180917_trypsin_E-1.raw", NativeID:"controllerType=0 controllerNumber=1 scan=1368" RTINSECONDS=1886.0694
TRUE	TRUE	(K)YEVQGFPTLK(I)	1	41.98	36.3829	33.65	4.58503	2		591.317	1180.62	2	0.006144	5.2	1883.67		57948.7	111	120	0	EMS53516.1,AEH68230.1,AEH68231.1,AEH68232.1,AEH68233.1,CAC21229.1,BAJ89205.1,AAK49423.1,AAK49424.1,P52589.1,BAO79447.1,P80284.2,BAO79448.1,CAI30632.1,BAO79449.1,APP89575.1,BAH20802.1,AAT40100.1,BAH20801.1,BAH20800.1,BAO79450.1	180917_trypsin_E-1.1365.1365.2 File:"180917_trypsin_E-1.raw", NativeID:"controllerType=0 controllerNumber=1 scan=1365" RTINSECONDS=1883.6677
TRUE	TRUE	(R)EAEGIVEYLKK(Q)	1	37.52	36.4611	24.25	2.72125	2		639.854	1277.69	2	0.006098	4.769	1611.84		56150.7	137	147	0	EMS53516.1,AEH68231.1,CAC21229.1,BAJ89205.1,AAK49423.1,AAK49424.1,P52589.1,BAO79447.1,P80284.2,BAO79448.1,CAI30632.1,BAO79449.1,APP89575.1,BAH20802.1,AAT40100.1,BAH20801.1,BAH20800.1,BAO79450.1	180917_trypsin_E-1.1160.1160.2 File:"180917_trypsin_E-1.raw", NativeID:"controllerType=0 controllerNumber=1 scan=1160" RTINSECONDS=1611.8444
TRUE	TRUE	(R)EAEGIVEYLKK(Q)	0.99	46.62	36.5089	29.33	2.50864	2		639.854	1277.69	2	0.006464	5.055	1615.1		39269.8	137	147	0	EMS53516.1,AEH68231.1,CAC21229.1,BAJ89205.1,AAK49423.1,AAK49424.1,P52589.1,BAO79447.1,P80284.2,BAO79448.1,CAI30632.1,BAO79449.1,APP89575.1,BAH20802.1,AAT40100.1,BAH20801.1,BAH20800.1,BAO79450.1	180917_trypsin_E-1.1166.1166.2 File:"180917_trypsin_E-1.raw", NativeID:"controllerType=0 controllerNumber=1 scan=1166" RTINSECONDS=1615.097
TRUE	TRUE	(F)TNFLEVAEKL(R)	0.99	62.88	37.4492	37.83	2.58503	2		582.33	1162.65	2	0.02274	19.55	2726.15		27711.8	185	194	0	BAJ89205.1,AAK49424.1,P80284.2,BAO79449.1,AEH68230.1,AEH68231.1,BAH20802.1,AEH68232.1,BAH20801.1,AEH68233.1,CAC21229.1	180904_chymo_E-1.2089.2089.2 File:"180904_chymo_E-1.raw", NativeID:"controllerType=0 controllerNumber=1 scan=2089" RTINSECONDS=2726.1457
TRUE	TRUE	(F)TNFLEVAEKL(R)	0.95	56.93	37.4492	32.62		2		582.33	1162.65	2	0.02274	19.55	2728.54		36341.9	185	194	0	BAJ89205.1,AAK49424.1,P80284.2,BAO79449.1,AEH68230.1,AEH68231.1,BAH20802.1,AEH68232.1,BAH20801.1,AEH68233.1,CAC21229.1	180904_chymo_E-1.2092.2092.2 File:"180904_chymo_E-1.raw", NativeID:"controllerType=0 controllerNumber=1 scan=2092"
TRUE	TRUE	(R)SDYDFGHTVHANHLPR(G)	1	34.89	39.4758	28.06	8.21467	2		622.63	1864.87	3	0.008715	4.671	1210.51		83229.2	196	211	0	EMS53516.1,AEH68230.1,AEH68231.1,AEH68232.1,AEH68233.1,CAC21229.1,BAJ89205.1,AAK49423.1,AAK49424.1,P52589.1,BAO79447.1,BAO79448.1,BAO79449.1,APP89575.1,BAH20802.1,BAH20801.1,BAH20800.1,BAO79450.1	180917_trypsin_E-1.865.865.3 File:"180917_trypsin_E-1.raw", NativeID:"controllerType=0 controllerNumber=1 scan=865" RTINSECONDS=1210.5147
TRUE	TRUE	(R)SDYDFGHTVHANHLPR(G)	1	33.99	39.6327	26.24	5.5376	2		622.631	1864.87	3	0.00963	5.161	1212.92		97203.2	196	211	0	EMS53516.1,AEH68230.1,AEH68231.1,AEH68232.1,AEH68233.1,CAC21229.1,BAJ89205.1,AAK49423.1,AAK49424.1,P52589.1,BAO79447.1,BAO79448.1,BAO79449.1,APP89575.1,BAH20802.1,BAH20801.1,BAH20800.1,BAO79450.1	180917_trypsin_E-1.869.869.3 File:"180917_trypsin_E-1.raw", NativeID:"controllerType=0 controllerNumber=1 scan=869" RTINSECONDS=1212.9214
TRUE	TRUE	(R)GDAAVERPLVR(L)	0.99	47.7	34.7885	30.14		2		591.837	1181.66	2	0.006652	5.625	836.016		227035	212	222	0	EMS53516.1,AEH68230.1,AEH68231.1,AEH68232.1,AEH68233.1,CAC21229.1,AAK49423.1,AAK49424.1,P52589.1,BAO79447.1,BAO79448.1,CAI30632.1,BAO79449.1,APP89575.1,BAH20802.1,BAH20801.1,BAH20800.1,BAO79450.1	180917_trypsin_E-1.514.514.2 File:"180917_trypsin_E-1.raw", NativeID:"controllerType=0 controllerNumber=1 scan=514"
TRUE	TRUE	(R)GDAAVERPLVR(L)	0.99	47.38	34.7611	35.54		2		591.837	1181.66	2	0.00714	6.037	833.747		114504	212	222	0	EMS53516.1,AEH68230.1,AEH68231.1,AEH68232.1,AEH68233.1,CAC21229.1,AAK49423.1,AAK49424.1,P52589.1,BAO79447.1,BAO79448.1,CAI30632.1,BAO79449.1,APP89575.1,BAH20802.1,BAH20801.1,BAH20800.1,BAO79450.1	180917_trypsin_E-1.511.511.2 File:"180917_trypsin_E-1.raw", NativeID:"controllerType=0 controllerNumber=1 scan=511"
TRUE	TRUE	(R)LFKPFDELVVDSK(D)	1	57.35	36.3809	40.58	10.6778	2		768.923	1535.83	2	0.00726	4.724	2318.69		30676.3	223	235	0	EMS53516.1,AEH68230.1,AEH68231.1,AEH68232.1,AEH68233.1,CAC21229.1,BAJ89205.1,AAK49423.1,AAK49424.1,P52589.1,BAO79447.1,P80284.2,BAO79448.1,CAI30632.1,BAO79449.1,APP89575.1,BAH20802.1,BAH20801.1,BAH20800.1,BAO79450.1	180917_trypsin_E-1.1701.1701.2 File:"180917_trypsin_E-1.raw", NativeID:"controllerType=0 controllerNumber=1 scan=1701" RTINSECONDS=2318.6913
TRUE	TRUE	(R)LFKPFDELVVDSK(D)	1	61.59	36.4167	44.93	5.92082	2		768.923	1535.83	2	0.00677	4.405	2320.8		33381.5	223	235	0	EMS53516.1,AEH68230.1,AEH68231.1,AEH68232.1,AEH68233.1,CAC21229.1,BAJ89205.1,AAK49423.1,AAK49424.1,P52589.1,BAO79447.1,P80284.2,BAO79448.1,CAI30632.1,BAO79449.1,APP89575.1,BAH20802.1,BAH20801.1,BAH20800.1,BAO79450.1	180917_trypsin_E-1.1703.1703.2 File:"180917_trypsin_E-1.raw", NativeID:"controllerType=0 controllerNumber=1 scan=1703" RTINSECONDS=2320.8013
TRUE	TRUE	(R)LFKPFDELVVDSK(D)	1	46.36	36.4582	29.69	4.46852	2		512.952	1535.83	3	0.009016	5.867	2310.88		97645	223	235	0	EMS53516.1,AEH68230.1,AEH68231.1,AEH68232.1,AEH68233.1,CAC21229.1,BAJ89205.1,AAK49423.1,AAK49424.1,P52589.1,BAO79447.1,P80284.2,BAO79448.1,CAI30632.1,BAO79449.1,APP89575.1,BAH20802.1,BAH20801.1,BAH20800.1,BAO79450.1	180917_trypsin_E-1.1695.1695.3 File:"180917_trypsin_E-1.raw", NativeID:"controllerType=0 controllerNumber=1 scan=1695" RTINSECONDS=2310.8766
TRUE	TRUE	(R)LFKPFDELVVDSK(D)	1	43.22	36.3639	26.49	6.82391	2		512.951	1535.83	3	0.008284	5.39	2313		121778	223	235	0	EMS53516.1,AEH68230.1,AEH68231.1,AEH68232.1,AEH68233.1,CAC21229.1,BAJ89205.1,AAK49423.1,AAK49424.1,P52589.1,BAO79447.1,P80284.2,BAO79448.1,CAI30632.1,BAO79449.1,APP89575.1,BAH20802.1,BAH20801.1,BAH20800.1,BAO79450.1	180917_trypsin_E-1.1697.1697.3 File:"180917_trypsin_E-1.raw", NativeID:"controllerType=0 controllerNumber=1 scan=1697" RTINSECONDS=2312.9957
TRUE	TRUE	(K)DFDVSALEK(F)	1	43.87	37.08	17.22	2.82391	2		512.256	1022.5	2	0.00573	5.598	1777.31		81393.9	236	244	0	EMS53516.1,AEH68230.1,AEH68231.1,AEH68232.1,AEH68233.1,CAC21229.1,BAJ89205.1,AAK49423.1,AAK49424.1,P52589.1,BAO79447.1,P80284.2,BAO79448.1,CAI30632.1,BAO79449.1,APP89575.1,BAH20802.1,BAH20801.1,BAH20800.1,BAO79450.1	180917_trypsin_E-1.1281.1281.2 File:"180917_trypsin_E-1.raw", NativeID:"controllerType=0 controllerNumber=1 scan=1281" RTINSECONDS=1777.306
TRUE	TRUE	(K)DFDVSALEK(F)	0.98	40.5	37.1983	4	2.29243	2		512.256	1022.5	2	0.00524	5.12	1775.21		56338.5	236	244	0	EMS53516.1,AEH68230.1,AEH68231.1,AEH68232.1,AEH68233.1,CAC21229.1,BAJ89205.1,AAK49423.1,AAK49424.1,P52589.1,BAO79447.1,P80284.2,BAO79448.1,CAI30632.1,BAO79449.1,APP89575.1,BAH20802.1,BAH20801.1,BAH20800.1,BAO79450.1	180917_trypsin_E-1.1279.1279.2 File:"180917_trypsin_E-1.raw", NativeID:"controllerType=0 controllerNumber=1 scan=1279" RTINSECONDS=1775.2094
TRUE	TRUE	(K)FIDASSTPK(V)	0.95	39.22	36.9408	18.3		2		483.253	964.492	2	0.00543	5.624	842.879		162901	245	253	0	EMS53516.1,AEH68232.1,BAJ89205.1,AAK49423.1,P52589.1,BAO79447.1,P80284.2,BAO79448.1,CAI30632.1,APP89575.1,BAH20802.1,BAH20800.1,BAO79450.1	180917_trypsin_E-1.524.524.2 File:"180917_trypsin_E-1.raw", NativeID:"controllerType=0 controllerNumber=1 scan=524"
TRUE	TRUE	(F)IDASSTPKVVTF(D)	0.99	48.12	37.6148	38.34	7.33724	2		632.855	1263.7	2	0.02497	19.75	1711.7		40805.2	246	257	0	EMS53516.1,AAK49423.1,P52589.1,BAO79447.1,BAO79448.1,CAI30632.1,APP89575.1,BAH20802.1,AEH68232.1,BAH20800.1,BAO79450.1	180904_chymo_E-1.1292.1292.2 File:"180904_chymo_E-1.raw", NativeID:"controllerType=0 controllerNumber=1 scan=1292" RTINSECONDS=1711.699
TRUE	TRUE	(K)VVTFDKNPDNHPYLLK(F)	1	40.99	38.076	33.77	8.63827	2		634.008	1899	3	0.01197	6.301	1514.23		91795.8	254	269	0	EMS53516.1,AEH68230.1,AEH68231.1,AEH68232.1,AEH68233.1,CAC21229.1,AAK49423.1,AAK49424.1,P52589.1,BAO79447.1,BAO79448.1,CAI30632.1,BAO79449.1,APP89575.1,BAH20802.1,BAH20801.1,BAH20800.1,BAO79450.1	180917_trypsin_E-1.1089.1089.3 File:"180917_trypsin_E-1.raw", NativeID:"controllerType=0 controllerNumber=1 scan=1089" RTINSECONDS=1514.2286
TRUE	TRUE	(K)VVTFDKNPDNHPYLLK(F)	1	28.29	38.0482	23.33	5.39794	2		634.007	1899	3	0.009776	5.145	1516.35		93676.4	254	269	0	EMS53516.1,AEH68230.1,AEH68231.1,AEH68232.1,AEH68233.1,CAC21229.1,AAK49423.1,AAK49424.1,P52589.1,BAO79447.1,BAO79448.1,CAI30632.1,BAO79449.1,APP89575.1,BAH20802.1,BAH20801.1,BAH20800.1,BAO79450.1	180917_trypsin_E-1.1091.1091.3 File:"180917_trypsin_E-1.raw", NativeID:"controllerType=0 controllerNumber=1 scan=1091" RTINSECONDS=1516.3544
TRUE	TRUE	(K)SAYYGAVEEFSGK(D)	1	65.71	38.2646	59.8	9.60206	2		704.329	1406.64	2	0.008526	6.057	1771.01		46789.7	294	306	0	BAJ89205.1,EMS53516.1,AAK49423.1,P52589.1,BAO79447.1,P80284.2,BAO79448.1,CAI30632.1,APP89575.1,BAH20800.1,BAO79450.1	180917_trypsin_E-1.1275.1275.2 File:"180917_trypsin_E-1.raw", NativeID:"controllerType=0 controllerNumber=1 scan=1275" RTINSECONDS=1771.0104
TRUE	TRUE	(S)AYYGAVEEFSGK(D)	1	81.68	38.4036	73.5	11.0809	1		660.813	1319.61	2	0.007322	5.544	1653.45		64647.5	295	306	0	EMS53516.1,AEH68230.1,AEH68231.1,AEH68232.1,AEH68233.1,CAC21229.1,BAJ89205.1,AAK49423.1,AAK49424.1,P52589.1,BAO79447.1,P80284.2,BAO79448.1,CAI30632.1,BAO79449.1,APP89575.1,BAH20802.1,BAH20801.1,BAH20800.1,BAO79450.1	180917_trypsin_E-1.1197.1197.2 File:"180917_trypsin_E-1.raw", NativeID:"controllerType=0 controllerNumber=1 scan=1197" RTINSECONDS=1653.4475
TRUE	TRUE	(S)AYYGAVEEFSGK(D)	1	69.65	38.4036	63.15	9.45593	1		660.813	1319.61	2	0.007322	5.544	1655.5		55803.5	295	306	0	EMS53516.1,AEH68230.1,AEH68231.1,AEH68232.1,AEH68233.1,CAC21229.1,BAJ89205.1,AAK49423.1,AAK49424.1,P52589.1,BAO79447.1,P80284.2,BAO79448.1,CAI30632.1,BAO79449.1,APP89575.1,BAH20802.1,BAH20801.1,BAH20800.1,BAO79450.1	180917_trypsin_E-1.1199.1199.2 File:"180917_trypsin_E-1.raw", NativeID:"controllerType=0 controllerNumber=1 scan=1199" RTINSECONDS=1655.4956
TRUE	TRUE	(F)LIGDIEASQGAF(Q)	1	57.41	40.6934	35.11	4.50864	2		610.823	1219.63	2	0.02351	19.26	2140.44		20842.1	311	322	0	EMS53516.1,AEH68230.1,AEH68231.1,AEH68232.1,AEH68233.1,CAC21229.1,AAK49423.1,AAK49424.1,P52589.1,BAO79447.1,BAO79448.1,CAI30632.1,BAO79449.1,APP89575.1,BAH20802.1,BAH20801.1,BAH20800.1,BAO79450.1	180904_chymo_E-1.1690.1690.2 File:"180904_chymo_E-1.raw", NativeID:"controllerType=0 controllerNumber=1 scan=1690" RTINSECONDS=2140.4358
TRUE	TRUE	(F)LIGDIEASQGAF(Q)	0.99	67.68	40.6967	46.98	2.23657	2		610.823	1219.63	2	0.0229	18.76	2142.54		26308.8	311	322	0	EMS53516.1,AEH68230.1,AEH68231.1,AEH68232.1,AEH68233.1,CAC21229.1,AAK49423.1,AAK49424.1,P52589.1,BAO79447.1,BAO79448.1,CAI30632.1,BAO79449.1,APP89575.1,BAH20802.1,BAH20801.1,BAH20800.1,BAO79450.1	180904_chymo_E-1.1692.1692.2 File:"180904_chymo_E-1.raw", NativeID:"controllerType=0 controllerNumber=1 scan=1692" RTINSECONDS=2142.5365
TRUE	TRUE	(K)EDQAPLILIQDSDSK(K)	1	59.15	38.9752	43.7	12.5686	2		836.429	1670.84	2	0.006322	3.781	2052.38		44819.2	329	343	0	EMS53516.1,AEH68230.1,AEH68231.1,AEH68232.1,AEH68233.1,CAC21229.1,AAK49423.1,AAK49424.1,P52589.1,BAO79447.1,BAO79448.1,CAI30632.1,BAO79449.1,APP89575.1,BAH20802.1,BAH20801.1,BAH20800.1,BAO79450.1	180917_trypsin_E-1.1489.1489.2 File:"180917_trypsin_E-1.raw", NativeID:"controllerType=0 controllerNumber=1 scan=1489" RTINSECONDS=2052.38
TRUE	TRUE	(K)EDQAPLILIQDSDSK(K)	1	60.51	38.8593	38.52	11	2		836.429	1670.84	2	0.007298	4.365	2050.55		35354.6	329	343	0	EMS53516.1,AEH68230.1,AEH68231.1,AEH68232.1,AEH68233.1,CAC21229.1,AAK49423.1,AAK49424.1,P52589.1,BAO79447.1,BAO79448.1,CAI30632.1,BAO79449.1,APP89575.1,BAH20802.1,BAH20801.1,BAH20800.1,BAO79450.1	180917_trypsin_E-1.1487.1487.2 File:"180917_trypsin_E-1.raw", NativeID:"controllerType=0 controllerNumber=1 scan=1487" RTINSECONDS=2050.5531
TRUE	TRUE	(L)ILIQDSDSKKF(L)	0.98	34.76	36.7367	19.94		2		431.915	1292.72	3	0.02524	19.51	1191.43		100875	335	345	0	EMS53516.1,AEH68230.1,AEH68232.1,AEH68233.1,CAC21229.1,AAK49423.1,AAK49424.1,P52589.1,BAO79447.1,BAO79448.1,CAI30632.1,BAO79449.1,APP89575.1,BAH20802.1,BAH20801.1,BAH20800.1,BAO79450.1	180904_chymo_E-1.883.883.3 File:"180904_chymo_E-1.raw", NativeID:"controllerType=0 controllerNumber=1 scan=883"
TRUE	TRUE	(L)ILIQDSDSKKF(L)	0.98	40.35	36.9205	22.5	5.95861	2		647.369	1292.72	2	0.02452	18.95	1196.21		52229.4	335	345	0	EMS53516.1,AEH68230.1,AEH68232.1,AEH68233.1,CAC21229.1,AAK49423.1,AAK49424.1,P52589.1,BAO79447.1,BAO79448.1,CAI30632.1,BAO79449.1,APP89575.1,BAH20802.1,BAH20801.1,BAH20800.1,BAO79450.1	180904_chymo_E-1.889.889.2 File:"180904_chymo_E-1.raw", NativeID:"controllerType=0 controllerNumber=1 scan=889" RTINSECONDS=1196.2096
TRUE	TRUE	(L)ILIQDSDSKKF(L)	0.96	30.04	36.7367	14.43		2		431.915	1292.72	3	0.02542	19.65	1193.54		174633	335	345	0	EMS53516.1,AEH68230.1,AEH68232.1,AEH68233.1,CAC21229.1,AAK49423.1,AAK49424.1,P52589.1,BAO79447.1,BAO79448.1,CAI30632.1,BAO79449.1,APP89575.1,BAH20802.1,BAH20801.1,BAH20800.1,BAO79450.1	180904_chymo_E-1.885.885.3 File:"180904_chymo_E-1.raw", NativeID:"controllerType=0 controllerNumber=1 scan=885"
TRUE	TRUE	(K)SEPIPEANNEPVK(V)	0.99	36.29	38.9154	24.07	3.09691	2		712.36	1422.71	2	0.006982	4.904	1046.75		99372.7	373	385	0	EMS53516.1,AEH68230.1,AEH68231.1,AEH68232.1,AEH68233.1,BAJ89205.1,AAK49423.1,AAK49424.1,P52589.1,BAO79447.1,P80284.2,BAO79448.1,CAI30632.1,BAO79449.1,APP89575.1,BAH20802.1,BAH20801.1,BAH20800.1,BAO79450.1	180917_trypsin_E-1.695.695.2 File:"180917_trypsin_E-1.raw", NativeID:"controllerType=0 controllerNumber=1 scan=695" RTINSECONDS=1046.746
TRUE	TRUE	(K)VVVADNVHDVVFK(S)	1	100.5	36.0455	89.95	12	2		720.9	1439.79	2	0.007738	5.371	1614.21		103109	386	398	0	AEH68230.1,AEH68231.1,AEH68232.1,AEH68233.1,BAJ89205.1,AAK49424.1,P80284.2,BAO79449.1,APP89575.1,BAH20802.1,BAH20801.1,BAH20800.1	180917_trypsin_E-1.1163.1163.2 File:"180917_trypsin_E-1.raw", NativeID:"controllerType=0 controllerNumber=1 scan=1163" RTINSECONDS=1614.2073
TRUE	TRUE	(K)VVVADNVHDVVFK(S)	1	100.19	36.0477	85.56	11.0044	2		720.9	1439.78	2	0.007616	5.286	1610.95		53957.5	386	398	0	AEH68230.1,AEH68231.1,AEH68232.1,AEH68233.1,BAJ89205.1,AAK49424.1,P80284.2,BAO79449.1,APP89575.1,BAH20802.1,BAH20801.1,BAH20800.1	180917_trypsin_E-1.1157.1157.2 File:"180917_trypsin_E-1.raw", NativeID:"controllerType=0 controllerNumber=1 scan=1157" RTINSECONDS=1610.947
TRUE	TRUE	(K)VVVADNVHDVVFK(S)	0.99	36.18	36.0325	25.68		2		480.936	1439.79	3	0.007726	5.362	1608.31		176945	386	398	0	AEH68230.1,AEH68231.1,AEH68232.1,AEH68233.1,BAJ89205.1,AAK49424.1,P80284.2,BAO79449.1,APP89575.1,BAH20802.1,BAH20801.1,BAH20800.1	180917_trypsin_E-1.1153.1153.3 File:"180917_trypsin_E-1.raw", NativeID:"controllerType=0 controllerNumber=1 scan=1153"
TRUE	TRUE	(K)VVVADNVHDVVFK(S)	0.97	32.02	36.0638	21.14		2		480.936	1439.79	3	0.008551	5.935	1610.7		312100	386	398	0	AEH68230.1,AEH68231.1,AEH68232.1,AEH68233.1,BAJ89205.1,AAK49424.1,P80284.2,BAO79449.1,APP89575.1,BAH20802.1,BAH20801.1,BAH20800.1	180917_trypsin_E-1.1156.1156.3 File:"180917_trypsin_E-1.raw", NativeID:"controllerType=0 controllerNumber=1 scan=1156"
TRUE	TRUE	(V)VADNVHDVVFK(S)	0.99				7.40894	1		621.831	1241.65	2	0.006355	5.114			14801.2	388	398	0	AEH68230.1,AEH68231.1,AEH68232.1,AEH68233.1,BAJ89205.1,AAK49424.1,P80284.2,BAO79449.1,APP89575.1,BAH20802.1,BAH20801.1,BAH20800.1	180917_trypsin_E-1.1159.1159.2 File:"180917_trypsin_E-1.raw", NativeID:"controllerType=0 controllerNumber=1 scan=1159" RTINSECONDS=1611.546
TRUE	TRUE	(V)VADNVHDVVFK(S)	0.96				5.92082	1		621.831	1241.65	2	0.006843	5.507			23464.3	388	398	0	AEH68230.1,AEH68231.1,AEH68232.1,AEH68233.1,BAJ89205.1,AAK49424.1,P80284.2,BAO79449.1,APP89575.1,BAH20802.1,BAH20801.1,BAH20800.1	180917_trypsin_E-1.1164.1164.2 File:"180917_trypsin_E-1.raw", NativeID:"controllerType=0 controllerNumber=1 scan=1164" RTINSECONDS=1614.4979
TRUE	TRUE	(R)TADEIVDYIK(K)	1	42.81	36.9399	18.88	3.35655	2		583.803	1165.59	2	0.005024	4.307	1894.18		75166	476	485	0	AEH68230.1,AEH68231.1,AEH68232.1,AEH68233.1,AAK49423.1,AAK49424.1,P52589.1,BAO79447.1,BAO79448.1,CAI30632.1,BAO79449.1,APP89575.1,BAH20802.1,BAH20801.1,BAH20800.1,BAO79450.1	180917_trypsin_E-1.1375.1375.2 File:"180917_trypsin_E-1.raw", NativeID:"controllerType=0 controllerNumber=1 scan=1375" RTINSECONDS=1894.1772
TRUE	TRUE	(R)TADEIVDYIK(K)	1	42.79	36.9311	29.54	3.37675	2		583.804	1165.59	2	0.005878	5.039	1892.07		57054.4	476	485	0	AEH68230.1,AEH68231.1,AEH68232.1,AEH68233.1,AAK49423.1,AAK49424.1,P52589.1,BAO79447.1,BAO79448.1,CAI30632.1,BAO79449.1,APP89575.1,BAH20802.1,BAH20801.1,BAH20800.1,BAO79450.1	180917_trypsin_E-1.1373.1373.2 File:"180917_trypsin_E-1.raw", NativeID:"controllerType=0 controllerNumber=1 scan=1373" RTINSECONDS=1892.0689
TRUE	TRUE	(R)TADEIVDYIKK(N)	1	60.54	36.7413	49.2	6.55284	2		647.851	1293.69	2	0.006336	4.894	1614.8		38216.1	476	486	0	AEH68230.1,AEH68231.1,AEH68232.1,AEH68233.1,AAK49423.1,AAK49424.1,P52589.1,BAO79447.1,BAO79448.1,CAI30632.1,BAO79449.1,APP89575.1,BAH20802.1,BAH20801.1,BAH20800.1,BAO79450.1	180917_trypsin_E-1.1165.1165.2 File:"180917_trypsin_E-1.raw", NativeID:"controllerType=0 controllerNumber=1 scan=1165" RTINSECONDS=1614.7964
TRUE	TRUE	(R)TADEIVDYIKK(N)	1	58.17	36.7413	46.42	4.79588	2		647.851	1293.69	2	0.006214	4.8	1612.14		46599.5	476	486	0	AEH68230.1,AEH68231.1,AEH68232.1,AEH68233.1,AAK49423.1,AAK49424.1,P52589.1,BAO79447.1,BAO79448.1,CAI30632.1,BAO79449.1,APP89575.1,BAH20802.1,BAH20801.1,BAH20800.1,BAO79450.1	180917_trypsin_E-1.1161.1161.2 File:"180917_trypsin_E-1.raw", NativeID:"controllerType=0 controllerNumber=1 scan=1161" RTINSECONDS=1612.1435
TRUE	TRUE	(R)TADEIVDYIKK(N)	0.99	37.56	36.7348	25.44		2		432.237	1293.69	3	0.00666	5.144	1605.93		106323	476	486	0	AEH68230.1,AEH68231.1,AEH68232.1,AEH68233.1,AAK49423.1,AAK49424.1,P52589.1,BAO79447.1,BAO79448.1,CAI30632.1,BAO79449.1,APP89575.1,BAH20802.1,BAH20801.1,BAH20800.1,BAO79450.1	180917_trypsin_E-1.1150.1150.3 File:"180917_trypsin_E-1.raw", NativeID:"controllerType=0 controllerNumber=1 scan=1150"
TRUE	TRUE	(R)TADEIVDYIKK(N)	0.99	36.24	36.7348	25.42		2		432.237	1293.69	3	0.00675	5.214	1608.01		160628	476	486	0	AEH68230.1,AEH68231.1,AEH68232.1,AEH68233.1,AAK49423.1,AAK49424.1,P52589.1,BAO79447.1,BAO79448.1,CAI30632.1,BAO79449.1,APP89575.1,BAH20802.1,BAH20801.1,BAH20800.1,BAO79450.1	180917_trypsin_E-1.1152.1152.3 File:"180917_trypsin_E-1.raw", NativeID:"controllerType=0 controllerNumber=1 scan=1152"
TRUE	TRUE	(Y)IKKNKETAGQAAAADTEKAAEPAATEPLKD(E)	1				13.7696	1		767.667	3066.64	4	0.05632	18.36			17737.4	484	513	0	AEH68231.1,BAH20802.1,BAH20800.1	180904_chymo_E-1.749.749.4 File:"180904_chymo_E-1.raw", NativeID:"controllerType=0 controllerNumber=1 scan=749" RTINSECONDS=1026.7757
TRUE	TRUE	(K)NKETAGQAAAADTEK(A)	0.97	35.73	39.0151	8.8		2		502.25	1503.73	3	0.009855	6.549	601.453		85914.5	487	501	0	APP89575.1,AEH68231.1,BAH20802.1,BAH20800.1	180917_trypsin_E-1.339.339.3 File:"180917_trypsin_E-1.raw", NativeID:"controllerType=0 controllerNumber=1 scan=339"
TRUE	TRUE	(K)ETAGQAAAADTEK(A)	1	54.04	38.0509	45.63	10.4685	2		631.8	1261.59	2	0.007508	5.947	637.655		117304	489	501	0	APP89575.1,AEH68231.1,BAH20802.1,BAH20800.1	180917_trypsin_E-1.372.372.2 File:"180917_trypsin_E-1.raw", NativeID:"controllerType=0 controllerNumber=1 scan=372" RTINSECONDS=637.6546
TRUE	TRUE	(K)ETAGQAAAADTEK(A)	1	67.37	38.0509	57.12	10.0915	2		631.8	1261.59	2	0.007508	5.947	640.108		151332	489	501	0	APP89575.1,AEH68231.1,BAH20802.1,BAH20800.1	180917_trypsin_E-1.376.376.2 File:"180917_trypsin_E-1.raw", NativeID:"controllerType=0 controllerNumber=1 scan=376" RTINSECONDS=640.1077
TRUE	TRUE	(K)AAEPAATEPLKD(E)	1				8.95861	1		606.812	1211.61	2	0.00639	5.27	887.621		113702	502	513	0	AEH68230.1,AEH68231.1,AEH68232.1,AEH68233.1,BAJ89205.1,AAK49423.1,AAK49424.1,P52589.1,BAO79447.1,P80284.2,BAO79448.1,CAI30632.1,BAO79449.1,BAH20802.1,BAH20801.1,BAH20800.1,BAO79450.1	180917_trypsin_E-1.564.564.2 File:"180917_trypsin_E-1.raw", NativeID:"controllerType=0 controllerNumber=1 scan=564" RTINSECONDS=887.6211
TRUE	TRUE	(K)AAEPAATEPLKD(E)	0.99				7.82391	1		606.812	1211.61	2	0.006634	5.471	885.793		113064	502	513	0	AEH68230.1,AEH68231.1,AEH68232.1,AEH68233.1,BAJ89205.1,AAK49423.1,AAK49424.1,P52589.1,BAO79447.1,P80284.2,BAO79448.1,CAI30632.1,BAO79449.1,BAH20802.1,BAH20801.1,BAH20800.1,BAO79450.1	180917_trypsin_E-1.562.562.2 File:"180917_trypsin_E-1.raw", NativeID:"controllerType=0 controllerNumber=1 scan=562" RTINSECONDS=885.7931
TRUE	TRUE	(K)AAEPAATEPLKDEL(-)	1	56.74	37.8682	45.86	10.6021	2		727.876	1453.74	2	0.007986	5.49	1602.05		147482	502	515	0	AEH68230.1,AEH68231.1,AEH68232.1,AEH68233.1,BAJ89205.1,AAK49423.1,AAK49424.1,P52589.1,BAO79447.1,P80284.2,BAO79448.1,CAI30632.1,BAO79449.1,BAH20802.1,BAH20801.1,BAH20800.1,BAO79450.1	180917_trypsin_E-1.1147.1147.2 File:"180917_trypsin_E-1.raw", NativeID:"controllerType=0 controllerNumber=1 scan=1147" RTINSECONDS=1602.0456
TRUE	TRUE	(K)AAEPAATEPLKDEL(-)	1	58.1	37.8951	45.59	10.5376	2		727.876	1453.74	2	0.007864	5.406	1599.94		89099.4	502	515	0	AEH68230.1,AEH68231.1,AEH68232.1,AEH68233.1,BAJ89205.1,AAK49423.1,AAK49424.1,P52589.1,BAO79447.1,P80284.2,BAO79448.1,CAI30632.1,BAO79449.1,BAH20802.1,BAH20801.1,BAH20800.1,BAO79450.1	180917_trypsin_E-1.1145.1145.2 File:"180917_trypsin_E-1.raw", NativeID:"controllerType=0 controllerNumber=1 scan=1145" RTINSECONDS=1599.9357
Valid	Assigned	Sequence	Prob	Mascot Ion score	Mascot Identity score	Mascot Delta Ion Score	X! Tandem	NTT	Modifications	Observed	Actual Mass	Charge	Delta Da	Delta PPM	Retention Time	Intensity	TIC	Start	Stop	# Other Proteins	Other Proteins	Spectrum ID
TRUE	TRUE	(-)mEASAQQGNY(V)	1	64.69	39.4537	50.58	5.85387	2	Oxidation (+16), Acetyl (+42)	578.744	1155.47	2	0.02262	19.56	870.715		19559.9	1	10	0		180904_chymo_E-1.624.624.2 File:"180904_chymo_E-1.raw", NativeID:"controllerType=0 controllerNumber=1 scan=624" RTINSECONDS=870.7152
TRUE	TRUE	(K)qLFELVHEAGLK(L)	1	52.54	36.2086	0	9.07058	2	Ammonia-loss (-17)	683.875	1365.74	2	0.006636	4.856	2941.09		40561.7	73	84	0		180917_trypsin_E-1.2086.2086.2 File:"180917_trypsin_E-1.raw", NativeID:"controllerType=0 controllerNumber=1 scan=2086" RTINSECONDS=2941.087
TRUE	TRUE	(W)VRNVGVSDPDIF(Y)	0.97	42.35	40.1389	22.02	4.82391	2		659.356	1316.7	2	0.02491	18.91	1813.29		45940.9	110	121	0		180904_chymo_E-1.1381.1381.2 File:"180904_chymo_E-1.raw", NativeID:"controllerType=0 controllerNumber=1 scan=1381" RTINSECONDS=1813.2929
TRUE	TRUE	(W)VRNVGVSDPDIF(Y)	0.96	55.49	40.1389	43.21	2.72125	2		659.356	1316.7	2	0.02418	18.35	1811.19		36044.8	110	121	0		180904_chymo_E-1.1379.1379.2 File:"180904_chymo_E-1.raw", NativeID:"controllerType=0 controllerNumber=1 scan=1379" RTINSECONDS=1811.1939
TRUE	TRUE	(R)NVGVSDPDIFYTDQHGTR(N)	0.99	42.91	39.987	35.48		2		674.321	2019.94	3	0.01171	5.792	1715.61		247661	112	129	0		180917_trypsin_E-1.1236.1236.3 File:"180917_trypsin_E-1.raw", NativeID:"controllerType=0 controllerNumber=1 scan=1236"
TRUE	TRUE	(R)NVGVSDPDIFYTDQHGTR(N)	0.95	33.06	39.952	22.9		2		674.32	2019.94	3	0.009689	4.794	1713.49		114555	112	129	0		180917_trypsin_E-1.1234.1234.3 File:"180917_trypsin_E-1.raw", NativeID:"controllerType=0 controllerNumber=1 scan=1234"
TRUE	TRUE	(R)NIEYLTLGVDDQPLFHGR(S)	1	50.3	39.8349	0	3.17393	2		696.36	2086.06	3	0.01038	4.971	2584.89		125976	130	147	0	EMS68884.1,BU-Beta-amylase3,BU-Beta-amylase2	180917_trypsin_E-1.1878.1878.3 File:"180917_trypsin_E-1.raw", NativeID:"controllerType=0 controllerNumber=1 scan=1878" RTINSECONDS=2584.8889
TRUE	TRUE	(R)NIEYLTLGVDDQPLFHGR(S)	1	40.27	39.8619	0	2.82391	2		696.36	2086.06	3	0.01001	4.794	2582.77		88308.4	130	147	0	EMS68884.1,BU-Beta-amylase3,BU-Beta-amylase2	180917_trypsin_E-1.1876.1876.3 File:"180917_trypsin_E-1.raw", NativeID:"controllerType=0 controllerNumber=1 scan=1876" RTINSECONDS=2582.7684
TRUE	TRUE	(K)AAAAmVGHPEWEFPR(D)	1	49.12	38.9393	43.8	4.69897	2	Oxidation (+16)	562.271	1683.79	3	0.01002	5.949	1737.35		88051.1	218	232	0	EMS68884.1,BU-Beta-amylase2	180917_trypsin_E-1.1253.1253.3 File:"180917_trypsin_E-1.raw", NativeID:"controllerType=0 controllerNumber=1 scan=1253" RTINSECONDS=1737.3479
TRUE	TRUE	(K)AAAAmVGHPEWEFPR(D)	1	39.41	38.9382	30.13	5.06048	2	Oxidation (+16)	562.271	1683.79	3	0.009839	5.84	1735.23		102464	218	232	0	EMS68884.1,BU-Beta-amylase2	180917_trypsin_E-1.1251.1251.3 File:"180917_trypsin_E-1.raw", NativeID:"controllerType=0 controllerNumber=1 scan=1251" RTINSECONDS=1735.2281
TRUE	TRUE	(R)DAGTYNDTPQR(T)	1	39.81	37.0018	16.68	5.18709	2		619.279	1236.54	2	0.006528	5.275	670.426		358873	233	243	0		180917_trypsin_E-1.397.397.2 File:"180917_trypsin_E-1.raw", NativeID:"controllerType=0 controllerNumber=1 scan=397" RTINSECONDS=670.4257
TRUE	TRUE	(R)DAGTYNDTPQR(T)	1	36.85	37.0027	13.3	4.30103	2		619.279	1236.54	2	0.00665	5.374	668.568		152373	233	243	0		180917_trypsin_E-1.395.395.2 File:"180917_trypsin_E-1.raw", NativeID:"controllerType=0 controllerNumber=1 scan=395" RTINSECONDS=668.5676
TRUE	TRUE	(R)FFVDNGTYLTEQGR(F)	1	87.98	39.0255	79.7	10.8861	2		823.898	1645.78	2	0.007942	4.823	1955.01		75064.6	246	259	0	EMS68884.1,BU-Beta-amylase3,BU-Beta-amylase2	180917_trypsin_E-1.1417.1417.2 File:"180917_trypsin_E-1.raw", NativeID:"controllerType=0 controllerNumber=1 scan=1417" RTINSECONDS=1955.0109
TRUE	TRUE	(R)FFVDNGTYLTEQGR(F)	1	76.54	39.0369	63.59	12.1135	2		823.898	1645.78	2	0.007454	4.526	1952.9		47411	246	259	0	EMS68884.1,BU-Beta-amylase3,BU-Beta-amylase2	180917_trypsin_E-1.1415.1415.2 File:"180917_trypsin_E-1.raw", NativeID:"controllerType=0 controllerNumber=1 scan=1415" RTINSECONDS=1952.9007
TRUE	TRUE	(L)IKHGDKILDEANKVF(L)	1	26.74	36.2941	0	2.58503	2		576.332	1725.97	3	0.0326	18.87	1626.94		61318.6	270	284	0	EMS68884.1,BU-Beta-amylase3,BU-Beta-amylase2	180904_chymo_E-1.1230.1230.3 File:"180904_chymo_E-1.raw", NativeID:"controllerType=0 controllerNumber=1 scan=1230" RTINSECONDS=1626.9377
TRUE	TRUE	(K)ILDEANKVFLGHTVQLAIK(I)	1	48.71	31.0755	39.14	10.1871	2		703.744	2108.21	3	0.009824	4.658	2349.78		58882.7	276	294	0		180917_trypsin_E-1.1724.1724.3 File:"180917_trypsin_E-1.raw", NativeID:"controllerType=0 controllerNumber=1 scan=1724" RTINSECONDS=2349.7798
TRUE	TRUE	(K)ILDEANKVFLGHTVQLAIK(I)	1	39.13	31.0789	35.7	8.63827	2		703.744	2108.21	3	0.009458	4.484	2347.66		67115.1	276	294	0		180917_trypsin_E-1.1722.1722.3 File:"180917_trypsin_E-1.raw", NativeID:"controllerType=0 controllerNumber=1 scan=1722" RTINSECONDS=2347.6552
TRUE	TRUE	(K)ILDEANKVFLGHTVQLAIK(I)	0.96	29.81	30.9202	23.55		2		528.06	2108.21	4	0.01171	5.55	2343.41		95913.1	276	294	0		180917_trypsin_E-1.1718.1718.4 File:"180917_trypsin_E-1.raw", NativeID:"controllerType=0 controllerNumber=1 scan=1718"
TRUE	TRUE	(K)ILDEANKVFLGHTVQLAIK(I)	0.95	27.89	30.8672	14.88		2		528.06	2108.21	4	0.01244	5.897	2345.55		138594	276	294	0		180917_trypsin_E-1.1720.1720.4 File:"180917_trypsin_E-1.raw", NativeID:"controllerType=0 controllerNumber=1 scan=1720"
TRUE	TRUE	(K)VFLGHTVQLAIK(I)	1	43.49	31.4768	28.16		2		442.605	1324.79	3	0.006794	5.124	1853.94		293904	283	294	0		180917_trypsin_E-1.1341.1341.3 File:"180917_trypsin_E-1.raw", NativeID:"controllerType=0 controllerNumber=1 scan=1341"
TRUE	TRUE	(K)VFLGHTVQLAIK(I)	0.98	28.61	31.4768	19.2		2		442.605	1324.79	3	0.006794	5.124	1851.85		180456	283	294	0		180917_trypsin_E-1.1339.1339.3 File:"180917_trypsin_E-1.raw", NativeID:"controllerType=0 controllerNumber=1 scan=1339"
TRUE	TRUE	(Y)KVPSHAAEVTAGY(Y)	1	68.71	39.8516	57.54	8.45593	2		665.357	1328.7	2	0.02636	19.82	865.008		24213.3	303	315	0		180904_chymo_E-1.620.620.2 File:"180904_chymo_E-1.raw", NativeID:"controllerType=0 controllerNumber=1 scan=620" RTINSECONDS=865.0077
TRUE	TRUE	(K)VPSHAAEVTAGYYNLHDR(D)	1	75.61	40.3814	65.74	14.4089	2		667.329	1998.97	3	0.01144	5.72	1297.69		132121	304	321	0		180917_trypsin_E-1.943.943.3 File:"180917_trypsin_E-1.raw", NativeID:"controllerType=0 controllerNumber=1 scan=943" RTINSECONDS=1297.6864
TRUE	TRUE	(K)VPSHAAEVTAGYYNLHDR(D)	1	73.89	40.3739	68.83	14.4559	2		667.33	1998.97	3	0.01181	5.903	1299.66		303843	304	321	0		180917_trypsin_E-1.945.945.3 File:"180917_trypsin_E-1.raw", NativeID:"controllerType=0 controllerNumber=1 scan=945" RTINSECONDS=1299.6561
TRUE	TRUE	(K)VPSHAAEVTAGYYNLHDR(D)	1	32.35	40.3798	17.42	6.17393	2		500.749	1998.97	4	0.01222	6.109	1295.46		278440	304	321	0		180917_trypsin_E-1.940.940.4 File:"180917_trypsin_E-1.raw", NativeID:"controllerType=0 controllerNumber=1 scan=940" RTINSECONDS=1295.4582
TRUE	TRUE	(K)VPSHAAEVTAGYYNLHDR(D)	1	31.95	40.3882	15.55	3.24413	2		500.749	1998.97	4	0.01295	6.477	1297.42		364426	304	321	0		180917_trypsin_E-1.942.942.4 File:"180917_trypsin_E-1.raw", NativeID:"controllerType=0 controllerNumber=1 scan=942" RTINSECONDS=1297.4199
TRUE	TRUE	(R)HHASLNFTcAEmR(D)	1	44.91	36.535	26.76	5.76955	2	Carbamidomethyl (+57), Oxidation (+16)	530.573	1588.7	3	0.008801	5.536	946.636		103228	334	346	0	BU-Beta-amylase3	180917_trypsin_E-1.619.619.3 File:"180917_trypsin_E-1.raw", NativeID:"controllerType=0 controllerNumber=1 scan=619" RTINSECONDS=946.6364
TRUE	TRUE	(R)HHASLNFTcAEmR(D)	1	42.81	36.6502	23.18	3.85387	2	Carbamidomethyl (+57), Oxidation (+16)	530.573	1588.7	3	0.009533	5.997	940.786		113203	334	346	0	BU-Beta-amylase3	180917_trypsin_E-1.614.614.3 File:"180917_trypsin_E-1.raw", NativeID:"controllerType=0 controllerNumber=1 scan=614" RTINSECONDS=940.7855
TRUE	TRUE	(R)EGLNmAcENALPR(Y)	1	39.73	37.5664	17.15	8.95861	2	Oxidation (+16), Carbamidomethyl (+57)	745.844	1489.67	2	0.007742	5.193	1257.72		83642.9	372	384	0	EMS68884.1,BU-Beta-amylase2	180917_trypsin_E-1.912.912.2 File:"180917_trypsin_E-1.raw", NativeID:"controllerType=0 controllerNumber=1 scan=912" RTINSECONDS=1257.7165
TRUE	TRUE	(R)EGLNmAcENALPR(Y)	1	32.26	37.696	21.51	7.92082	2	Oxidation (+16), Carbamidomethyl (+57)	745.845	1489.67	2	0.009574	6.422	1255.36		51854.1	372	384	0	EMS68884.1,BU-Beta-amylase2	180917_trypsin_E-1.909.909.2 File:"180917_trypsin_E-1.raw", NativeID:"controllerType=0 controllerNumber=1 scan=909" RTINSECONDS=1255.3611
TRUE	TRUE	(R)YDPTAYNTILR(N)	1	57.04	37.9407	40.01	2.95861	2		663.841	1325.67	2	0.006274	4.729	1832.32		195056	385	395	0	EMS68884.1,BU-Beta-amylase3,BU-Beta-amylase2	180917_trypsin_E-1.1324.1324.2 File:"180917_trypsin_E-1.raw", NativeID:"controllerType=0 controllerNumber=1 scan=1324" RTINSECONDS=1832.318
TRUE	TRUE	(R)YDPTAYNTILR(N)	1	58.66	37.9407	45.1	3.24413	2		663.841	1325.67	2	0.005418	4.084	1830.21		120036	385	395	0	EMS68884.1,BU-Beta-amylase3,BU-Beta-amylase2	180917_trypsin_E-1.1322.1322.2 File:"180917_trypsin_E-1.raw", NativeID:"controllerType=0 controllerNumber=1 scan=1322" RTINSECONDS=1830.2082
TRUE	TRUE	(K)LFGFTYLR(L)	0.95	40.14	37.9817	23.06	2	2		508.785	1015.55	2	0.005858	5.763	2523.4		97471.9	412	419	0	EMS68884.1,BU-Beta-amylase3,BU-Beta-amylase2	180917_trypsin_E-1.1838.1838.2 File:"180917_trypsin_E-1.raw", NativeID:"controllerType=0 controllerNumber=1 scan=1838" RTINSECONDS=2523.4021
TRUE	TRUE	(L)RLSNQLVEGQNY(V)	0.97	56.35	40.4032	40.23	4	2		710.877	1419.74	2	0.02795	19.67	1290.47		54175.8	419	430	0	EMS68884.1,BU-Beta-amylase3,BU-Beta-amylase2	180904_chymo_E-1.958.958.2 File:"180904_chymo_E-1.raw", NativeID:"controllerType=0 controllerNumber=1 scan=958" RTINSECONDS=1290.4734
TRUE	TRUE	(R)LSNQLVEGQNYVNFK(T)	1	85.69	39.1913	68.92	15	2		876.953	1751.89	2	0.006696	3.82	1976.09		112156	420	434	0	EMS68884.1,BU-Beta-amylase3,BU-Beta-amylase2	180917_trypsin_E-1.1432.1432.2 File:"180917_trypsin_E-1.raw", NativeID:"controllerType=0 controllerNumber=1 scan=1432" RTINSECONDS=1976.0919
TRUE	TRUE	(R)LSNQLVEGQNYVNFK(T)	1	78.95	39.1923	57.47	9.72125	2		584.971	1751.89	3	0.00821	4.684	1983.04		118905	420	434	0	EMS68884.1,BU-Beta-amylase3,BU-Beta-amylase2	180917_trypsin_E-1.1440.1440.3 File:"180917_trypsin_E-1.raw", NativeID:"controllerType=0 controllerNumber=1 scan=1440" RTINSECONDS=1983.038
TRUE	TRUE	(R)LSNQLVEGQNYVNFK(T)	1	87.22	39.1855	69.7	13.699	2		876.952	1751.89	2	0.006208	3.542	1973.98		54627.6	420	434	0	EMS68884.1,BU-Beta-amylase3,BU-Beta-amylase2	180917_trypsin_E-1.1430.1430.2 File:"180917_trypsin_E-1.raw", NativeID:"controllerType=0 controllerNumber=1 scan=1430" RTINSECONDS=1973.9753
TRUE	TRUE	(R)LSNQLVEGQNYVNFK(T)	1	63.35	39.1923	41.61	11.3372	2		584.971	1751.89	3	0.007841	4.473	1980.63		115842	420	434	0	EMS68884.1,BU-Beta-amylase3,BU-Beta-amylase2	180917_trypsin_E-1.1437.1437.3 File:"180917_trypsin_E-1.raw", NativeID:"controllerType=0 controllerNumber=1 scan=1437" RTINSECONDS=1980.6311
TRUE	TRUE	(R)mHANLPHDPcVDPVAPLQR(S)	1	33.07	40.5721	16.81	8.07572	2	Oxidation (+16), Carbamidomethyl (+57)	546.521	2182.05	4	0.01172	5.369	1493.44		115202	440	458	0	EMS68884.1,BU-Beta-amylase3,BU-Beta-amylase2	180917_trypsin_E-1.1073.1073.4 File:"180917_trypsin_E-1.raw", NativeID:"controllerType=0 controllerNumber=1 scan=1073" RTINSECONDS=1493.4394
TRUE	TRUE	(R)mHANLPHDPcVDPVAPLQR(S)	1	34.03	40.561	26.54	7.74473	2	Oxidation (+16), Carbamidomethyl (+57)	546.521	2182.05	4	0.0127	5.816	1495.81		165723	440	458	0	EMS68884.1,BU-Beta-amylase3,BU-Beta-amylase2	180917_trypsin_E-1.1076.1076.4 File:"180917_trypsin_E-1.raw", NativeID:"controllerType=0 controllerNumber=1 scan=1076" RTINSECONDS=1495.8055
TRUE	TRUE	(R)mHANLPHDPcVDPVAPLQR(S)	1	46.47	40.5721	36.29	9.45593	2	Oxidation (+16), Carbamidomethyl (+57)	728.358	2182.05	3	0.01155	5.291	1493.12		107839	440	458	0	EMS68884.1,BU-Beta-amylase3,BU-Beta-amylase2	180917_trypsin_E-1.1072.1072.3 File:"180917_trypsin_E-1.raw", NativeID:"controllerType=0 controllerNumber=1 scan=1072" RTINSECONDS=1493.1175
TRUE	TRUE	(R)mHANLPHDPcVDPVAPLQR(S)	1	40.62	40.5736	32.86	10.4559	2	Oxidation (+16), Carbamidomethyl (+57)	728.358	2182.05	3	0.01082	4.955	1495.51		147530	440	458	0	EMS68884.1,BU-Beta-amylase3,BU-Beta-amylase2	180917_trypsin_E-1.1075.1075.3 File:"180917_trypsin_E-1.raw", NativeID:"controllerType=0 controllerNumber=1 scan=1075" RTINSECONDS=1495.5133
TRUE	TRUE	(R)SGPELTIEmILQAAQPK(L)	1	76.24	38.3753	68.77	14.1079	2	Oxidation (+16)	921.491	1840.97	2	0.006963	3.78	3191.35		27687.2	459	475	0	EMS68884.1,BU-Beta-amylase3,BU-Beta-amylase2	180917_trypsin_E-1.2226.2226.2 File:"180917_trypsin_E-1.raw", NativeID:"controllerType=0 controllerNumber=1 scan=2226" RTINSECONDS=3191.3475
TRUE	TRUE	(R)SGPELTIEmILQAAQPK(L)	1	92.55	38.3853	79.88	13.7959	2	Oxidation (+16)	921.491	1840.97	2	0.007329	3.979	3193.46		25793.9	459	475	0	EMS68884.1,BU-Beta-amylase3,BU-Beta-amylase2	180917_trypsin_E-1.2228.2228.2 File:"180917_trypsin_E-1.raw", NativeID:"controllerType=0 controllerNumber=1 scan=2228" RTINSECONDS=3193.4618
TRUE	TRUE	(R)SGPELTIEmILQAAQPK(L)	1	56.91	38.3809	38.87	10.585	2	Oxidation (+16)	614.664	1840.97	3	0.008292	4.502	3228.31		67222.1	459	475	0	EMS68884.1,BU-Beta-amylase3,BU-Beta-amylase2	180917_trypsin_E-1.2249.2249.3 File:"180917_trypsin_E-1.raw", NativeID:"controllerType=0 controllerNumber=1 scan=2249" RTINSECONDS=3228.3094
TRUE	TRUE	(R)SGPELTIEmILQAAQPK(L)	1	53.24	38.3853	29.03	11.2291	2	Oxidation (+16)	614.664	1840.97	3	0.008109	4.402	3226.18		49237.7	459	475	0	EMS68884.1,BU-Beta-amylase3,BU-Beta-amylase2	180917_trypsin_E-1.2247.2247.3 File:"180917_trypsin_E-1.raw", NativeID:"controllerType=0 controllerNumber=1 scan=2247" RTINSECONDS=3226.1809

## Sheet: 3D Spot 2
Valid	Assigned	Sequence	Prob	Mascot Ion score	Mascot Identity score	Mascot Delta Ion Score	X! Tandem	NTT	Modifications	Observed	Actual Mass	Charge	Delta Da	Delta PPM	Retention Time	Intensity	TIC	Start	Stop	# Other Proteins	Other Proteins	Spectrum ID
TRUE	TRUE	(K)GDELRPQLK(R)	0.97	25.37	34.7683	13.23	2.76955	2		528.298	1054.58	2	0.004758	4.507	819.733		70866.5	31	39	0		180917_trypsin_E-2.480.480.2 File:"180917_trypsin_E-2.raw", NativeID:"controllerType=0 controllerNumber=1 scan=480" RTINSECONDS=819.7332
TRUE	TRUE	(R)NIEYLTLGVDDQPLFHGR(S)	1	44.19	39.8439	0	2.76955	2		696.36	2086.06	3	0.009823	4.707	2631.55		79643.8	130	147	0	XP_020197275.1,EMS68884.1,BU-Beta-amylase2,BU-Beta-amylase1	180917_trypsin_E-2.1720.1720.3 File:"180917_trypsin_E-2.raw", NativeID:"controllerType=0 controllerNumber=1 scan=1720" RTINSECONDS=2631.5491
TRUE	TRUE	(R)NIEYLTLGVDDQPLFHGR(S)	1	40.72	39.8349	0	3.07058	2		696.36	2086.06	3	0.01019	4.882	2633.67		81214.6	130	147	0	XP_020197275.1,EMS68884.1,BU-Beta-amylase2,BU-Beta-amylase1	180917_trypsin_E-2.1722.1722.3 File:"180917_trypsin_E-2.raw", NativeID:"controllerType=0 controllerNumber=1 scan=1722" RTINSECONDS=2633.673
TRUE	TRUE	(R)FFVDNGTYLTEQGR(F)	1	79.61	39.0439	66	11.3279	2		823.898	1645.78	2	0.00721	4.378	1952.14		36699.2	246	259	0	XP_020197275.1,EMS68884.1,BU-Beta-amylase2,BU-Beta-amylase1	180917_trypsin_E-2.1267.1267.2 File:"180917_trypsin_E-2.raw", NativeID:"controllerType=0 controllerNumber=1 scan=1267" RTINSECONDS=1952.1434
TRUE	TRUE	(R)FFVDNGTYLTEQGR(F)	1	82.14	39.0553	67.81	11.041	2		823.897	1645.78	2	0.006234	3.786	1950.03		42652.3	246	259	0	XP_020197275.1,EMS68884.1,BU-Beta-amylase2,BU-Beta-amylase1	180917_trypsin_E-2.1265.1265.2 File:"180917_trypsin_E-2.raw", NativeID:"controllerType=0 controllerNumber=1 scan=1265" RTINSECONDS=1950.0346
TRUE	TRUE	(R)YDPTAYNTILR(N)	1	56.9	37.8176	43.82	3.16749	2		663.841	1325.67	2	0.00664	5.005	1827.42		57432.2	385	395	0	XP_020197275.1,EMS68884.1,BU-Beta-amylase2,BU-Beta-amylase1	180917_trypsin_E-2.1188.1188.2 File:"180917_trypsin_E-2.raw", NativeID:"controllerType=0 controllerNumber=1 scan=1188" RTINSECONDS=1827.4181
TRUE	TRUE	(R)YDPTAYNTILR(N)	1	45.97	37.9407	25.26	4.07572	2		663.841	1325.67	2	0.006028	4.544	1825.51		73413.1	385	395	0	XP_020197275.1,EMS68884.1,BU-Beta-amylase2,BU-Beta-amylase1	180917_trypsin_E-2.1186.1186.2 File:"180917_trypsin_E-2.raw", NativeID:"controllerType=0 controllerNumber=1 scan=1186" RTINSECONDS=1825.5068
TRUE	TRUE	(K)LFGFTYLR(L)	0.97	34.57	37.9803	19.3	2.13077	2		508.784	1015.55	2	0.00537	5.283	2567.33		61264.5	412	419	0	XP_020197275.1,EMS68884.1,BU-Beta-amylase2,BU-Beta-amylase1	180917_trypsin_E-2.1681.1681.2 File:"180917_trypsin_E-2.raw", NativeID:"controllerType=0 controllerNumber=1 scan=1681" RTINSECONDS=2567.3304
TRUE	TRUE	(Y)LRLSNQLVEGQNY(V)	1				7.92082	2		767.419	1532.82	2	0.02942	19.18			16976.8	418	430	0	XP_020197275.1,EMS68884.1,BU-Beta-amylase2,BU-Beta-amylase1	180904_chymo_E-2.1346.1346.2 File:"180904_chymo_E-2.raw", NativeID:"controllerType=0 controllerNumber=1 scan=1346" RTINSECONDS=1744.1664
TRUE	TRUE	(R)LSNQLVEGQNYVNFK(T)	1	86.94	39.1078	66.7	14.6198	2		876.954	1751.89	2	0.008526	4.864	1978.65		46449.3	420	434	0	XP_020197275.1,EMS68884.1,BU-Beta-amylase2,BU-Beta-amylase1	180917_trypsin_E-2.1285.1285.2 File:"180917_trypsin_E-2.raw", NativeID:"controllerType=0 controllerNumber=1 scan=1285" RTINSECONDS=1978.6499
TRUE	TRUE	(R)LSNQLVEGQNYVNFK(T)	1	73.8	39.1185	57.87	12.1487	2		876.954	1751.89	2	0.009014	5.142	1976.53		37214.3	420	434	0	XP_020197275.1,EMS68884.1,BU-Beta-amylase2,BU-Beta-amylase1	180917_trypsin_E-2.1283.1283.2 File:"180917_trypsin_E-2.raw", NativeID:"controllerType=0 controllerNumber=1 scan=1283" RTINSECONDS=1976.5347
TRUE	TRUE	(R)SGPELTIEmILQAAQPK(L)	1	91.79	38.3853	79.33	13	2	Oxidation (+16)	921.491	1840.97	2	0.007451	4.045	3224.76		22284.9	459	475	0	XP_020197275.1,EMS68884.1,BU-Beta-amylase2,BU-Beta-amylase1	180917_trypsin_E-2.2058.2058.2 File:"180917_trypsin_E-2.raw", NativeID:"controllerType=0 controllerNumber=1 scan=2058" RTINSECONDS=3224.7609
TRUE	TRUE	(R)SGPELTIEmILQAAQPK(L)	1	108.23	38.3853	99.34	12.7696	2	Oxidation (+16)	921.491	1840.97	2	0.007695	4.178	3226.87		29825.9	459	475	0	XP_020197275.1,EMS68884.1,BU-Beta-amylase2,BU-Beta-amylase1	180917_trypsin_E-2.2060.2060.2 File:"180917_trypsin_E-2.raw", NativeID:"controllerType=0 controllerNumber=1 scan=2060" RTINSECONDS=3226.8742

## Sheet: 3D Spot 3
Valid	Assigned	Sequence	Prob	Mascot Ion score	Mascot Identity score	Mascot Delta Ion Score	X! Tandem	NTT	Modifications	Observed	Actual Mass	Charge	Delta Da	Delta PPM	Retention Time	Intensity	TIC	Start	Stop	# Other Proteins	Other Proteins	Spectrum ID
TRUE	TRUE	(K)GDELRPQLK(R)	0.97	25.37	34.7683	13.23	2.76955	2		528.298	1054.58	2	0.004758	4.507	819.733		70866.5	31	39	0		180917_trypsin_E-2.480.480.2 File:"180917_trypsin_E-2.raw", NativeID:"controllerType=0 controllerNumber=1 scan=480" RTINSECONDS=819.7332
TRUE	TRUE	(R)NIEYLTLGVDDQPLFHGR(S)	1	44.19	39.8439	0	2.76955	2		696.36	2086.06	3	0.009823	4.707	2631.55		79643.8	130	147	0	XP_020197275.1,EMS68884.1,BU-Beta-amylase2,BU-Beta-amylase1	180917_trypsin_E-2.1720.1720.3 File:"180917_trypsin_E-2.raw", NativeID:"controllerType=0 controllerNumber=1 scan=1720" RTINSECONDS=2631.5491
TRUE	TRUE	(R)NIEYLTLGVDDQPLFHGR(S)	1	40.72	39.8349	0	3.07058	2		696.36	2086.06	3	0.01019	4.882	2633.67		81214.6	130	147	0	XP_020197275.1,EMS68884.1,BU-Beta-amylase2,BU-Beta-amylase1	180917_trypsin_E-2.1722.1722.3 File:"180917_trypsin_E-2.raw", NativeID:"controllerType=0 controllerNumber=1 scan=1722" RTINSECONDS=2633.673
TRUE	TRUE	(R)FFVDNGTYLTEQGR(F)	1	79.61	39.0439	66	11.3279	2		823.898	1645.78	2	0.00721	4.378	1952.14		36699.2	246	259	0	XP_020197275.1,EMS68884.1,BU-Beta-amylase2,BU-Beta-amylase1	180917_trypsin_E-2.1267.1267.2 File:"180917_trypsin_E-2.raw", NativeID:"controllerType=0 controllerNumber=1 scan=1267" RTINSECONDS=1952.1434
TRUE	TRUE	(R)FFVDNGTYLTEQGR(F)	1	82.14	39.0553	67.81	11.041	2		823.897	1645.78	2	0.006234	3.786	1950.03		42652.3	246	259	0	XP_020197275.1,EMS68884.1,BU-Beta-amylase2,BU-Beta-amylase1	180917_trypsin_E-2.1265.1265.2 File:"180917_trypsin_E-2.raw", NativeID:"controllerType=0 controllerNumber=1 scan=1265" RTINSECONDS=1950.0346
TRUE	TRUE	(R)YDPTAYNTILR(N)	1	56.9	37.8176	43.82	3.16749	2		663.841	1325.67	2	0.00664	5.005	1827.42		57432.2	385	395	0	XP_020197275.1,EMS68884.1,BU-Beta-amylase2,BU-Beta-amylase1	180917_trypsin_E-2.1188.1188.2 File:"180917_trypsin_E-2.raw", NativeID:"controllerType=0 controllerNumber=1 scan=1188" RTINSECONDS=1827.4181
TRUE	TRUE	(R)YDPTAYNTILR(N)	1	45.97	37.9407	25.26	4.07572	2		663.841	1325.67	2	0.006028	4.544	1825.51		73413.1	385	395	0	XP_020197275.1,EMS68884.1,BU-Beta-amylase2,BU-Beta-amylase1	180917_trypsin_E-2.1186.1186.2 File:"180917_trypsin_E-2.raw", NativeID:"controllerType=0 controllerNumber=1 scan=1186" RTINSECONDS=1825.5068
TRUE	TRUE	(K)LFGFTYLR(L)	0.97	34.57	37.9803	19.3	2.13077	2		508.784	1015.55	2	0.00537	5.283	2567.33		61264.5	412	419	0	XP_020197275.1,EMS68884.1,BU-Beta-amylase2,BU-Beta-amylase1	180917_trypsin_E-2.1681.1681.2 File:"180917_trypsin_E-2.raw", NativeID:"controllerType=0 controllerNumber=1 scan=1681" RTINSECONDS=2567.3304
TRUE	TRUE	(Y)LRLSNQLVEGQNY(V)	1				7.92082	2		767.419	1532.82	2	0.02942	19.18			16976.8	418	430	0	XP_020197275.1,EMS68884.1,BU-Beta-amylase2,BU-Beta-amylase1	180904_chymo_E-2.1346.1346.2 File:"180904_chymo_E-2.raw", NativeID:"controllerType=0 controllerNumber=1 scan=1346" RTINSECONDS=1744.1664
TRUE	TRUE	(R)LSNQLVEGQNYVNFK(T)	1	86.94	39.1078	66.7	14.6198	2		876.954	1751.89	2	0.008526	4.864	1978.65		46449.3	420	434	0	XP_020197275.1,EMS68884.1,BU-Beta-amylase2,BU-Beta-amylase1	180917_trypsin_E-2.1285.1285.2 File:"180917_trypsin_E-2.raw", NativeID:"controllerType=0 controllerNumber=1 scan=1285" RTINSECONDS=1978.6499
TRUE	TRUE	(R)LSNQLVEGQNYVNFK(T)	1	73.8	39.1185	57.87	12.1487	2		876.954	1751.89	2	0.009014	5.142	1976.53		37214.3	420	434	0	XP_020197275.1,EMS68884.1,BU-Beta-amylase2,BU-Beta-amylase1	180917_trypsin_E-2.1283.1283.2 File:"180917_trypsin_E-2.raw", NativeID:"controllerType=0 controllerNumber=1 scan=1283" RTINSECONDS=1976.5347
TRUE	TRUE	(R)SGPELTIEmILQAAQPK(L)	1	91.79	38.3853	79.33	13	2	Oxidation (+16)	921.491	1840.97	2	0.007451	4.045	3224.76		22284.9	459	475	0	XP_020197275.1,EMS68884.1,BU-Beta-amylase2,BU-Beta-amylase1	180917_trypsin_E-2.2058.2058.2 File:"180917_trypsin_E-2.raw", NativeID:"controllerType=0 controllerNumber=1 scan=2058" RTINSECONDS=3224.7609
TRUE	TRUE	(R)SGPELTIEmILQAAQPK(L)	1	108.23	38.3853	99.34	12.7696	2	Oxidation (+16)	921.491	1840.97	2	0.007695	4.178	3226.87		29825.9	459	475	0	XP_020197275.1,EMS68884.1,BU-Beta-amylase2,BU-Beta-amylase1	180917_trypsin_E-2.2060.2060.2 File:"180917_trypsin_E-2.raw", NativeID:"controllerType=0 controllerNumber=1 scan=2060" RTINSECONDS=3226.8742

[truncated: 1 more sheets: Sequence Comparisons]
