# Supplementary material for: Elimination of Omega-1,2 Gliadins From Bread Wheat (Triticum aestivum) Flour: Effects on Immunogenic Potential and End-Use Quality
Source: Front Plant Sci. 2019 May 9;10:580. doi: 10.3389/fpls.2019.00580 (PMC6521778; doi:10.3389/fpls.2019.00580)
Supplement: Supplementary file 3 [file Table_3.XLSX]

## Sheet: SA-30-118a-5
Supplemental File 3. Normalized 2-DE spot volumes of non-transgenic Butte 86 and transgenic SA-30-118a-5. Protein identifications were from Dupont et al., (2011). Anova values < 0.02 and fold changes greater than 1.2 are highlighted in green. Significant increases in spot volumes are shown in blue while decreases are shown in green.
					Normalized Volume
					Butte 86 Extraction 1					Butte 86 Extraction 2					Butte 86 Extraction 3					Total Butte 86			SA-30-118a-5 Extraction 1					SA-30-118a-5 Extraction 2					SA-30-118a-5 Extraction 3					Total SA-30-118a-5								Normalized Spot Volume		% Total Spot Volume
SameSpots #	Anova (p)	Fold	Protein Type	Dupont Spot #	A1	A2	A3	Average	STD	B2	B3	B4	Average	STD	C1	C2	C3	Average	STD	Average	STD	% Total Spot Volume	A2	A3	A4	Average	STD	B1	B2	B3	Average	STD	C1	C2	C4	Average	STD	Average	STD	% Total Spot Volume		% Change				Butte 86	SA-30-118b-3	Butte 86	SA-30-118b-3
1050	0.00547692	1.33249	alpha	172	132.272	125.926	145.432	134.544	9.94951	133.46	130.702	105.462	123.208	15.4301	79.6511	144.246	127.197	117.031	33.4758	124.928	8.88191	0.850763	102.304	72.7028	125.772	100.26	26.5937	92.4188	68.4803	89.5034	83.4675	13.0609	88.8101	114.612	89.1894	97.5373	14.7887	93.7548	9.01249	0.660529		-24.9527			gliadin	5917.24	5164.74	40.2967	36.3871
673	1.47e-06	1.30063	alpha	190	101.493	103.924	102.924	102.78	1.2218	98.402	102.538	103.682	101.541	2.7776	85.6249	93.169	94.9561	91.25	4.95278	98.5236	6.32957	0.67095	110.657	135.832	123.506	123.332	12.5882	125.529	119.275	127.253	124.019	4.19821	128.362	148.39	134.479	137.077	10.2635	128.143	7.74511	0.9028		30.0628			glutenin	4937.38	4935.95	33.6238	34.7752
933	5e-05	1.25186	alpha	420	89.127	87.2411	86.0172	87.4618	1.56661	85.2094	80.9097	97.7823	87.9671	8.76782	85.0705	78.8171	80.2346	81.3741	3.27871	85.601	3.66931	0.582946	100.706	110.141	101.319	104.055	5.27907	115.704	118.683	89.7508	108.046	15.914	104.803	124.275	99.0607	109.379	13.2153	107.16	2.77039	0.754974		25.1857
1338	0.305069	1.22824	alpha	468	86.8335	64.3375	83.8228	78.3313	12.2121	87.6478	111.164	89.3073	96.0397	13.1243	70.9188	90.6929	95.0014	85.5377	12.8423	86.6362	8.90518	0.589996	64.5014	96.0154	119.937	93.4846	27.8043	87.5337	52.4617	130.68	90.2251	39.1785	92.0017	196.268	118.295	135.522	54.226	106.411	25.2638	0.749692		22.8245			gluten	10854.6	10100.7	73.9205	71.1622
1280	0.00221805	1.19223	alpha	389	39.1993	33.7684	33.6939	35.5539	3.15722	30.9787	35.0459	34.2661	33.4302	2.15856	29.6945	29.5695	27.0304	28.7648	1.50337	32.583	3.47293	0.221891	43.6889	40.4434	44.5812	42.9045	2.1776	38.5632	36.2489	37.9564	37.5895	1.19995	35.4075	33.3576	39.3693	36.0448	3.05612	38.8463	3.59838	0.273683		19.2227
1427	0.0204107	1.19151	alpha	327	139.27	116.583	140.35	132.068	13.4211	136.532	126.034	117.338	126.634	9.61095	110.556	152.653	132.312	131.84	21.0524	130.181	3.07332	0.886536	122.419	182.983	160.835	155.412	30.6441	142.87	131.471	171.397	148.579	20.5661	138.403	202.435	143.188	161.342	35.6677	155.111	6.38676	1.0928		19.1507			non-gluten	3829.53	4093.25	26.0793	28.8381
1298	0.036686	1.18277	alpha	329	118.441	102.591	124.672	115.235	11.3844	113.003	118.709	103.845	111.852	7.4986	90.4774	131.617	122.861	114.985	21.6713	114.024	1.88489	0.776509	75.015	86.4975	77.9292	79.8139	5.96875	96.8644	78.9704	120.758	98.8644	20.9657	105.096	137.75	88.7568	110.534	24.9453	96.4042	15.5073	0.679195		-15.4528
1408	0.193577	1.17547	alpha	342	44.7843	38.2644	45.7002	42.9163	4.05459	51.366	41.5797	37.565	43.5036	7.09879	37.1147	43.7057	42.4988	41.1064	3.50918	42.5088	1.24949	0.289486	37.519	33.4915	49.2893	40.0999	8.20901	44.2343	41.7282	65.5284	50.497	13.0778	47.0542	81.2127	49.6519	59.3063	19.016	49.9677	9.6141	0.352037		17.5469			total	14684.2	14193.9	99.9997	100
1297	0.0504551	1.14029	alpha	328	60.7836	54.2483	64.8604	59.9641	5.35333	52.6189	65.0622	54.5134	57.3982	6.70453	49.785	56.9805	57.5578	54.7744	4.33065	57.3789	2.59489	0.390753	52.0424	74.5938	74.3634	66.9999	12.9541	58.925	56.7942	71.3071	62.3421	7.83668	56.0992	79.201	65.5295	66.9432	11.6156	65.4284	2.67297	0.460961		14.0287
1015	0.380727	1.08212	alpha	338	116.522	110.308	134.046	120.292	12.3101	124.093	140.408	113.245	125.915	13.6732	119.731	129.125	132.949	127.268	6.80184	124.492	3.69935	0.847795	97.3	160.796	132.838	130.311	31.8233	107.742	115.961	149.422	124.375	22.0773	131.319	183.451	133.611	149.46	29.4592	134.716	13.1098	0.949109		8.21237
1185	0.501695	1.07573	alpha	467	315.326	266.578	318.377	300.094	29.0657	302.783	346.684	292.357	313.941	28.8313	255.581	331.395	347.629	311.535	49.133	308.523	7.39887	2.10106	208.398	340.679	347.676	298.918	78.47	309.302	273.387	392.996	325.228	61.3742	323.851	462.64	328.072	371.521	78.9396	331.889	36.7569	2.33825		7.57337
1539	0.116798	1.07033	alpha	387	103.711	100.542	105.955	103.403	2.71971	100.722	94.9421	95.5913	97.085	3.16615	107.074	97.2502	90.7748	98.3664	8.20686	99.6181	3.33962	0.678403	104.497	107.578	106.34	106.138	1.55013	95.8716	83.0025	88.2292	89.0344	6.47224	82.4818	77.75	91.9007	84.0441	7.20355	93.0723	11.5874	0.65572		-6.57086
1163	0.729386	1.06181	alpha	330	136.524	171.166	172.938	160.209	20.5313	145.568	224.067	160.861	176.832	41.6154	158.78	156.177	204.877	173.278	27.3961	170.106	8.75354	1.15843	92.235	207.309	167.19	155.578	58.4092	146.905	185.231	201.688	177.942	28.1098	173.523	257.583	193.918	208.342	43.8471	180.62	26.4836	1.27252		6.18078
1196	0.736838	1.05168	alpha	183	148.285	138.939	169.154	152.126	15.4696	152.092	175.162	150.354	159.203	13.8483	141.483	159.249	147.059	149.264	9.08611	153.531	5.11619	1.04555	110.267	187.975	174.214	157.485	41.4668	117.149	140.614	193.668	150.477	39.2011	140.588	223.984	164.735	176.436	42.9116	161.466	13.4293	1.13757		5.16841
1542	0.42505	1.04753	alpha	344	68.8603	65.5029	62.7864	65.7165	3.04257	61.9825	65.2622	65.1041	64.1163	1.84962	66.1342	58.4765	53.8213	59.4773	6.21713	63.1034	3.24058	0.429737	65.3992	76.5146	82.4146	74.7761	8.63991	63.0457	60.8942	68.2591	64.0664	3.78708	52.5772	63.6964	62.1204	59.4647	6.01656	66.1024	7.85617	0.46571		4.75252
1221	0.47067	1.0402	alpha	334	158.795	144.607	167.132	156.845	11.3883	178.058	183.976	161.916	174.65	11.4177	170.597	194.272	184.421	183.097	11.8932	171.53	13.4012	1.16813	148.216	185.6	195.249	176.355	24.842	167.888	166.101	182.697	172.229	9.11017	156.647	218.406	185.035	186.696	30.913	178.426	7.45283	1.25706		4.02035
1315	0.81494	1.03817	alpha	177	16.1349	17.5822	21.7883	18.5018	2.93675	15.1195	21.9892	17.4637	18.1908	3.4921	17.9646	22.2528	20.7757	20.331	2.17841	19.0079	1.15638	0.129444	12.5676	16.7945	20.0337	16.4653	3.7439	18.3701	17.1013	24.6382	20.0365	4.03532	20.9087	28.6761	18.5098	22.6982	5.31413	19.7333	3.12752	0.139027		3.81666
1406	0.895482	1.03543	alpha	341	145.064	118.603	141.645	135.104	14.392	133.306	169.575	131.922	144.934	21.3506	119.695	148.639	155.769	141.368	19.1045	140.469	4.97662	0.956598	94.4083	114.419	164.449	124.425	36.0768	122.899	124.258	169.568	138.909	26.5605	141.856	221.024	156.122	173.001	42.1968	145.445	24.9387	1.0247		3.54259
920	0.774635	1.0295	alpha	192	17.0688	12.0701	17.3158	15.4849	2.95991	17.2595	18.0515	19.1361	18.149	0.94206	23.8395	10.4496	13.0765	15.7885	7.09499	16.4741	1.45842	0.11219	13.8146	22.8453	22.6962	19.7854	5.17137	12.9284	15.5821	18.5534	15.688	2.81402	16.0403	11.9841	18.1963	15.4069	3.15416	16.9601	2.45081	0.119489		2.94977
1377	0.517432	1.02846	alpha	124	79.4836	72.982	77.0141	76.4932	3.28195	77.269	74.1352	73.1463	74.8502	2.15237	75.3624	71.5909	79.7479	75.567	4.08235	75.6368	0.823743	0.51509	66.5816	65.8479	77.2647	69.8981	6.39022	86.6501	83.4532	72.8144	80.9726	7.24375	82.9332	84.0023	80.5576	82.4977	1.76321	77.7895	6.87656	0.548049		2.84604
1168	0.784306	1.01214	alpha	331	40.6797	43.4114	51.9695	45.3535	5.89012	47.215	57.2873	45.8684	50.1235	6.24042	43.7953	51.874	56.8928	50.854	6.60806	48.777	2.98726	0.332174	31.1575	50.5542	51.21	44.3072	11.3927	45.4717	42.7175	54.295	47.4947	6.04805	47.8499	63.3946	47.0793	52.7746	9.20522	48.1922	4.27656	0.339527		-1.19901
1313	0.657226	1.00333	alpha	550	122.557	105.577	113.368	113.834	8.49931	108.617	150.268	131.973	130.286	20.8767	90.5992	94.5945	144.934	110.042	30.2827	118.054	10.7612	0.803953	55.5946	88.767	110.588	84.9831	27.6911	85.4071	95.3272	130.019	103.584	23.4242	99.8605	236.456	156.944	164.42	68.6039	117.663	41.5476	0.828966		-0.331711
																				2281.69		15.5384																2413.3		17.0024		5.76826
1087	0.000245749	1.29043	gamma	134	21.276	20.4474	24.5393	22.0876	2.16329	22.9618	26.3238	22.6574	23.981	2.03462	26.6203	25.0079	24.8211	25.4831	0.989253	23.8505	1.70152	0.162423	19.0691	24.4307	19.6261	21.0419	2.94794	16.3928	19.1325	17.4969	17.6741	1.3784	18.4106	14.9353	16.8502	16.732	1.74066	18.4827	2.26588	0.130216		-22.5062
949	0.0572647	1.16686	gamma	160	134.692	153.228	155.182	147.7	11.3084	138.614	176.441	125.6	146.885	26.4104	112.367	163.411	160.744	145.507	28.7312	146.698	1.10869	0.999016	95.9779	128.226	132.802	119.002	20.0704	122.827	93.7675	146.684	121.093	26.5006	113.819	168.143	129.228	137.064	27.9967	125.719	9.87977	0.885728		-14.3003
1079	0.0314286	1.15814	gamma	323	154.363	132.868	170.899	152.71	19.0691	164.704	181.755	150.189	165.549	15.7999	150.691	192.366	172.336	171.797	20.8429	163.352	9.73136	1.11243	112.308	152.97	170.249	145.176	29.7467	117.79	136.014	154.364	136.056	18.2869	123.693	171.886	130.147	141.909	26.1609	141.047	4.62074	0.993715		-13.6547
643	0.0156293	1.13154	gamma	320	330.338	299.718	373.14	334.399	36.8791	310.212	330.955	307.07	316.079	12.9783	296.603	353.07	376.322	341.998	40.9963	330.825	13.3242	2.25293	231.003	311.186	309.089	283.759	45.7005	288.189	295.166	282.33	288.562	6.42576	288.627	338.701	287.011	304.78	29.3882	292.367	11.0147	2.05981		-11.625
1086	0.155186	1.08382	gamma	324	91.9651	67.3027	93.3688	84.2122	14.6608	82.7783	96.1584	93.2243	90.7203	7.03274	92.7708	86.1926	96.7722	91.9118	5.34185	88.9481	4.14446	0.60574	78.9964	87.7541	102.425	89.7251	11.8379	68.5803	74.8936	86.2659	76.5799	8.96259	77.353	86.1319	76.223	79.9026	5.42423	82.0692	6.83517	0.578201		-7.7336
1532	0.105974	1.07891	gamma	346	189.595	176.063	200.791	188.816	12.3821	199.466	172.533	173.289	181.763	15.3365	177.899	203.582	179.347	186.943	14.4284	185.841	3.65373	1.26558	178.376	180.606	179.719	179.567	1.12258	206.482	208.549	197.101	204.044	6.10111	231.78	236.535	185.403	217.906	28.2485	200.506	19.4129	1.41262		7.89123
907	0.0813924	1.07595	gamma	167	340.857	360.653	379.505	360.338	19.3257	334.207	352.899	326.726	337.944	13.4806	302.21	376.212	370.643	349.688	41.2118	349.324	11.2015	2.37891	310.8	346.395	299.508	318.901	24.4708	309.043	340.488	304.327	317.953	19.6583	307.483	399.736	304.207	337.142	54.2327	324.665	10.8154	2.28736		-7.05887
1494	0.166738	1.07411	gamma	169	183.077	161.623	180.333	175.011	11.6752	183.643	183.664	164.798	177.368	10.8865	191.67	208.378	191.11	197.052	9.81195	183.144	12.1027	1.24722	137.462	178.957	196.157	170.859	30.1737	176.992	141.23	190.401	169.541	25.4182	163.958	199.268	150.142	171.123	25.3344	170.508	0.847421	1.20127		-6.89966
1498	0.100712	1.07231	gamma	166	127.377	112.141	128.77	122.763	9.22497	123.672	133.228	120.8	125.9	6.50699	130.885	141.757	126.696	133.113	7.77372	127.258	5.3071	0.866635	103.407	126.596	129.893	119.965	14.4345	113.325	106.603	124.71	114.879	9.15263	108.448	142.87	112.242	121.187	18.8738	118.677	3.34522	0.836112		-6.74334
980	0.380552	1.07186	gamma	325	85.217	78.8806	83.182	82.4266	3.23506	72.5065	105.049	92.6538	90.0699	16.4246	65.0902	93.5951	89.9453	82.8768	15.5114	85.1244	4.28883	0.579701	49.3074	50.043	83.0295	60.7933	19.2606	71.2975	74.3593	76.3678	74.0082	2.55335	89.7182	128.618	92.0164	103.451	21.8258	79.4175	21.8372	0.559518		-6.70425
1165	0.662394	1.03949	gamma	163	90.8124	91.6513	106.838	96.4338	9.01978	97.7234	114.886	96.3378	102.982	10.3321	88.0042	98.492	109.182	98.5594	10.589	99.3252	3.3408	0.676409	75.651	121.926	118.223	105.267	25.7147	96.3193	85.237	114.033	98.5298	14.5249	94.585	125.997	97.2526	105.945	17.4169	103.247	4.09939	0.727405		3.94865
																				1783.69		12.147																1656.71		11.672		-7.1192
591	3.04e-13	9.21201	omega-1,2	113	95.0764	100.218	106.146	100.48	5.53937	86.1409	80.6256	68.9279	78.5648	8.7896	76.9014	83.8254	99.65	86.7923	11.6609	88.6123	11.0704	0.603454	12.783	9.80317	8.39528	10.3271	2.24029	9.55581	8.31279	5.30522	7.72461	2.18549	8.75084	9.57385	14.093	10.8059	2.87631	9.61921	1.65815	0.0677701		-89.1446
599	1.63e-10	5.67504	omega-1,2	116	51.1568	53.2861	54.6544	53.0325	1.76256	49.1572	40.6769	38.8684	42.9008	5.49309	47.5256	41.1267	48.081	45.5778	3.86471	47.1703	5.25021	0.321232	9.3616	7.77486	6.332	7.82282	1.51537	8.49737	7.84518	3.77854	6.70703	2.55702	8.7933	7.99136	14.4328	10.4058	3.51046	8.31189	1.89728	0.0585596		-82.379
618	1.04e-09	5.23316	omega-1,2	115	58.9417	64.3765	69.0982	64.1388	5.08243	64.9911	61.9524	51.7432	59.5622	6.93984	51.4591	55.6537	69.8173	58.9767	9.61966	60.8926	2.82652	0.414681	13.8656	12.495	12.0982	12.8196	0.927356	12.2251	9.53311	4.74326	8.83383	3.78964	9.63338	9.76462	20.3648	13.2543	6.15825	11.6359	2.43638	0.0819782		-80.8911
627	4.93e-13	4.76965	omega-1,2	476	211.934	190.88	238.858	213.891	24.0486	200.189	218.913	179.744	199.615	19.5906	179.521	218.795	218.396	205.571	22.5608	206.359	7.17017	1.40531	49.7456	57.4198	37.4855	48.217	10.0547	40.8186	40.6163	32.5053	37.9801	4.74235	42.582	54.9663	33.2455	43.5979	10.8959	43.265	5.12656	0.304814		-79.0341
625	2.19e-12	3.51776	omega-1,2	391	182.391	187.426	201.58	190.466	9.94888	154.419	149.559	159.489	154.489	4.96531	156.461	145.524	157.105	153.03	6.5085	165.995	21.2049	1.13043	56.5458	46.3747	47.7811	50.2338	5.51137	53.9847	40.2549	36.7809	43.6735	9.09716	45.4161	39.2319	58.3185	47.6555	9.73837	47.1876	3.30511	0.33245		-71.5728
640	1.18e-10	2.05762	omega-1,2	477	220.19	220.065	242.907	227.72	13.1518	189.474	198.103	182.325	189.967	7.90054	165.687	211.027	221.274	199.329	29.5819	205.672	19.6597	1.40064	85.2376	99.2106	91.0917	91.8466	7.01703	100.691	111.48	98.2376	103.47	7.04469	95.9303	106.596	111.131	104.553	7.80387	99.9563	7.04399	0.70422		-51.4002
746	2.05e-07	1.73654	omega-1,2	107	40.8224	50.6711	44.4159	45.3031	4.98393	37.7525	38.5726	33.7943	36.7064	2.55513	34.1048	36.4741	36.5205	35.6998	1.38151	39.2364	5.27796	0.267202	24.6191	27.3199	20.7302	24.2231	3.31267	22.4175	17.3974	21.8413	20.5521	2.74719	23.2213	19.7216	26.0835	23.0088	3.18628	22.5946	1.87021	0.159186		-42.4141
1171	0.0919369	1.08003	omega-1,2	130	41.3144	43.4586	34.913	39.8953	4.44602	38.565	38.8643	37.7831	38.4041	0.558244	41.037	36.1038	33.3827	36.8412	3.88009	38.3802	1.5272	0.261371	39.0149	37.2382	34.0673	36.7735	2.5063	29.1426	40.8942	33.9601	34.6656	5.90751	33.4984	35.08	36.9319	35.1701	1.71849	35.5364	1.10062	0.250364		-7.4096
610	9.21e-15	4.38845	omega-1,2	135	119.47	135.412	137.046	130.643	9.7102	124.376	118.275	124.983	122.545	3.70998	113.913	115.128	115.946	114.996	1.02304	122.728	7.82505	0.83578	36.0022	28.7089	24.8022	29.8378	5.68469	33.0452	23.8394	22.9512	26.6119	5.58903	27.7804	25.3629	29.2022	27.4485	1.94106	27.9661	1.67405	0.197029		-77.2129
																				975.046		6.6401																306.073		2.15637		-68.6094
1544	0.0153331	1.22032	omega-5	63	45.0654	41.4568	55.392	47.3047	7.23245	49.0396	52.0939	44.6761	48.6032	3.7281	44.7844	50.7846	53.6484	49.7391	4.52354	48.549	1.2181	0.330621	31.4366	54.444	42.9447	42.9418	11.5037	30.1774	41.4189	47.042	39.5461	8.58686	32.156	46.3703	32.0641	36.8635	8.23325	39.7838	3.04613	0.280288		-18.0544
1256	0.0257307	1.1619	omega-5	74	243.151	246.928	305.57	265.216	34.9985	244.921	286.402	231.178	254.167	28.7496	218.757	280.366	293.54	264.221	39.92	261.201	6.11246	1.77879	191.656	262.798	258.54	237.665	39.9013	184.337	205.455	255.607	215.133	36.6077	200.948	257.072	206.831	221.617	30.8454	224.805	11.5992	1.58381		-13.9342
757	0.0842117	1.15784	omega-5	73	56.2696	58.7047	78.4068	64.4603	12.1392	72.1369	88.1338	58.8883	73.053	14.6442	66.5897	73.6044	83.6088	74.6009	8.55321	70.7048	5.46293	0.481502	48.6474	75.3452	79.4141	67.8022	16.7128	53.1181	58.6948	59.9907	57.2679	3.65174	48.7181	70.2616	55.4031	58.1276	11.0271	61.0659	5.84965	0.430226		-13.6325
975	0.0628109	1.07647	omega-5	60	278.103	302.704	322.519	301.109	22.2509	275.964	292.98	264.767	277.904	14.2063	239.641	266.2	299.199	268.347	29.8374	282.453	16.8483	1.92352	250.842	270.473	294.205	271.84	21.7137	237.412	264.123	261.92	254.485	14.8264	254.905	275.413	252.207	260.842	12.6912	262.389	8.78023	1.8486		-7.1035
1255	0.22948	1.06625	omega-5	71	209.354	210.261	255.638	225.084	26.4641	218.725	223.372	188.865	210.321	18.7258	186.55	202.472	229.974	206.332	21.9675	213.912	9.87855	1.45675	176.64	238.62	228.669	214.643	33.2855	181.44	181.772	208.163	190.459	15.3336	189.565	229.568	171.156	196.763	29.8637	200.622	12.5452	1.41344		-6.2132
																				876.821		5.97118																788.665		5.55637		-10.054
1259	0.0117815	1.23372	HMW-GS	69	49.8646	50.3674	56.4982	52.2434	3.69331	51.2674	54.0904	47.9239	51.0939	3.08691	44.9931	51.3619	34.9525	43.7692	8.27289	49.0355	4.59682	0.333934	33.9152	44.9205	50.3611	43.0656	8.37839	32.0961	36.3381	36.8694	35.1012	2.616	35.3318	52.7829	35.0993	41.0714	10.1432	39.7461	4.1443	0.280022		-18.9443
1064	0.0762868	1.21261	HMW-GS	19	22.7683	33.0329	25.0801	26.9604	5.38444	30.4635	18.9418	25.3884	24.9312	5.77443	25.9653	23.6444	26.5258	25.3785	1.52773	25.7567	1.06614	0.175404	35.4586	22.6963	23.1489	27.1013	7.24118	31.6382	42.1061	24.5779	32.7741	8.81913	41.8232	29.1743	30.4724	33.8233	6.95849	31.2329	3.61633	0.220044		21.2612
793	0.0138907	1.20118	HMW-GS	29	25.0985	27.3244	24.0373	25.4867	1.67756	20.3982	21.9659	25.0811	22.4817	2.38368	20.996	25.5514	21.7464	22.7646	2.44245	23.5777	1.65931	0.160565	23.8334	15.7994	19.0005	19.5444	4.04452	22.7854	19.2933	14.8703	18.983	3.96666	24.4913	16.1503	20.4358	20.3591	4.17103	19.6289	0.691944	0.138291		-16.7482
1108	0.0194227	1.16454	HMW-GS	5	138.099	136.056	131.61	135.255	3.31778	154.334	124.183	139.53	139.349	15.0766	150.241	108.254	151.981	136.825	24.7592	137.143	2.06538	0.933951	148.693	141.654	183.984	158.11	22.6818	154.495	167.917	152.895	158.436	8.25007	188.994	125.039	173.705	162.579	33.3978	159.708	2.49143	1.12519		16.4538
724	0.0105028	1.13065	HMW-GS	351	48.1135	47.7705	46.3407	47.4082	0.940285	44.5754	42.7179	42.9175	43.4036	1.01971	44.9103	43.3471	39.6854	42.6476	2.68178	44.4865	2.55838	0.302955	43.3065	54.1177	59.2052	52.2098	8.11925	45.9132	47.2897	51.6178	48.2735	2.97686	46.7241	57.1643	47.3475	50.412	5.85595	50.2984	1.97059	0.354367		13.0646
941	0.0599583	1.13056	HMW-GS	3	151.496	168.069	125.357	148.307	21.5341	175.046	139.657	138.204	150.969	20.8639	142.068	137.369	166.646	148.694	15.7228	149.324	1.43817	1.0169	160.359	132.946	157.596	150.3	15.0929	184.709	170.271	143.581	166.187	20.8663	172.657	198.956	198.296	189.97	14.997	168.819	19.9653	1.18938		13.0558
1346	0.449705	1.12065	HMW-GS	18	18.1649	25.6456	11.8066	18.5391	6.9271	21.1689	11.9935	19.918	17.6935	4.97582	20.4372	12.7328	14.355	15.8417	4.06161	17.3581	1.37962	0.118209	24.6648	15.2935	10.3471	16.7684	7.27191	19.3079	26.4679	14.796	20.1906	5.88583	25.7079	16.9034	21.5829	21.3981	4.40517	19.4524	2.40148	0.137047		12.0653
1024	0.0367915	1.12049	HMW-GS	17	149.686	173.151	132.924	151.92	20.2064	177.105	139.597	145.475	154.059	20.1735	148.158	134.916	168.151	150.408	16.7317	152.129	1.83412	1.03601	170.614	146.299	190.897	169.27	22.3294	176.106	151.284	148.018	158.469	15.361	181.336	185.907	183.672	183.638	2.28593	170.459	12.6267	1.20093		12.0488
729	0.021291	1.11984	HMW-GS	40	89.3544	84.1653	86.7874	86.769	2.5946	84.1569	85.4988	83.6829	84.4462	0.941885	77.5302	77.799	103.904	86.4111	15.1499	85.8754	1.25064	0.584815	86.4292	103.492	97.9479	95.9564	8.70397	88.2933	88.7596	99.3871	92.1466	6.27472	91.2403	118.175	91.7778	100.398	15.398	96.1669	4.12956	0.677523		11.9842
727	0.0296401	1.11618	HMW-GS	350	131.559	114.748	122.272	122.86	8.42099	126.946	107.399	113.264	115.869	10.0305	118.154	116.611	138.292	124.353	12.0967	121.027	4.52882	0.824201	116.705	127.204	130.885	124.931	7.35826	137.138	138.845	139.603	138.529	1.26232	143.08	165.841	116.491	141.804	24.6999	135.088	8.94713	0.951733		11.6178
1020	0.371679	1.11461	HMW-GS	28	8.87025	12.3431	9.09238	10.1019	1.94409	13.7454	12.7384	15.793	14.0923	1.55652	17.5855	10.5502	15.6974	14.611	3.64131	12.9351	2.46726	0.0880883	14.7241	4.64102	9.27491	9.54669	5.04705	9.53021	14.4125	12.1437	12.0288	2.44318	15.5801	9.02278	15.1156	13.2395	3.65914	11.605	1.88252	0.0817604		-10.2827
935	0.0367116	1.10929	HMW-GS	5	138.167	134.815	121.917	131.633	8.57964	138.186	122.714	128.621	129.84	7.80793	129.98	127.373	151.979	136.444	13.5164	132.639	3.415	0.903278	131.715	121.819	157.554	137.029	18.4504	145.686	141.884	133.93	140.5	5.99909	171.034	164.516	156.077	163.876	7.4988	147.135	14.6014	1.03661		10.9287
701	0.00764821	1.10518	HMW-GS	42	239.782	215.082	233.812	229.559	12.888	215.646	227.331	231.411	224.796	8.18267	219.993	242.508	252.807	238.436	16.7815	230.93	6.92255	1.57264	225.829	262.688	267.889	252.136	22.9297	235.375	247.452	259.911	247.579	12.2685	250.288	297.879	249.659	265.942	27.6597	255.219	9.56177	1.79809		10.5178
732	0.101951	1.10324	HMW-GS	349	21.5678	18.5549	20.2355	20.1194	1.50977	21.7467	22.2774	21.47	21.8314	0.410306	22.6887	17.2411	20.5942	20.1747	2.74795	20.7085	0.97285	0.141026	17.5202	23.7556	26.4208	22.5655	4.56808	19.1155	23.4396	25.1999	22.585	3.13092	21.932	25.2075	23.0269	23.3888	1.66749	22.8464	0.469797	0.16096		10.3241
1133	0.165758	1.08699	HMW-GS	333	95.0229	93.7703	96.2581	95.0171	1.24392	91.7125	100.082	98.7131	96.8358	4.48938	95.7467	103.157	102.618	100.507	4.1316	97.4534	2.79672	0.663662	84.6467	109.782	117.493	103.974	17.1764	101.98	88.327	112.194	100.834	11.9748	106.201	136.979	95.7767	112.986	21.4226	105.931	6.30797	0.746315		8.69925
1250	0.192688	1.086	HMW-GS	360	22.5406	17.7166	17.7457	19.3343	2.77677	21.0151	18.4225	24.873	21.4368	3.24585	19.1877	21.3383	20.4602	20.3287	1.0813	20.3666	1.05179	0.138698	22.1586	16.2938	17.4644	18.6389	3.10377	20.2095	17.0833	19.5814	18.9581	1.6537	20.5842	13.8631	21.5458	18.6644	4.18572	18.7538	0.177375	0.132126		-7.91898
1183	0.0398359	1.08134	HMW-GS	26	175.261	174.396	157.985	169.214	9.7338	178.117	176.873	193.075	182.689	9.01675	201.582	164.447	195.074	187.034	19.83	179.646	9.29176	1.22339	185.428	192.859	192.995	190.428	4.33018	184.493	193.007	193.026	190.175	4.92071	188.999	231.357	186.156	202.171	25.3158	194.258	6.85395	1.3686		8.13389
1023	0.519574	1.07835	HMW-GS	16	69.1517	70.5728	57.7589	65.8278	7.0239	73.1881	52.1558	62.5234	62.6224	10.5165	80.3749	47.5696	75.162	67.7022	17.6291	65.3842	2.5688	0.445269	71.1187	54.211	82.854	69.3946	14.3991	62.7619	77.2635	64.4122	68.1459	7.93911	95.0714	44.319	82.5488	73.9798	26.439	70.5067	3.07184	0.49674		7.83459
1184	0.143805	1.0708	HMW-GS	20	275.22	237.953	230.236	247.803	24.0555	283.996	233.946	257.233	258.392	25.0449	242.62	251.419	301.734	265.258	31.8945	257.151	8.79321	1.75121	250.864	255.533	256.316	254.237	2.94804	287.307	259.878	259.465	268.883	15.9563	297.613	333.99	277.244	302.949	28.7472	275.357	24.9925	1.93996		7.07981
1524	0.585277	1.06646	HMW-GS	24	73.0079	55.4546	43.9912	57.4845	14.6145	66.4698	41.4101	67.2403	58.3734	14.6957	70.7757	38.833	47.0134	52.2074	16.5927	56.0218	3.33313	0.381511	64.6134	35.2739	51.1811	50.3561	14.6871	54.7177	68.8904	39.2192	54.2758	14.8406	66.2736	35.3278	57.2773	52.9596	15.9183	52.5305	1.99473	0.370092		-6.23199
1137	0.45804	1.06146	HMW-GS	48	64.2102	61.9759	62.5941	62.9267	1.15373	58.9615	74.2859	67.1047	66.784	7.66725	72.2931	64.4172	75.286	70.6655	5.61425	66.7921	3.86938	0.454857	60.5671	70.6959	97.884	76.3823	19.2974	60.4279	71.6207	81.4368	71.1618	10.512	56.1571	63.8713	75.4145	65.1476	9.69194	70.8972	5.62202	0.499491		6.14618
796	0.756983	1.05009	HMW-GS	27	19.047	26.6947	20.9608	22.2341	3.97971	20.2274	14.4501	22.5816	19.0863	4.18414	18.9604	23.128	22.0831	21.3905	2.16838	20.9037	1.62939	0.142355	26.3474	14.65	15.428	18.8084	6.54048	25.1967	25.9751	18.8576	23.3432	3.90402	31.1448	19.0569	20.8998	23.7005	6.51247	21.9507	2.72713	0.154649		5.00886
797	0.787543	1.01927	HMW-GS	21	178.103	175.114	170.617	174.612	3.76817	176.305	183.364	176.84	178.836	3.92986	159.56	170.149	205.162	178.29	23.8666	177.246	2.29771	1.20705	170.608	154.752	157.744	161.035	8.42464	194.721	155.577	182.763	177.687	20.0597	201.493	226.755	181.545	203.264	22.6571	180.662	21.2712	1.27281		1.92716
730	0.944904	1.00805	HMW-GS	424	29.5333	30.5741	37.2318	32.4464	4.17682	25.8942	33.7075	29.9407	29.8475	3.90751	28.4847	40.79	31.0117	33.4288	6.49898	31.9076	1.85049	0.217292	23.4711	36.4181	35.2818	31.7237	7.16951	27.0313	32.4298	31.3873	30.2828	2.86374	32.003	41.1144	30.3417	34.4864	5.79982	32.1643	2.13614	0.226606		0.804543
1248	0.814866	1.00726	HMW-GS	358	23.734	20.6692	21.9227	22.1087	1.54082	26.085	17.0809	22.3906	21.8521	4.52617	20.6847	16.7948	18.6541	18.7112	1.94557	20.8907	1.89182	0.142266	26.8202	19.6502	16.5576	21.0093	5.26456	21.7927	26.1251	13.9239	20.6139	6.18542	26.1406	16.217	19.4335	20.597	5.0631	20.7401	0.233318	0.14612		-0.720787
731	0.710316	1.00329	HMW-GS	351	12.2432	8.03955	12.9864	11.0897	2.66754	11.3871	11.8783	13.009	12.0915	0.831727	11.7468	13.1564	13.4607	12.788	0.914445	11.9897	0.85369	0.0816505	5.98636	15.9354	14.4622	12.128	5.36957	9.98191	9.9843	12.45	10.8054	1.42425	13.0674	19.9689	6.42668	13.1543	6.77151	12.0292	1.17757	0.0847493		0.329496
1356	0.988734	1.00211	HMW-GS	23	89.9864	91.876	76.735	86.1991	8.25042	91.2048	75.09	84.3106	83.5351	8.08533	92.9315	60.6863	65.641	73.0863	17.3641	80.9402	6.93089	0.551206	91.0609	71.7049	85.5601	82.7753	9.974	77.8203	91.4692	75.5512	81.6136	8.61028	91.8093	58.063	83.8852	77.9192	17.6465	80.7693	2.53575	0.569043		-0.211048
																				2289.62		15.5924																2463.95		17.3593		7.61421
663	1.01e-08	1.35183	LMW-GS	132	105.842	103.421	104.404	104.555	1.21747	105.21	111.723	102.891	106.608	4.57866	120.871	112.561	97.8882	110.44	11.6372	107.201	2.98677	0.730044	78.869	83.0065	82.1397	81.3384	2.18202	77.3968	83.6642	77.352	79.471	3.63149	70.1694	77.5071	83.6006	77.0924	6.72519	79.3006	2.12813	0.558695		-26.0263
645	0.000556407	1.30514	LMW-GS	322	83.4273	54.8515	78.5389	72.2726	15.2838	83.0781	84.3362	71.0492	79.4879	7.33507	69.0603	91.1519	74.2602	78.1575	11.55	76.6393	3.83976	0.521917	52.2973	70.3115	66.1983	62.9357	9.43989	58.8316	53.7894	54.3892	55.67	2.75436	54.6541	62.2191	55.8003	57.5578	4.07722	58.7212	3.76995	0.413707		-23.3798
660	0.00165395	1.24113	LMW-GS	125	106.642	112.02	123.326	113.996	8.51543	123.94	137.727	133.621	131.763	7.07858	117.93	154.952	126.666	133.183	19.3524	126.314	10.6911	0.860202	85.5396	87.8619	114.816	96.0724	16.2737	99.3202	100.559	86.3576	95.4124	7.86614	107.21	122.366	111.929	113.835	7.75589	101.773	10.451	0.717021		-19.4282
1546	0.360001	1.17609	LMW-GS	472	38.5432	27.5284	13.6746	26.5821	12.4613	46.1208	37.5925	40.5193	41.4109	4.33346	40.7182	28.9252	22.5152	30.7195	9.23318	32.9042	7.65197	0.224079	9.91398	19.72	33.5953	21.0764	11.8988	33.263	25.3422	38.4819	32.3624	6.61603	15.4104	37.1286	38.9431	30.494	13.0943	27.9776	6.04916	0.19711		-14.9724
777	0.00276861	1.15971	LMW-GS	316317	121.063	123.126	137.653	127.281	9.04159	146.376	150.063	139.982	145.474	5.10099	133.938	163.673	140.86	146.157	15.5589	139.637	10.7063	0.950935	104.801	129.844	131.841	122.162	15.068	112.215	131.636	112.716	118.856	11.0708	119.533	125.888	115.192	120.204	5.37997	120.407	1.66236	0.848304		-13.7713
712	0.00292912	1.14259	LMW-GS	318319	176.529	153.793	180.873	170.398	14.5433	184.233	175.325	174.47	178.009	5.40668	190.634	203.454	200.432	198.173	6.7018	182.193	14.3523	1.24074	142.094	168.726	168.451	159.757	15.2973	157.309	162.08	157.816	159.068	2.62016	152.205	181.057	145.365	159.542	18.9434	159.456	0.35246	1.12341		-12.4798
870	0.0359863	1.13705	LMW-GS	120	122.882	113.646	134.443	123.657	10.4201	169.521	152.085	148.422	156.676	11.2741	162.107	158.798	159.791	160.232	1.69814	146.855	20.1686	1.00009	117.845	149.67	132.877	133.464	15.9208	117.081	138.859	131.063	129.001	11.0345	115.179	133.785	126.035	125	9.34605	129.155	4.2341	0.909932		-12.0528
1178	0.0291106	1.12968	LMW-GS	140	39.3521	44.5955	37.4037	40.4505	3.71956	41.6146	37.8572	41.3267	40.2662	2.09122	34.0251	36.8332	33.4569	34.7717	1.80775	38.4961	3.22672	0.26216	33.8121	30.673	32.6911	32.3921	1.59079	37.9563	39.2411	26.024	34.4072	7.28836	34.0852	35.7782	36.432	35.4318	1.21117	34.077	1.54652	0.240082		-11.4794
765	0.00938774	1.1206	LMW-GS	155	75.7464	71.4374	75.4557	74.2132	2.40826	78.1166	73.1017	69.6711	73.6298	4.24744	69.842	79.8261	71.8739	73.8473	5.27648	73.8968	0.294812	0.50324	51.602	68.7369	67.9293	62.7561	9.66815	69.3348	62.9443	64.4244	65.5678	3.3452	73.6088	73.4286	61.4875	69.5083	6.94681	65.9441	3.3918	0.464594		-10.7619
1063	0.0653755	1.11876	LMW-GS	12	88.0225	97.4608	78.5657	88.0163	9.44756	100.638	78.2759	94.0265	90.98	11.4879	97.0541	84.7232	106.104	95.9604	10.7323	91.6522	4.0145	0.624156	92.7081	83.5098	95.4176	90.5451	6.24156	103.828	104.057	97.386	101.757	3.78717	123.174	123.44	99.3141	115.31	13.8531	102.537	12.4006	0.722404		11.8764
835	0.202149	1.10302	LMW-GS	315	57.2964	44.4434	54.1308	51.9569	6.69662	47.4416	43.5515	37.8077	42.9336	4.8466	48.8695	66.2196	45.0511	53.3801	11.2821	49.4235	5.6653	0.336576	48.1942	45.8787	39.4708	44.5146	4.51887	45.5445	45.9725	47.3456	46.2875	0.940943	52.3035	44.0966	34.4619	43.6206	8.93033	44.8076	1.35738	0.315682		-9.33957
1368	0.318656	1.08046	LMW-GS	145	99.9732	91.46	115.2	102.211	12.0272	117.19	133.308	124.006	124.835	8.09072	95.7329	140.734	117.603	118.023	22.5037	115.023	11.6064	0.783312	90.6254	126.94	97.5862	105.051	19.2738	76.2703	119.773	98.2597	98.1009	21.7517	88.8359	148.686	111.142	116.221	30.2468	106.458	9.14178	0.750024		-7.44678
960	0.177747	1.07886	LMW-GS	119a	117.559	117.431	129.612	121.534	6.99584	144.785	135.267	114.796	131.616	15.3242	134.844	163.069	147.889	148.601	14.1259	133.917	13.6791	0.91198	104.618	125.937	119.553	116.703	10.9419	116.933	134.581	123.995	125.17	8.88233	121.202	152.84	117.492	130.511	19.4256	124.128	6.96294	0.874516		-7.30982
842	0.394721	1.07542	LMW-GS	314	124.734	159.27	167.568	150.524	22.7169	175.2	199.212	190.614	188.342	12.1662	123.229	184.578	190.966	166.257	37.4007	168.374	18.9978	1.14664	113.988	181.697	186.248	160.644	40.4692	136.931	152.996	144.444	144.79	8.03802	148.067	181.647	163.076	164.263	16.8219	156.566	10.3573	1.10305		-7.01319
1189	0.487534	1.06068	LMW-GS	144	144.707	134.398	141.538	140.214	5.28042	150.795	165.313	158.834	158.314	7.27329	131.637	189.13	166.01	162.259	28.9296	153.596	11.7553	1.04599	118.345	148.322	161.691	142.786	22.1969	144.228	144.581	179.977	156.262	20.5387	165.459	222.654	180.984	189.699	29.5769	162.916	24.1538	1.14779		6.06796
1117	0.219669	1.05724	LMW-GS	170	62.4313	54.5945	58.7217	58.5825	3.92022	66.9301	55.6473	59.3625	60.6466	5.74996	67.3239	65.1616	52.2735	61.5863	8.13727	60.2718	1.53659	0.410454	61.3245	57.1093	57.8368	58.7569	2.25319	60.8536	61.0351	47.5571	56.4819	7.72967	61.8229	54.7754	50.761	55.7864	5.59979	57.0084	1.55363	0.40164		-5.4145
1344	0.366423	1.04023	LMW-GS	153	60.1323	59.5438	56.7856	58.8206	1.78671	66.5572	53.2234	65.9949	61.9252	7.54121	61.1092	64.2677	57.2502	60.8757	3.51457	60.5405	1.57922	0.412283	58.9528	51.9812	50.4312	53.7884	4.53912	66.1784	61.5668	50.7753	59.5068	7.90546	64.7068	66.606	52.5916	61.3015	7.6025	58.1989	3.92358	0.410028		-3.8678
955	0.703249	1.02759	LMW-GS	119	217.924	199.32	240.389	219.211	20.5648	271.785	231.458	221.66	241.634	26.5664	184.301	289.821	257.911	244.011	54.1156	234.952	13.6839	1.60003	194.954	224.997	242.434	220.795	24.0172	203.378	217.052	240.775	220.402	18.9224	221.861	290.759	221.591	244.737	39.8568	228.645	13.9376	1.61087		-2.6846
1115	0.644403	1.01943	LMW-GS	173	157.42	164.97	153.582	158.657	5.79417	146.907	131.821	159.12	145.949	13.6745	133.823	156.117	136.337	142.092	12.2104	148.9	8.66752	1.01401	169.776	139.991	133.942	147.903	19.1827	170.165	158.811	141.08	156.685	14.6587	151.281	142.618	158.464	150.788	7.93414	151.792	4.47637	1.06942		1.94257
1175	0.709284	1.01329	LMW-GS	141	291.464	256.468	273.916	273.949	17.4981	302.639	260.768	255.383	272.93	25.8696	258.078	289.282	308.27	285.21	25.3423	277.363	6.81476	1.88885	246.15	256.927	270.858	257.978	12.3878	268.769	281.719	261.122	270.537	10.4113	286.003	303.828	288.142	292.658	9.73303	273.724	17.558	1.92846		-1.31192
1512	0.890467	1.0053	LMW-GS	310	255.053	215.105	213.744	227.967	23.4666	256.971	210.866	229.4	232.412	23.2	213.475	225.452	246.484	228.47	16.7099	229.617	2.43411	1.5637	208.92	222.923	205.373	212.406	9.27971	238.586	239.291	217.517	231.798	12.3725	255.325	251.565	216.162	241.017	21.6072	228.407	14.6042	1.60919		-0.526801
																				2647.77		18.0314																2472		17.4159		-6.63832
761	0.0127287	1.21045	purinin	219	28.825	22.3898	23.7121	24.9756	3.39857	22.0519	21.4349	28.2368	23.9079	3.76166	28.1654	22.6893	26.351	25.7352	2.78952	24.8729	0.918002	0.169386	30.422	31.1578	29.6008	30.3935	0.778896	35.1892	24.1536	33.0281	30.7903	5.84824	28.8987	22.4152	36.1009	29.1383	6.84601	30.1074	0.86239	0.212115		21.0449
990	8.41e-06	1.20383	purinin	223	65.1015	64.7949	60.4954	63.464	2.57539	61.059	62.2619	67.1022	63.4744	3.19888	61.7267	63.9165	62.0901	62.5777	1.17354	63.172	0.514682	0.430204	68.3777	76.7087	69.073	71.3865	4.62228	79.4629	77.5786	79.9325	78.9913	1.24583	68.6903	80.3972	84.2162	77.7679	8.09003	76.0486	4.08357	0.535783		20.3833
1287	0.00561999	1.14576	purinin	220543	165.409	156.353	192.184	171.315	18.6315	169.435	202.123	172.238	181.265	18.1175	179.127	201.494	178.344	186.321	13.1457	179.634	7.63483	1.22331	172.792	223.095	193.39	196.425	25.2885	209.789	201.322	228.986	213.365	14.1749	188.063	217.788	217.125	207.659	16.9737	205.817	8.619	1.45004		14.5755
																				267.679		1.8229																311.972		2.19793		16.5473
1203	0.00172828	1.16218	farinin	193	69.0703	64.1084	64.8777	66.0188	2.6705	68.0311	72.1743	66.2252	68.8102	3.05007	70.7381	79.3716	74.1445	74.7514	4.34865	69.8601	4.45997	0.47575	64.8429	85.7444	81.6697	77.419	11.0801	84.1799	77.0165	90.6307	83.9424	6.81022	79.3559	86.9214	80.3507	82.2093	4.11095	81.1902	3.37899	0.572008		16.2182
1222	0.0100461	1.12086	farinin	336	84.3254	72.1127	87.3359	81.258	8.06182	73.146	62.9552	69.4881	68.5298	5.16255	72.402	80.8103	76.7171	76.6432	4.20466	75.477	6.44374	0.514001	81.0234	85.2604	76.7325	81.0054	4.264	92.6687	88.3804	87.6774	89.5755	2.70173	89.652	80.491	79.5088	83.2173	5.59426	84.5994	4.44907	0.596026		12.0864
917	0.0755856	1.10268	farinin	195	21.3261	20.1191	20.2069	20.5507	0.672947	26.4456	25.0492	23.1324	24.8757	1.6634	20.5736	27.949	24.1203	24.2143	3.6886	23.2136	2.32973	0.158085	22.3979	21.8497	20.7132	21.6536	0.859314	21.7457	20.6227	22.3582	21.5756	0.880178	17.3741	19.7653	22.6418	19.927	2.63759	21.0521	0.97507	0.148318		-9.31147
895	0.384527	1.06065	farinin	385386	68.1808	56.5235	67.3698	64.0247	6.50883	66.6883	59.7885	59.7327	62.0698	3.99981	65.7801	73.6253	70.2058	69.8704	3.93334	65.3216	4.0588	0.444843	60.5688	64.5198	86.4558	70.5148	13.946	56.5267	67.3988	72.7291	65.5516	8.25767	60.1776	85.9998	69.1754	71.7842	13.1073	69.2835	3.29373	0.488122		6.06524
																				233.872		1.59268																256.125		1.80447		9.51497
972	0.00141882	1.25938	triticin	249	58.9441	64.2997	59.0463	60.7634	3.06297	62.0924	51.4202	58.5856	57.3661	5.43958	57.9487	61.8996	56.8248	58.891	2.66538	59.0068	1.70161	0.401839	60.4702	73.301	80.199	71.3234	10.0119	89.7423	67.2757	60.9168	72.6449	15.1443	68.4849	72.5941	95.8229	78.9673	14.7413	74.3119	4.0855	0.523548		25.9378
1039	0.0340538	1.11921	triticin	423	85.243	94.7722	95.4462	91.8205	5.70619	89.6814	94.9533	91.6628	92.0992	2.66293	86.4705	98.2524	104.867	96.53	9.31856	93.4832	2.64229	0.636625	84.4636	122.525	110.885	105.958	19.5032	98.0444	96.1206	112.997	102.387	9.2382	90.8565	112.571	113.187	105.538	12.7185	104.628	1.9517	0.737132		11.9214
1509	0.125622	1.09494	triticin	253	32.072	35.3807	29.9339	32.4622	2.74426	35.1043	41.989	34.2311	37.1081	4.24943	30.0892	29.0797	28.8046	29.3245	0.676348	32.9649	3.91609	0.224493	33.4574	34.0346	39.7086	35.7335	3.4546	37.2951	34.0506	29.5431	33.6296	3.89312	36.6237	35.3547	44.7847	38.921	5.11758	36.0947	2.66413	0.254297		9.49431
1037	0.307383	1.05491	triticin	348	32.9473	25.8634	32.83	30.5469	4.05643	31.5622	33.3504	32.4059	32.4395	0.894539	34.9512	34.2652	32.116	33.7775	1.47922	32.2546	1.62321	0.219655	27.1281	39.0477	34.4607	33.5455	6.01227	29.9627	26.3469	32.7365	29.682	3.20402	25.5904	33.1654	26.7434	28.4997	4.08152	30.5757	2.63893	0.215415		-5.20505
1090	0.761337	1.01938	triticin	136	21.4458	20.3608	22.0912	21.2993	0.8745	21.8724	24.2307	22.8954	22.9995	1.18258	24.382	22.6431	22.9677	23.3309	0.924592	22.5432	1.08996	0.15352	20.9961	26.2924	26.2752	24.5212	3.05289	18.9276	24.2234	25.1386	22.7632	3.35311	19.7065	23.7456	21.5163	21.6561	2.0232	22.9802	1.44484	0.161902		1.93822
																				240.253		1.63613																268.59		1.89229		11.7948
863	0.151153	1.12703	globulin	184	30.7109	26.4901	26.4895	27.8968	2.43709	39.3875	40.6608	43.2945	41.1143	1.99259	41.4638	34.7599	36.819	37.6809	3.43403	35.564	6.85831	0.242192	31.1902	29.9045	28.6308	29.9085	1.27968	36.6479	28.352	33.4364	32.8121	4.18304	29.0033	29.017	37.8175	31.9459	5.08493	31.5555	1.49066	0.222318		-11.2711
788	0.04681	1.10763	globulin	104	27.1162	23.681	23.0771	24.6248	2.1787	26.5583	29.4565	33.3127	29.7759	3.38848	27.112	26.9105	31.215	28.4125	2.42914	27.6044	2.66894	0.187987	27.447	29.8436	26.3452	27.8786	1.78871	28.759	32.0304	33.1493	31.3129	2.28138	31.7465	33.1295	32.7287	32.5349	0.711558	30.5755	2.41417	0.215413		10.7631
857	0.10631	1.10694	globulin	180	72.1715	71.3347	64.3206	69.2756	4.31149	88.9582	77.9657	95.0089	87.3109	8.64016	84.7241	83.2219	83.0284	83.6581	0.928179	80.0816	9.53477	0.545359	83.2117	61.6506	64.6071	69.8231	11.6887	76.598	76.3541	79.1798	77.3773	1.56579	76.0044	56.4258	77.0754	69.8352	11.6252	72.3452	4.35792	0.509692		-9.66058
770	0.0319834	1.09692	globulin	99	66.9478	62.1027	64.7167	64.5891	2.42509	66.4054	76.5582	79.3814	74.115	6.8243	71.271	80.7029	79.3634	77.1124	5.10294	71.9388	6.53915	0.489906	77.3319	77.754	69.0956	74.7271	4.88163	80.5983	81.6267	86.5247	82.9166	3.16676	82.5578	81.4602	73.25	79.0893	5.08669	78.911	4.09762	0.55595		9.6918
1224	0.227877	1.06642	globulin	103	57.8418	62.777	55.0356	58.5515	3.91918	71.8734	68.0492	73.5936	71.1721	2.83798	69.2176	77.1529	69.4366	71.9357	4.51954	67.2197	7.51664	0.457769	63.862	63.9481	62.5715	63.4605	0.771147	69.6538	76.0291	69.8148	71.8326	3.63522	79.518	74.8463	84.9188	79.7611	5.04064	71.6847	8.15128	0.505039		6.64236
1217	0.646399	1.02394	globulin	309	36.0573	44.0425	37.2175	39.1058	4.31453	43.0066	39.6374	51.0964	44.5801	5.88933	45.4072	39.2963	39.0564	41.2533	3.59939	41.6464	2.75827	0.283614	44.327	38.8201	40.3405	41.1625	2.84399	43.9563	43.2247	36.865	41.3487	3.90019	41.7307	36.4433	40.3464	39.5068	2.74188	40.6727	1.01395	0.28655		-2.33807
1396	0.981267	1.01444	globulin	106	42.1948	39.8841	42.628	41.569	1.47511	45.1341	44.9801	51.611	47.2417	3.78464	37.8787	40.1486	33.7502	37.2592	3.24384	42.0233	5.00677	0.28618	39.4581	29.7497	32.2502	33.8193	5.04085	48.8171	44.0265	40.5863	44.4767	4.13385	55.178	52.8446	40.7612	49.5946	7.7384	42.6302	8.04811	0.300342		1.44423
654	0.904199	1.01105	globulin	121	16.1244	17.5479	14.934	16.2021	1.30867	18.8877	17.1351	20.4077	18.8102	1.63771	14.4375	19.9471	18.6533	17.6793	2.88103	17.5639	1.30788	0.119611	14.3366	16.1692	18.7428	16.4162	2.21347	16.3143	16.0196	16.2403	16.1914	0.153342	18.1917	22.5389	21.2682	20.6663	2.23524	17.758	2.52119	0.12511		1.1052
866	0.986631	1.00584	globulin	103	21.3409	21.5569	20.8931	21.2636	0.338606	24.441	24.8308	29.25	26.1739	2.67105	24.5744	26.5841	24.806	25.3215	1.09954	24.253	2.62374	0.165164	22.0554	22.0151	16.9668	20.3458	2.92635	26.5868	27.5785	25.6348	26.6	0.971898	25.6076	30.42	22.6867	26.2381	3.90502	24.3946	3.51108	0.171867		0.583829
																				407.895		2.77778																410.527		2.89228		0.645345
680	2.31e-08	1.83262	serpin	150	30.9614	28.0542	24.5274	27.8477	3.22198	26.1591	22.0221	32.5162	26.8991	5.28607	27.6231	26.2256	24.1987	26.0158	1.72179	26.9209	0.916117	0.183332	14.1791	16.3979	12.2787	14.2852	2.06165	14.2863	16.7987	12.88	14.655	1.98522	14.4284	12.9258	18.0332	15.1291	2.62483	14.6898	0.423024	0.103494		-45.4335
707	8.1e-10	1.58309	serpin	152	21.7011	21.2318	19.3543	20.7624	1.24181	19.422	17.1884	21.0019	19.2041	1.91609	19.1452	17.1915	17.2799	17.8722	1.10333	19.2796	1.44657	0.131295	30.4573	28.3815	28.5911	29.1433	1.1428	30.1028	32.2394	31.2279	31.19	1.0688	31.9693	32.9692	28.7541	31.2309	2.20242	30.5214	1.19364	0.215032		58.3095
1271	0.0321262	1.24924	serpin	397	9.00405	12.2186	9.85979	10.3608	1.66479	10.2748	7.72258	10.8331	9.61016	1.65835	9.71944	9.28422	8.21426	9.07264	0.774573	9.6812	0.647009	0.0659294	16.389	10.4838	9.19406	12.0223	3.83626	13.2431	11.6041	9.96625	11.6045	1.63841	17.2899	10.4267	10.2506	12.6557	4.01426	12.0942	0.529302	0.0852068		24.9243
847	6.29e-05	1.22696	serpin	151	50.4651	62.8469	57.7673	57.0264	6.22407	50.6729	48.5698	55.7454	51.6627	3.68876	45.1263	49.6528	47.5305	47.4365	2.2647	52.0419	4.80618	0.354407	64.7401	65.6417	67.3614	65.9144	1.33174	66.7753	58.2998	59.2961	61.4571	4.63258	62.9324	64.2076	65.4275	64.1892	1.24768	63.8535	2.24753	0.449866		22.6964
868	0.00130381	1.19933	serpin	146	30.8642	32.5713	32.2947	31.9101	0.916244	28.2024	24.6553	33.0277	28.6285	4.20241	29.7605	32.7084	30.1019	30.8569	1.61249	30.4652	1.67552	0.207469	43.5249	37.6007	30.7684	37.298	6.38366	38.5466	36.4125	32.3099	35.7563	3.16973	36.6199	34.5255	38.5317	36.559	2.0038	36.5378	0.771062	0.257419		19.933
1151	0.000154128	1.16502	serpin	159	62.7693	64.4309	61.0257	62.7419	1.70278	61.1166	55.0076	58.2229	58.1157	3.05591	57.6438	61.9833	58.7099	59.4457	2.26137	60.1011	2.38175	0.409291	58.9227	72.1043	70.2327	67.0866	7.13177	71.9849	63.8524	73.1051	69.6475	5.04984	73.5146	74.5286	71.9249	73.3227	1.31242	70.0189	3.1346	0.493303		16.5018
752	0.000547003	1.15594	serpin	149	46.2715	47.326	43.3701	45.6559	2.04857	43.0461	42.7001	44.7847	43.5103	1.11711	41.0887	41.8417	35.8062	39.5788	3.28886	42.915	3.08195	0.292253	50.7873	48.512	53.9505	51.0833	2.73132	47.8962	45.8591	52.5703	48.7752	3.44087	45.5801	48.4839	52.8235	48.9625	3.64531	49.607	1.28192	0.349495		15.5935
1364	0.0322789	1.14276	serpin	154	16.8338	20.3662	15.0485	17.4161	2.70623	17.2795	14.528	18.5171	16.7749	2.04187	15.1701	15.0213	14.7018	14.9644	0.239322	16.3851	1.27149	0.111583	20.9495	20.2715	14.1567	18.4592	3.74149	18.904	17.7838	17.2925	17.9934	0.825956	20.1011	18.395	20.6653	19.7205	1.18204	18.7244	0.893538	0.131918		14.2765
791	0.00377647	1.10334	serpin	148	112.491	111.401	109.277	111.056	1.63446	106.938	103.276	104.65	104.955	1.84986	93.9177	101.965	98.5524	98.1449	4.03889	104.719	6.459	0.713138	111.582	111.722	126.76	116.688	8.72313	116.617	103.988	122.167	114.258	9.3162	112.891	110.263	123.868	115.674	7.21689	115.54	1.22083	0.81401		10.3336
1243	0.330504	1.0595	serpin	398	43.2114	38.2401	32.1172	37.8562	5.55705	36.2225	33.6983	36.8663	35.5957	1.67445	42.3077	28.457	26.6849	32.4832	8.55428	35.3117	2.69775	0.240474	38.177	42.2014	40.1694	40.1826	2.01222	35.3768	37.177	35.0567	35.8702	1.14299	34.0272	31.55	42.9797	36.1856	6.01277	37.4128	2.4039	0.263584		5.9501
338	0.999654	1.00385	serpin	147	35.2142	37.7675	31.6879	34.8899	3.05275	31.2132	30.3567	36.9533	32.8411	3.58695	35.0976	31.6923	26.0636	30.9512	4.56242	32.894	1.96988	0.22401	39.8694	32.7356	38.1303	36.9117	3.71973	30.5402	28.4509	31.0895	30.0268	1.39221	30.9435	26.2301	39.1972	32.1236	6.5636	33.0207	3.52903	0.23264		0.38514
366	0.979384	1.0021	serpin	399	34.2456	28.4475	19.3863	27.3598	7.4891	24.4041	20.7756	27.9454	24.375	3.58501	28.5017	16.5133	18.2208	21.0786	6.48505	24.2711	3.14188	0.165287	33.1632	16.2097	34.1859	27.8529	10.0963	22.074	18.5315	24.9739	21.8598	3.22652	24.1093	17.4941	28.1582	23.2539	5.38327	24.3222	3.13614	0.171357		0.210364
																				454.985		3.09847																506.342		3.56732		11.2876
824	0.00740148	1.20003	AAI	264	91.1043	70.7678	88.745	83.539	11.1229	81.1021	85.2735	71.611	79.3288	7.00174	88.6217	94.2409	82.259	88.3739	5.99478	83.7472	4.52612	0.570322	78.3337	107.663	116.561	100.853	20.0031	104.764	82.1349	108.221	98.3735	14.1689	94.2097	115.623	96.9821	102.272	11.6454	100.499	1.97291	0.708045		20.0031
832	0.00462869	1.19637	AAI	284	126.197	102.338	135.948	121.494	17.2913	125.213	121.715	95.4291	114.119	16.28	121.767	125.282	99.1835	115.411	14.1628	117.008	3.93871	0.79683	114.768	143.377	154.489	137.545	20.4928	134.147	127.784	161.536	141.155	17.9342	143.615	150.295	129.858	141.256	10.4203	139.985	2.11435	0.986236		19.6373
909	0.0312571	1.15228	AAI	277	36.27	33.3729	48.0752	39.2393	7.78793	37.3305	35.229	38.2169	36.9255	1.5346	36.9076	41.0767	47.5013	41.8285	5.33672	39.3311	2.4528	0.267846	36.7074	47.2405	50.487	44.8117	7.20378	47.0752	50.2284	45.4651	47.5896	2.42297	42.1439	51.4175	37.1194	43.5603	7.25349	45.3205	2.06229	0.319296		15.2281
1013	0.0754941	1.13581	AAI	282	90.2439	102.131	110.369	100.915	10.1177	110.066	103.488	67.6159	93.7232	22.8476	97.767	111.273	91.5886	100.209	10.0667	98.2825	3.96415	0.669308	94.5874	106.334	127.945	109.622	16.9201	113.666	97.2157	135.985	115.622	19.4584	104.089	125.504	99.3483	109.647	13.9355	111.631	3.45676	0.786468		13.5813
1550	0.132757	1.13377	AAI	281	49.7368	52.9542	52.2142	51.635	1.68505	45.9918	69.3667	55.2941	56.8842	11.7683	54.4798	51.0422	54.6988	53.4069	2.05084	53.9754	2.67034	0.367575	49.3313	52.3381	86.9619	62.8771	20.9122	61.086	50.6984	60.6022	57.4622	5.86261	54.385	60.9607	74.3998	63.2485	10.2016	61.1959	3.23881	0.431142		13.3775
1008	0.0651953	1.12106	AAI	262	45.0217	38.4037	46.5216	43.3156	4.31949	56.8564	61.8204	52.5855	57.0874	4.62178	51.0498	53.0621	53.0384	52.3834	1.15498	50.9288	7.00018	0.346827	39.7473	46.2367	46.45	44.1447	3.80973	46.7664	43.184	51.6986	47.2164	4.27509	39.6348	48.8089	46.3373	44.927	4.74688	45.4293	1.59627	0.320062		-10.7984
1547	0.0674247	1.11728	AAI	280	149.943	132.695	175.532	152.723	21.5531	143.559	176.235	144.394	154.73	18.6289	156.338	184.854	149.879	163.69	18.6106	157.048	5.83943	1.0695	144.449	173.733	206.73	174.971	31.159	161.638	158.176	214.573	178.129	31.6091	167.818	175.651	176.435	173.301	4.76473	175.467	2.45185	1.23621		11.7285
1212	0.172881	1.11057	AAI	312313	341.828	300.315	349.174	330.439	26.3453	316.446	400.827	327.722	348.332	45.8102	310.169	325.374	322.585	319.376	8.09438	332.716	14.6113	2.26581	254.789	380.493	439.42	358.234	94.3067	367.565	297.525	440.119	368.403	71.3006	358.19	413.461	373.98	381.877	28.4693	369.505	11.8598	2.60326		11.0573
1305	0.217959	1.08224	AAI	278	119.194	111.513	131.536	120.747	10.1015	124.131	151.518	135.334	136.994	13.7684	112.489	121.699	116.58	116.923	4.61467	124.888	10.6572	0.850494	78.631	145.559	131.081	118.424	35.2135	114.579	112.2	130.161	118.98	9.75557	99.4817	123.125	103.766	108.791	12.5972	115.398	5.72879	0.813012		-7.59886
1265	0.391229	1.07026	AAI	289	103.302	92.6698	134.513	110.161	21.7486	101.095	126.727	91.045	106.289	18.3992	89.6942	135.782	105.044	110.173	23.4683	108.875	2.23922	0.74144	85.7942	121.139	148.147	118.36	31.2689	106.312	111.72	138.808	118.946	17.4118	112.285	122.815	101.702	112.267	10.5564	116.525	3.69855	0.820948		7.02642
1144	0.469251	1.05998	AAI	283	76.5372	76.2934	95.5154	82.782	11.0281	82.3272	90.2369	61.0282	77.8641	15.1071	65.3904	88.3109	79.2647	77.6553	11.5447	79.4338	2.90151	0.540948	74.1995	92.3517	109.606	92.0523	17.705	79.7951	82.8803	100.377	87.6843	11.1003	77.9313	77.8236	62.8177	72.8575	8.69494	84.198	10.0611	0.593199		5.99773
1487	0.390694	1.05924	AAI	244	57.9201	52.3656	41.9003	50.7287	8.13438	49.1219	51.5648	49.5448	50.0772	1.30556	58.0111	49.2751	47.7098	51.6654	5.55106	50.8237	0.798345	0.346112	48.1964	60.7033	58.8849	55.9282	6.75741	67.0356	52.0501	41.8625	53.6494	12.6625	58.4257	49.2431	48.1099	51.9263	5.65716	53.8346	2.00738	0.37928		5.92413
1453	0.40352	1.05079	AAI	265	90.4865	86.1649	92.3286	89.66	3.16391	118.779	114.151	96.8115	109.914	11.5805	97.1888	118.427	106.18	107.266	10.6608	102.28	11.009	0.69653	86.5038	103.03	96.9284	95.4872	8.35662	117.655	100.998	132.73	117.128	15.8727	104.434	113.167	111.826	109.809	4.70276	107.475	11.0076	0.757189		5.0791
1324	0.756176	1.02609	AAI	528	30.5702	32.1049	40.2497	34.3083	5.20236	31.6757	36.2675	32.3322	33.4251	2.48338	30.3351	39.8318	50.204	40.1236	9.93767	35.9523	3.63933	0.244837	28.9284	40.5967	44.0334	37.8528	7.91751	33.8102	29.0814	42.5317	35.1411	6.82323	31.4645	35.4374	29.4601	32.1207	3.04218	35.0382	2.86746	0.246854		-2.54262
																				1435.29		9.77438																1561.5		11.0012		8.79349
1502	0.625099	1.06861	ADP glucose PP sm subunit	108	9.49172	9.65579	7.36838	8.83863	1.27591	8.92303	9.36983	16.2803	11.5244	4.1248	12.7257	7.90681	8.96666	9.8664	2.53231	10.0765	1.35515	0.0686212	11.2534	8.93049	6.8109	8.99826	2.22202	9.98694	9.66117	8.38784	9.34532	0.845049	10.8182	9.3767	9.64024	9.94504	0.767543	9.42954	0.478973	0.0664337		-6.42024
711	1.42e-05	1.24239	alanine amino transferase	118	27.0723	25.5055	26.0815	26.2198	0.792512	25.5859	20.6701	24.1144	23.4568	2.52301	24.6523	21.606	23.2608	23.173	1.52505	24.2832	1.68312	0.16537	30.545	33.0891	27.6873	30.4404	2.70246	30.0262	30.2359	27.8753	29.3791	1.3066	29.1259	32.0648	30.8725	30.6877	1.47813	30.1691	0.695223	0.21255		24.2386
292	0.83464	1.00745	ATP glucose PP sm subunit	110	28.7444	29.5918	22.277	26.8711	4.00109	29.0669	22.8835	26.9901	26.3135	3.14676	22.697	24.3847	25.3265	24.1361	1.3323	25.7735	1.44524	0.175519	30.0413	25.9018	25.0265	26.9899	2.67864	24.2828	23.4996	24.8901	24.2242	0.697118	24.3702	26.6647	29.0129	26.6826	2.32143	25.9656	1.51588	0.182935		0.744986
688	4.14e-07	2.09415	ATP synthase beta subunit	109	38.7248	36.7639	36.9295	37.4727	1.08748	36.1076	34.4456	40.2813	36.9448	3.00658	27.6867	26.5342	27.3086	27.1765	0.587473	33.8647	5.79815	0.23062	21.2394	11.7959	15.9331	16.3228	4.7338	13.6796	13.4034	13.6077	13.5636	0.143335	18.3693	15.0107	22.5003	18.6268	3.75143	16.171	2.535	0.11393		-52.248
875	0.0417652	1.10253	ATP synthase beta subunit	109	17.0976	23.5762	19.2303	19.968	3.30174	19.1718	18.217	20.1672	19.1853	0.975197	21.343	18.4511	20.4392	20.0778	1.47944	19.7437	0.486674	0.134456	20.3705	16.2078	17.8602	18.1462	2.09601	17.8612	18.3429	15.995	17.3997	1.24014	19.8259	15.9047	18.8013	18.1773	2.03372	17.9077	0.440234	0.126165		-9.29918
1154	0.260318	1.10151	beta amylase	92	44.3688	67.3218	57.9142	56.535	11.5385	50.2309	44.5202	44.6134	46.4548	3.27052	44.8213	44.7144	46.2853	45.2737	0.877715	49.4212	6.18898	0.33656	67.0598	45.9098	42.1849	51.7181	13.4161	34.9104	50.3212	29.2849	38.1722	10.8909	34.2968	55.7537	44.0803	44.7103	10.7423	44.8669	6.77433	0.3161		-9.21525
1489	0.314874	1.04341	beta amylase	94	22.7677	30.3202	25.5611	26.2163	3.81866	26.2104	23.0533	23.1895	24.151	1.78474	23.3257	27.6255	26.7366	25.8959	2.26982	25.4211	1.11151	0.173119	29.7144	24.3005	25.2862	26.4337	2.88359	25.8384	27.2402	23.5987	25.5591	1.83675	26.7486	26.2572	29.7363	27.5807	1.88293	26.5245	1.01385	0.186873		4.34052
1466	0.124401	1.08977	dehydroascorbate reductase	241	19.681	17.2358	16.7958	17.9042	1.55443	19.6201	22.9971	19.2511	20.6228	2.06448	20.2967	22.4185	22.0045	21.5733	1.12472	20.0334	1.90421	0.136428	21.5532	23.1682	21.0036	21.9084	1.12518	20.884	19.8056	23.9241	21.5379	2.13571	18.3931	27.071	20.6827	22.0489	4.4974	21.8317	0.264007	0.153811		8.97668
1123	0.769978	1.03127	elongation factor EF1A	311	74.6504	72.518	64.8866	70.685	5.13353	50.1796	57.2506	76.0548	61.1617	13.3737	59.0688	73.4649	54.0891	62.2076	10.0621	64.6848	5.22261	0.440506	59.1282	51.1149	70.0096	60.0842	9.48355	72.1255	50.2722	77.878	66.7586	14.5644	75.345	57.4163	87.0772	73.2795	14.938	66.7074	6.59778	0.469973		3.12696
1241	0.473794	1.05175	glucose ribitol dehydrogenase	202	24.3096	18.1791	18.9175	20.4687	3.3467	25.4449	25.8981	24.31	25.2177	0.818089	23.905	30.0594	24.5185	26.161	3.39007	23.9491	3.0508	0.163095	25.0927	22.0946	21.3321	22.8398	1.98801	22.2953	22.5925	26.6263	23.838	2.4193	21.4649	20.2215	23.2165	21.6343	1.5047	22.7707	1.1035	0.160426		-4.92051
1519	0.737864	1.01677	glyoxylase I	178	21.4046	21.8897	21.029	21.4411	0.431496	22.7648	21.5772	29.276	24.5394	4.14483	23.0091	21.1052	20.6808	21.5984	1.24001	22.5263	1.74515	0.153405	29.463	21.2225	20.1119	23.5991	5.10856	22.9558	22.5806	20.9903	22.1756	1.04348	22.1467	18.464	21.4581	20.6896	1.95792	22.1548	1.45488	0.156087		-1.64922
902	0.0193328	1.1227	HSP70	533	39.9473	41.0354	34.4963	38.493	3.50372	40.3777	40.5104	51.3856	44.0913	6.31743	50.1362	41.8893	46.5246	46.1833	4.13402	42.9225	3.97614	0.292304	45.1227	42.6741	48.7881	45.5283	3.07713	49.0338	47.3304	47.7419	48.0354	0.888827	51.3606	52.06	49.5918	51.0041	1.27213	48.1893	2.74114	0.339507		12.2703
621	5.53e-08	3.06133	initiator factor Eif4A	413	12.5731	15.8865	12.4774	13.6457	1.94125	12.998	9.60174	12.4355	11.6784	1.82031	10.857	7.78013	7.5683	8.73516	1.84066	11.3531	2.47136	0.0773149	6.33848	3.51161	3.59545	4.48184	1.60844	3.1622	3.76641	2.68491	3.20451	0.541987	3.99273	3.61257	2.71252	3.43927	0.65746	3.70854	0.679908	0.0261277		-67.3345
641	1.12e-06	1.42913	ketol acid reducto isomerase	436	11.0558	10.8049	10.9687	10.9431	0.127405	13.4503	11.6653	13.7102	12.9419	1.11319	12.9117	11.9548	11.2697	12.0454	0.824757	11.9768	1.00115	0.0815626	18.7132	18.9202	14.8684	17.5006	2.28192	16.4914	15.9573	15.3089	15.9192	0.592188	16.0668	17.2576	20.4637	17.9294	2.2741	17.1164	1.05874	0.12059		42.9127
1235	0.409216	1.03928	ketol acid reducto isomerase	436	23.9351	20.3442	20.8335	21.7043	1.94738	18.9062	20.7226	23.6951	21.108	2.41761	17.4781	21.9616	22.6851	20.7083	2.82068	21.1735	0.50123	0.144193	18.2297	19.7667	19.1082	19.0349	0.771104	22.2848	20.5378	19.1687	20.6638	1.5619	19.5314	22.3973	22.3354	21.4214	1.63703	20.3733	1.21949	0.143536		-3.77917
808	0.481771	1.05283	malate dehydroenase	175	15.3954	11.1549	9.83244	12.1276	2.90623	12.7731	13.754	12.8873	13.1381	0.536429	12.6501	10.6012	10.1613	11.1376	1.32826	12.1344	1.0003	0.082636	17.0379	14.1643	10.3647	13.8556	3.34728	8.95541	10.1693	11.0893	10.0713	1.07032	13.2863	9.25512	9.40792	10.6498	2.28456	11.5256	2.03851	0.081201		-5.01751
1419	0.000915262	1.15665	malate dehydrogenase	175	26.3744	28.7906	24.4509	26.5387	2.17451	22.9562	27.8809	25.4217	25.4196	2.46234	25.3194	26.1505	27.7128	26.3942	1.21516	26.1175	0.608709	0.177861	33.031	25.6135	28.5301	29.0582	3.73685	29.0641	28.9666	32.0459	30.0255	1.75035	32.269	31.591	30.7672	31.5424	0.752076	30.2087	1.2522	0.212829		15.6647
1098	0.727528	1.0563	puroindoline-b	248	46.5958	40.7229	35.7784	41.0324	5.41535	28.9604	21.7371	35.2387	28.6454	6.75631	24.122	23.6209	28.7737	25.5055	2.84136	31.7278	8.20953	0.216067	38.0913	27.1855	31.2692	32.182	5.50988	35.4288	22.6342	26.1355	28.0662	6.61217	33.1325	24.9918	31.4628	29.8624	4.29988	30.0368	2.06343	0.211618		-5.32948
872	0.328384	1.2197	sucrose synthase 2	475	9.50431	10.6984	6.68168	8.96145	2.06263	7.31874	7.50211	9.70322	8.17469	1.32692	8.34598	10.4286	2.36862	7.04773	4.18387	8.06129	0.961891	0.0548977	9.8995	5.0493	1.8913	5.61337	4.03379	12.4988	6.44527	4.68405	7.87603	4.09911	7.54331	5.29379	6.17776	6.33828	1.13332	6.60923	1.15541	0.0465639		-18.0128
1445	0.201798	1.10267	thiamine biosynth enzyme	189	24.1287	22.2636	21.8282	22.7401	1.22203	19.2431	22.5757	22.6251	21.4813	1.93849	23.5023	22.7675	20.7612	22.3437	1.41885	22.1884	0.643617	0.151104	32.0405	28.7317	23.8032	28.1918	4.14515	22.6307	25.2248	22.8982	23.5846	1.42677	25.2664	16.6738	22.9286	21.6229	4.44258	24.4664	3.37206	0.172373		10.2668
1434	0.757704	1.0157	triose phosphate isomerase	225	31.2524	29.6557	26.299	29.069	2.52826	29.5567	27.059	29.2755	28.6304	1.36809	28.5994	24.289	28.0871	26.9918	2.35472	28.2304	1.09484	0.19225	29.2601	29.0933	26.3846	28.246	1.61419	35.0697	28.5744	26.2914	29.9785	4.55451	24.4374	30.3173	28.634	27.7962	3.02815	28.6736	1.15226	0.202013		1.56978
1382	0.573362	1.04029	xylanase inhibitor	205	43.8158	38.7267	34.1925	38.9117	4.81432	34.3512	38.8755	42.0314	38.4194	3.86035	34.1028	26.6634	38.7468	33.171	6.09535	36.834	3.18181	0.250841	41.2517	29.9849	33.3914	34.876	5.77827	37.4229	39.5758	29.9607	35.6531	5.04596	34.1477	39.5415	33.3905	35.6932	3.35413	35.4074	0.460707	0.249455		-3.87297
776	0.000101662	1.38566	no ID	78	28.4034	37.1567	36.6129	34.0577	4.9043	36.7302	37.5346	27.3439	33.8696	5.66565	36.0324	31.999	39.457	35.8295	3.73312	34.5856	1.08135	0.235529	29.5926	23.7318	23.4075	25.5773	3.48113	22.4986	32.4747	24.9459	26.6397	5.19928	22.3339	20.9935	24.6588	22.6621	1.85456	24.9597	2.05947	0.175848		-27.832
948	0.0567097	1.13887	no ID	N/A	39.2387	41.2823	35.9883	38.8364	2.66985	37.0773	37.7127	38.8499	37.88	0.898088	39.2861	48.5301	35.5985	41.1382	6.66181	39.2849	1.67479	0.267532	42.9997	38.4552	42.3595	41.2715	2.45984	49.2451	32.1335	46.9881	42.7889	9.29656	47.5971	53.1333	49.7533	50.1612	2.79059	44.7405	4.75537	0.31521		13.8874
1299	0.476131	1.09512	no ID	N/A	6.5916	8.02917	4.86341	6.49473	1.5851	8.31833	6.3502	8.5924	7.75364	1.22312	7.52198	6.14106	6.56255	6.74186	0.707711	6.99674	0.667038	0.0476481	9.88021	5.24384	5.52304	6.88236	2.59996	5.94933	9.51596	7.17803	7.54777	1.81183	8.09693	7.18561	10.3878	8.55677	1.64986	7.6623	0.843057	0.053983		9.51237
1460	0.200373	1.09102	no ID	N/A	22.6556	17.2369	24.8111	21.5679	3.90247	26.0251	25.1647	22.2167	24.4688	1.99726	19.7756	25.9602	26.4654	24.0671	3.72506	23.3679	1.57178	0.159136	21.4487	27.7946	30.2567	26.5	4.54449	24.5786	22.2314	28.3445	25.0515	3.08384	25.1611	28.4459	21.1931	24.9334	3.63173	25.495	0.872377	0.179619		9.10239
874	0.267304	1.07922	no ID	N/A	13.5951	13.9198	10.0963	12.5371	2.12002	14.6876	11.3561	16.0585	14.0341	2.4184	14.7979	13.7385	13.2188	13.9184	0.804768	13.4965	0.832892	0.0919117	11.3688	11.3889	12.1065	11.6214	0.420227	16.7718	11.1386	13.2512	13.7205	2.84578	10.4702	12.223	13.8328	12.1753	1.68178	12.5057	1.08789	0.0881065		-7.34081
1478	0.247583	1.07093	no ID	N/A	21.6943	19.2053	21.6628	20.8541	1.42802	22.1636	28.2612	23.9382	24.7877	3.13627	24.1355	20.3641	25.4896	23.3298	2.65607	22.9905	1.98858	0.156566	20.4907	20.6106	22.1704	21.0905	0.937067	25.3125	20.5952	19.316	21.7412	3.15823	18.0348	26.826	19.8538	21.5715	4.64048	21.4678	0.337526	0.151246		-6.62341
1231	0.809268	1.06705	no ID	N/A	61.9513	38.1856	65.0828	55.0732	14.7087	51.2308	46.7882	48.3321	48.7837	2.25544	37.864	53.7609	53.5305	48.3851	9.11227	50.7474	3.75161	0.345592	40.7805	55.0324	82.731	59.5146	21.3315	55.5364	42.702	67.1203	55.1195	12.2145	43.2798	72.2011	27.9667	47.8159	22.4634	54.15	5.90933	0.381502		6.70511
1332	0.434675	1.04865	no ID	N/A	11.5426	10.9705	10.6218	11.045	0.464903	11.359	12.6791	13.2279	12.422	0.960635	13.8785	11.7411	14.6749	13.4315	1.51711	12.2995	1.19797	0.08376	16.1979	11.4102	11.4234	13.0105	2.76037	13.2476	12.5153	11.2986	12.3539	0.984466	14.5082	11.5185	13.9607	13.3291	1.59176	12.8978	0.497308	0.0908689		4.86483
1525	0.682537	1.01517	no ID	N/A	11.7227	16.6241	13.5564	13.9678	2.47646	14.0189	12.3966	14.2976	13.5711	1.02657	11.764	11.8442	13.4133	12.3405	0.929959	13.2931	0.848494	0.0905266	14.8519	13.4722	11.8543	13.3928	1.50036	13.4369	13.1704	12.3377	12.9816	0.573373	14.1876	13.8432	14.2991	14.11	0.23763	13.4948	0.571043	0.0950747		1.51735
																				789.559		5.37693																778.188		5.48255		-1.4402
																			TOTAL NORMALIZED SPOT VOLUME	14684.2																	TOTAL NORMALIZED SPOT VOLUME	14193.9
[truncated: 1 more columns]
