# Supplementary material for: Elimination of Omega-1,2 Gliadins From Bread Wheat (Triticum aestivum) Flour: Effects on Immunogenic Potential and End-Use Quality
Source: Front Plant Sci. 2019 May 9;10:580. doi: 10.3389/fpls.2019.00580 (PMC6521778; doi:10.3389/fpls.2019.00580)
Supplement: Supplementary file 4 [file Table_4.XLSX]

## Sheet: Figure 4 ID Summary
Supplemental File 4. Summary of MS/MS Identifications of spots shown in Figure 4. MS data for individual spots are shown on the following sheets.
Line	Figure in Paper	Spot # in Paper	Predominant Protein	Accession	# Unique Peptides	# spectra	% coverage	Other Protein	Accession	# Unique Peptides	# spectra	% coverage
SA-30-118b-3	4B	1	triticin	ACB41345	13	197	30
SA-30-118b-3	4B	2	triticin	EMS60011	27	220	37
SA-30-118b-3	4B	3	triticin	ACB41345	10	89	16
SA-30-118b-3	4B	4	triticin	ACB41345	16	128	23
SA-30-118b-3	4B	5	purinin	BU-purinin#2	14	36	42
SA-30-118b-3	4B	6	WASI	WASI-Bu-2	25	119	68
SA-30-118b-3	4D	7	HMW-GS Ax2*	BAN29068	20	39	31
SA-30-118b-3	4D	8	HMW-GS Ax2*	AAB02788	38	125	36
SA-30-118b-3	4D	9	no ID
SA-30-118b-3	4D	10	HMW-GS Bx7	CAA32115	16	29	23
SA-30-118b-3	4D	11	HMW-GS Bx7	CAA32115	5	7	7
SA-30-118b-3	4D	12	HMW-GS By9	CAA43361	53	131	64	HMW-GS Dy10	AMX22428	24	54	55
SA-30-118b-3	4D	13	HMW-GS By9	CAA43361	58	105	61
SA-30-118b-3	4D	14	HMW-GS By9	CAA43361	87	225	68
SA-30-118b-3	4D	15	HMW-GS By9	CAA43361	52	115	63

## Sheet: 4B Spot 1
Valid	Assigned	Sequence	Prob	Mascot Ion score	Mascot Identity score	Mascot Delta Ion Score	X! Tandem	NTT	Modifications	Observed	Actual Mass	Charge	Delta Da	Delta PPM	Retention Time	Intensity	TIC	Start	Stop	# Other Proteins	Other Proteins	Spectrum ID
TRUE	TRUE	(R)SQAGLTEYFDEENEQFR(C)	1	109.82	40.6311	100.48	9.85387	2		1031.96	2061.91	2	0.01809	8.771	1864.4		1759890	61	77	0	AAB27108.2,EMS60011.1,ACB41346.1	179-170517-Trypsin_SA-30-118b-3-179.4748.4748.2 File:"179-170517-Trypsin_SA-30-118b-3-179.raw", NativeID:"controllerType=0 controllerNumber=1 scan=4748"
TRUE	TRUE	(R)SQAGLTEYFDEENEQFR(C)	1	129.19	40.4739	117.73	9.55284	2		1031.96	2061.91	2	0.01378	6.679	1875.61		124695	61	77	0	AAB27108.2,EMS60011.1,ACB41346.1	179-170517-Trypsin_SA-30-118b-3-179.4780.4780.2 File:"179-170517-Trypsin_SA-30-118b-3-179.raw", NativeID:"controllerType=0 controllerNumber=1 scan=4780"
TRUE	TRUE	(R)SQAGLTEYFDEENEQFR(C)	1	66.94	40.2197	56.19	4.22915	2		688.306	2061.9	3	0.005141	2.492	1847.99		206779	61	77	0	AAB27108.2,EMS60011.1,ACB41346.1	179-170517-Trypsin_SA-30-118b-3-179.4696.4696.3 File:"179-170517-Trypsin_SA-30-118b-3-179.raw", NativeID:"controllerType=0 controllerNumber=1 scan=4696"
TRUE	TRUE	(R)SQAGLTEYFDEENEQFR(C)	1	80.87	40.5881	67.34	7.03621	2		1031.96	2061.91	2	0.01736	8.416	1865.58		1168480	61	77	0	AAB27108.2,EMS60011.1,ACB41346.1	179-170517-Trypsin_SA-30-118b-3-179.4752.4752.2 File:"179-170517-Trypsin_SA-30-118b-3-179.raw", NativeID:"controllerType=0 controllerNumber=1 scan=4752"
TRUE	TRUE	(R)SQAGLTEYFDEENEQFR(C)	1	66.23	40.0724	59.48	7.76955	2		1031.95	2061.89	2	0.002714	1.316	1884.78		46585.3	61	77	0	AAB27108.2,EMS60011.1,ACB41346.1	179-170517-Trypsin_SA-30-118b-3-179.4803.4803.2 File:"179-170517-Trypsin_SA-30-118b-3-179.raw", NativeID:"controllerType=0 controllerNumber=1 scan=4803"
TRUE	TRUE	(R)SQAGLTEYFDEENEQFR(C)	1	64.84	40.3379	52.58	3.63827	2		688.307	2061.9	3	0.008621	4.179	1844.73		130838	61	77	0	AAB27108.2,EMS60011.1,ACB41346.1	179-170517-Trypsin_SA-30-118b-3-179.4686.4686.3 File:"179-170517-Trypsin_SA-30-118b-3-179.raw", NativeID:"controllerType=0 controllerNumber=1 scan=4686"
TRUE	TRUE	(R)SQAGLTEYFDEENEQFR(C)	1	64.59	40.1565	55.15	3.74473	2		688.306	2061.9	3	0.00386	1.871	1846.11		170060	61	77	0	AAB27108.2,EMS60011.1,ACB41346.1	179-170517-Trypsin_SA-30-118b-3-179.4690.4690.3 File:"179-170517-Trypsin_SA-30-118b-3-179.raw", NativeID:"controllerType=0 controllerNumber=1 scan=4690"
TRUE	TRUE	(R)SQAGLTEYFDEENEQFR(C)	1	79.31	40.0753	70.37	6.95861	2		1031.95	2061.89	2	0.002226	1.079	1885.86		39547.8	61	77	0	AAB27108.2,EMS60011.1,ACB41346.1	179-170517-Trypsin_SA-30-118b-3-179.4806.4806.2 File:"179-170517-Trypsin_SA-30-118b-3-179.raw", NativeID:"controllerType=0 controllerNumber=1 scan=4806"
TRUE	TRUE	(R)SQAGLTEYFDEENEQFR(C)	1	92.62	40.2065	83.34	7.05552	2		1031.96	2061.9	2	0.006132	2.973	1837.62		141761	61	77	0	AAB27108.2,EMS60011.1,ACB41346.1	179-170517-Trypsin_SA-30-118b-3-179.4666.4666.2 File:"179-170517-Trypsin_SA-30-118b-3-179.raw", NativeID:"controllerType=0 controllerNumber=1 scan=4666"
TRUE	TRUE	(R)SQAGLTEYFDEENEQFR(C)	1	97.35	40.5683	83.9	9.88606	2		1031.96	2061.91	2	0.0159	7.707	1866.53		997823	61	77	0	AAB27108.2,EMS60011.1,ACB41346.1	179-170517-Trypsin_SA-30-118b-3-179.4755.4755.2 File:"179-170517-Trypsin_SA-30-118b-3-179.raw", NativeID:"controllerType=0 controllerNumber=1 scan=4755"
TRUE	TRUE	(R)SQAGLTEYFDEENEQFR(C)	1	97.34	40.2173	85.89	9.60206	2		1031.96	2061.9	2	0.006376	3.091	1836.65		126488	61	77	0	AAB27108.2,EMS60011.1,ACB41346.1	179-170517-Trypsin_SA-30-118b-3-179.4663.4663.2 File:"179-170517-Trypsin_SA-30-118b-3-179.raw", NativeID:"controllerType=0 controllerNumber=1 scan=4663"
TRUE	TRUE	(R)SQAGLTEYFDEENEQFR(C)	1	100.63	40.3246	89.98	9.58503	2		1031.96	2061.9	2	0.00784	3.8	1838.33		159355	61	77	0	AAB27108.2,EMS60011.1,ACB41346.1	179-170517-Trypsin_SA-30-118b-3-179.4668.4668.2 File:"179-170517-Trypsin_SA-30-118b-3-179.raw", NativeID:"controllerType=0 controllerNumber=1 scan=4668"
TRUE	TRUE	(R)cTGVFAIR(R)	1	47.63	38.0584	0	0.327902	2	Carbamidomethyl (+57)	462.244	922.473	2	0.003889	4.211	1313.46		90470.7	78	85	0	AAB27108.2,ACB41346.1	179-170517-Trypsin_SA-30-118b-3-179.3307.3307.2 File:"179-170517-Trypsin_SA-30-118b-3-179.raw", NativeID:"controllerType=0 controllerNumber=1 scan=3307"
TRUE	TRUE	(R)cTGVFAIR(R)	1	46.06	38.0584	0	0.318759	2	Carbamidomethyl (+57)	462.244	922.473	2	0.003889	4.211	1314.51		79352.1	78	85	0	AAB27108.2,ACB41346.1	179-170517-Trypsin_SA-30-118b-3-179.3310.3310.2 File:"179-170517-Trypsin_SA-30-118b-3-179.raw", NativeID:"controllerType=0 controllerNumber=1 scan=3310"
TRUE	TRUE	(R)cTGVFAIR(R)	1	47.62	38.0584	0	0.431798	2	Carbamidomethyl (+57)	462.244	922.473	2	0.003645	3.947	1315.54		115882	78	85	0	AAB27108.2,ACB41346.1	179-170517-Trypsin_SA-30-118b-3-179.3313.3313.2 File:"179-170517-Trypsin_SA-30-118b-3-179.raw", NativeID:"controllerType=0 controllerNumber=1 scan=3313"
TRUE	TRUE	(K)YGQSQSVQGQSQSQK(F)	1	74.72	40.9541	57.92	4.52288	2		820.391	1638.77	2	0.006706	4.09	830.481		45845.1	132	146	0	AAB27108.2,ACB41346.1	179-170517-Trypsin_SA-30-118b-3-179.1906.1906.2 File:"179-170517-Trypsin_SA-30-118b-3-179.raw", NativeID:"controllerType=0 controllerNumber=1 scan=1906"
TRUE	TRUE	(K)YGQSQSVQGQSQSQK(F)	1	73.11	40.9597	57.22	7.02228	2		820.39	1638.77	2	0.005852	3.569	346.291		71193.2	132	146	0	AAB27108.2,ACB41346.1	179-170517-Trypsin_SA-30-118b-3-179.819.819.2 File:"179-170517-Trypsin_SA-30-118b-3-179.raw", NativeID:"controllerType=0 controllerNumber=1 scan=819"
TRUE	TRUE	(K)YGQSQSVQGQSQSQK(F)	1	74.11	40.9096	59.57	8.22185	2		820.39	1638.77	2	0.005242	3.197	466.979		14482.4	132	146	0	AAB27108.2,ACB41346.1	179-170517-Trypsin_SA-30-118b-3-179.1091.1091.2 File:"179-170517-Trypsin_SA-30-118b-3-179.raw", NativeID:"controllerType=0 controllerNumber=1 scan=1091"
TRUE	TRUE	(K)YGQSQSVQGQSQSQK(F)	1	70.88	40.9531	56.9	10.3979	2		820.39	1638.77	2	0.006462	3.941	128.603		14445.7	132	146	0	AAB27108.2,ACB41346.1	179-170517-Trypsin_SA-30-118b-3-179.288.288.2 File:"179-170517-Trypsin_SA-30-118b-3-179.raw", NativeID:"controllerType=0 controllerNumber=1 scan=288"
TRUE	TRUE	(K)YGQSQSVQGQSQSQK(F)	1	79.75	40.887	58.98	9.82391	2		820.391	1638.77	2	0.00756	4.61	210.252		170676	132	146	0	AAB27108.2,ACB41346.1	179-170517-Trypsin_SA-30-118b-3-179.481.481.2 File:"179-170517-Trypsin_SA-30-118b-3-179.raw", NativeID:"controllerType=0 controllerNumber=1 scan=481"
TRUE	TRUE	(K)YGQSQSVQGQSQSQK(F)	1	78.03	40.8775	61.88	7.13077	2		820.392	1638.77	2	0.009026	5.504	263.473		200297	132	146	0	AAB27108.2,ACB41346.1	179-170517-Trypsin_SA-30-118b-3-179.616.616.2 File:"179-170517-Trypsin_SA-30-118b-3-179.raw", NativeID:"controllerType=0 controllerNumber=1 scan=616"
TRUE	TRUE	(K)YGQSQSVQGQSQSQK(F)	1	78.29	40.9107	61.88	7.01323	2		820.39	1638.77	2	0.005486	3.346	371.868		52319.5	132	146	0	AAB27108.2,ACB41346.1	179-170517-Trypsin_SA-30-118b-3-179.876.876.2 File:"179-170517-Trypsin_SA-30-118b-3-179.raw", NativeID:"controllerType=0 controllerNumber=1 scan=876"
TRUE	TRUE	(K)YGQSQSVQGQSQSQK(F)	1	77.76	40.9075	63.04	6.35655	2		820.39	1638.77	2	0.005608	3.42	125.726		12377.1	132	146	0	AAB27108.2,ACB41346.1	179-170517-Trypsin_SA-30-118b-3-179.281.281.2 File:"179-170517-Trypsin_SA-30-118b-3-179.raw", NativeID:"controllerType=0 controllerNumber=1 scan=281"
TRUE	TRUE	(K)YGQSQSVQGQSQSQK(F)	1	69.7	40.9538	56.08	2.88606	2		820.391	1638.77	2	0.006828	4.164	831.833		78108.3	132	146	0	AAB27108.2,ACB41346.1	179-170517-Trypsin_SA-30-118b-3-179.1910.1910.2 File:"179-170517-Trypsin_SA-30-118b-3-179.raw", NativeID:"controllerType=0 controllerNumber=1 scan=1910"
TRUE	TRUE	(K)YGQSQSVQGQSQSQK(F)	1	79.97	40.9632	61.83	5.55284	2		820.39	1638.77	2	0.005974	3.643	372.603		45819.9	132	146	0	AAB27108.2,ACB41346.1	179-170517-Trypsin_SA-30-118b-3-179.878.878.2 File:"179-170517-Trypsin_SA-30-118b-3-179.raw", NativeID:"controllerType=0 controllerNumber=1 scan=878"
TRUE	TRUE	(K)YGQSQSVQGQSQSQK(F)	1	66.7	40.9531	49.83	6.85387	2		820.39	1638.77	2	0.006462	3.941	127.396		15363.5	132	146	0	AAB27108.2,ACB41346.1	179-170517-Trypsin_SA-30-118b-3-179.285.285.2 File:"179-170517-Trypsin_SA-30-118b-3-179.raw", NativeID:"controllerType=0 controllerNumber=1 scan=285"
TRUE	TRUE	(K)YGQSQSVQGQSQSQK(F)	1	82.36	40.8867	66.54	9.24413	2		820.391	1638.77	2	0.007804	4.759	291.159		156189	132	146	0	AAB27108.2,ACB41346.1	179-170517-Trypsin_SA-30-118b-3-179.686.686.2 File:"179-170517-Trypsin_SA-30-118b-3-179.raw", NativeID:"controllerType=0 controllerNumber=1 scan=686"
TRUE	TRUE	(K)YGQSQSVQGQSQSQK(F)	1	82.66	40.887	66.87	9.02687	2		820.391	1638.77	2	0.007316	4.462	317.673		125061	132	146	0	AAB27108.2,ACB41346.1	179-170517-Trypsin_SA-30-118b-3-179.751.751.2 File:"179-170517-Trypsin_SA-30-118b-3-179.raw", NativeID:"controllerType=0 controllerNumber=1 scan=751"
TRUE	TRUE	(K)YGQSQSVQGQSQSQK(F)	1	82.37	40.9597	68.63	8.30103	2		820.39	1638.77	2	0.005852	3.569	426.719		20948.8	132	146	0	AAB27108.2,ACB41346.1	179-170517-Trypsin_SA-30-118b-3-179.1000.1000.2 File:"179-170517-Trypsin_SA-30-118b-3-179.raw", NativeID:"controllerType=0 controllerNumber=1 scan=1000"
TRUE	TRUE	(K)YGQSQSVQGQSQSQK(F)	1	84.18	40.8856	68.03	6.92082	2		820.391	1638.77	2	0.007194	4.387	265.158		173938	132	146	0	AAB27108.2,ACB41346.1	179-170517-Trypsin_SA-30-118b-3-179.621.621.2 File:"179-170517-Trypsin_SA-30-118b-3-179.raw", NativeID:"controllerType=0 controllerNumber=1 scan=621"
TRUE	TRUE	(K)YGQSQSVQGQSQSQK(F)	1	82.61	40.9075	70.15	8.14267	2		820.39	1638.77	2	0.005608	3.42	400.393		30095.1	132	146	0	AAB27108.2,ACB41346.1	179-170517-Trypsin_SA-30-118b-3-179.941.941.2 File:"179-170517-Trypsin_SA-30-118b-3-179.raw", NativeID:"controllerType=0 controllerNumber=1 scan=941"
TRUE	TRUE	(K)YGQSQSVQGQSQSQK(F)	1	85.56	40.923	66.79	8.56864	2		820.39	1638.77	2	0.005364	3.271	344.823		71766.9	132	146	0	AAB27108.2,ACB41346.1	179-170517-Trypsin_SA-30-118b-3-179.815.815.2 File:"179-170517-Trypsin_SA-30-118b-3-179.raw", NativeID:"controllerType=0 controllerNumber=1 scan=815"
TRUE	TRUE	(K)YGQSQSVQGQSQSQK(F)	1	82.53	40.9093	71.72	8.61979	2		820.39	1638.77	2	0.00512	3.122	154.163		43781.9	132	146	0	AAB27108.2,ACB41346.1	179-170517-Trypsin_SA-30-118b-3-179.345.345.2 File:"179-170517-Trypsin_SA-30-118b-3-179.raw", NativeID:"controllerType=0 controllerNumber=1 scan=345"
TRUE	TRUE	(K)YGQSQSVQGQSQSQK(F)	1	62.68	40.9107	48.83	3.01323	2		547.262	1638.77	3	0.005472	3.337	206.43		29711	132	146	0	AAB27108.2,ACB41346.1	179-170517-Trypsin_SA-30-118b-3-179.470.470.3 File:"179-170517-Trypsin_SA-30-118b-3-179.raw", NativeID:"controllerType=0 controllerNumber=1 scan=470"
TRUE	TRUE	(K)YGQSQSVQGQSQSQK(F)	1	61.77	40.9093	51.46	2.92082	2		547.262	1638.77	3	0.005106	3.114	239.907		40575.8	132	146	0	AAB27108.2,ACB41346.1	179-170517-Trypsin_SA-30-118b-3-179.556.556.3 File:"179-170517-Trypsin_SA-30-118b-3-179.raw", NativeID:"controllerType=0 controllerNumber=1 scan=556"
TRUE	TRUE	(K)YGQSQSVQGQSQSQK(F)	1	87.73	40.8916	67.28	8.52288	2		820.39	1638.76	2	0.004996	3.047	345.551		84182.6	132	146	0	AAB27108.2,ACB41346.1	179-170517-Trypsin_SA-30-118b-3-179.817.817.2 File:"179-170517-Trypsin_SA-30-118b-3-179.raw", NativeID:"controllerType=0 controllerNumber=1 scan=817"
TRUE	TRUE	(K)YGQSQSVQGQSQSQK(F)	1	85.71	40.9096	71.04	7.50864	2		820.39	1638.77	2	0.005242	3.197	155.651		39793.9	132	146	0	AAB27108.2,ACB41346.1	179-170517-Trypsin_SA-30-118b-3-179.349.349.2 File:"179-170517-Trypsin_SA-30-118b-3-179.raw", NativeID:"controllerType=0 controllerNumber=1 scan=349"
TRUE	TRUE	(K)YGQSQSVQGQSQSQK(F)	1	87.83	40.9005	68.86	8.08092	2		820.392	1638.77	2	0.00988	6.025	235.536		237846	132	146	0	AAB27108.2,ACB41346.1	179-170517-Trypsin_SA-30-118b-3-179.543.543.2 File:"179-170517-Trypsin_SA-30-118b-3-179.raw", NativeID:"controllerType=0 controllerNumber=1 scan=543"
TRUE	TRUE	(K)YGQSQSVQGQSQSQK(F)	1	89.6	40.887	66.98	10.1308	2		820.391	1638.77	2	0.00756	4.61	319.379		81694.5	132	146	0	AAB27108.2,ACB41346.1	179-170517-Trypsin_SA-30-118b-3-179.756.756.2 File:"179-170517-Trypsin_SA-30-118b-3-179.raw", NativeID:"controllerType=0 controllerNumber=1 scan=756"
TRUE	TRUE	(K)YGQSQSVQGQSQSQK(F)	1	87.32	40.9093	71.69	8.11919	2		820.39	1638.77	2	0.00512	3.122	427.477		27073	132	146	0	AAB27108.2,ACB41346.1	179-170517-Trypsin_SA-30-118b-3-179.1002.1002.2 File:"179-170517-Trypsin_SA-30-118b-3-179.raw", NativeID:"controllerType=0 controllerNumber=1 scan=1002"
TRUE	TRUE	(K)YGQSQSVQGQSQSQK(F)	1	87.71	40.8789	71.12	8.14267	2		820.391	1638.77	2	0.007072	4.313	208.263		190726	132	146	0	AAB27108.2,ACB41346.1	179-170517-Trypsin_SA-30-118b-3-179.475.475.2 File:"179-170517-Trypsin_SA-30-118b-3-179.raw", NativeID:"controllerType=0 controllerNumber=1 scan=475"
TRUE	TRUE	(K)YGQSQSVQGQSQSQK(F)	1	88.1	40.904	71.16	9.25964	2		820.389	1638.76	2	0.004508	2.749	399.636		30185.5	132	146	0	AAB27108.2,ACB41346.1	179-170517-Trypsin_SA-30-118b-3-179.939.939.2 File:"179-170517-Trypsin_SA-30-118b-3-179.raw", NativeID:"controllerType=0 controllerNumber=1 scan=939"
TRUE	TRUE	(K)YGQSQSVQGQSQSQK(F)	1	87.83	40.9531	71.95	9.74473	2		820.39	1638.77	2	0.006584	4.015	181.095		88505.8	132	146	0	AAB27108.2,ACB41346.1	179-170517-Trypsin_SA-30-118b-3-179.407.407.2 File:"179-170517-Trypsin_SA-30-118b-3-179.raw", NativeID:"controllerType=0 controllerNumber=1 scan=407"
TRUE	TRUE	(K)YGQSQSVQGQSQSQK(F)	1	90.34	40.9531	67.82	8.52288	2		820.39	1638.77	2	0.006462	3.941	237.842		200395	132	146	0	AAB27108.2,ACB41346.1	179-170517-Trypsin_SA-30-118b-3-179.550.550.2 File:"179-170517-Trypsin_SA-30-118b-3-179.raw", NativeID:"controllerType=0 controllerNumber=1 scan=550"
TRUE	TRUE	(K)YGQSQSVQGQSQSQK(F)	1	87.57	40.9033	73.83	10.3468	2		820.389	1638.76	2	0.004386	2.675	459.921		14091.9	132	146	0	AAB27108.2,ACB41346.1	179-170517-Trypsin_SA-30-118b-3-179.1075.1075.2 File:"179-170517-Trypsin_SA-30-118b-3-179.raw", NativeID:"controllerType=0 controllerNumber=1 scan=1075"
TRUE	TRUE	(K)YGQSQSVQGQSQSQK(F)	1	90.64	40.9033	70.33	8.74473	2		820.389	1638.76	2	0.004386	2.675	398.87		32358.8	132	146	0	AAB27108.2,ACB41346.1	179-170517-Trypsin_SA-30-118b-3-179.937.937.2 File:"179-170517-Trypsin_SA-30-118b-3-179.raw", NativeID:"controllerType=0 controllerNumber=1 scan=937"
TRUE	TRUE	(K)YGQSQSVQGQSQSQK(F)	1	91.08	40.9142	72.91	8.49485	2		820.391	1638.77	2	0.008414	5.131	236.226		234263	132	146	0	AAB27108.2,ACB41346.1	179-170517-Trypsin_SA-30-118b-3-179.545.545.2 File:"179-170517-Trypsin_SA-30-118b-3-179.raw", NativeID:"controllerType=0 controllerNumber=1 scan=545"
TRUE	TRUE	(K)YGQSQSVQGQSQSQK(F)	1	90.89	40.9597	74.88	9.49485	2		820.39	1638.77	2	0.005852	3.569	181.801		93296.2	132	146	0	AAB27108.2,ACB41346.1	179-170517-Trypsin_SA-30-118b-3-179.409.409.2 File:"179-170517-Trypsin_SA-30-118b-3-179.raw", NativeID:"controllerType=0 controllerNumber=1 scan=409"
TRUE	TRUE	(K)YGQSQSVQGQSQSQK(F)	1	90.93	40.9531	75.61	7.65758	2		820.39	1638.77	2	0.006584	4.015	290.455		149749	132	146	0	AAB27108.2,ACB41346.1	179-170517-Trypsin_SA-30-118b-3-179.684.684.2 File:"179-170517-Trypsin_SA-30-118b-3-179.raw", NativeID:"controllerType=0 controllerNumber=1 scan=684"
TRUE	TRUE	(K)YGQSQSVQGQSQSQK(F)	1	92.06	40.9531	77.84	9.95861	2		820.39	1638.77	2	0.006584	4.015	182.506		80146.2	132	146	0	AAB27108.2,ACB41346.1	179-170517-Trypsin_SA-30-118b-3-179.411.411.2 File:"179-170517-Trypsin_SA-30-118b-3-179.raw", NativeID:"controllerType=0 controllerNumber=1 scan=411"
TRUE	TRUE	(K)YGQSQSVQGQSQSQK(F)	1	96.53	40.892	74	8.10237	2		820.39	1638.76	2	0.004874	2.972	373.332		43256.8	132	146	0	AAB27108.2,ACB41346.1	179-170517-Trypsin_SA-30-118b-3-179.880.880.2 File:"179-170517-Trypsin_SA-30-118b-3-179.raw", NativeID:"controllerType=0 controllerNumber=1 scan=880"
TRUE	TRUE	(K)YGQSQSVQGQSQSQK(F)	1	95.68	40.8867	77.18	8.72125	2		820.391	1638.77	2	0.00817	4.982	209.566		175889	132	146	0	AAB27108.2,ACB41346.1	179-170517-Trypsin_SA-30-118b-3-179.479.479.2 File:"179-170517-Trypsin_SA-30-118b-3-179.raw", NativeID:"controllerType=0 controllerNumber=1 scan=479"
TRUE	TRUE	(K)YGQSQSVQGQSQSQK(F)	1	95.85	40.9265	82.39	8	2		820.39	1638.77	2	0.00573	3.494	425.958		26579.5	132	146	0	AAB27108.2,ACB41346.1	179-170517-Trypsin_SA-30-118b-3-179.998.998.2 File:"179-170517-Trypsin_SA-30-118b-3-179.raw", NativeID:"controllerType=0 controllerNumber=1 scan=998"
TRUE	TRUE	(K)YGQSQSVQGQSQSQK(F)	1	99.2	40.887	81.98	9.17393	2		820.391	1638.77	2	0.00756	4.61	318.37		74455.7	132	146	0	AAB27108.2,ACB41346.1	179-170517-Trypsin_SA-30-118b-3-179.753.753.2 File:"179-170517-Trypsin_SA-30-118b-3-179.raw", NativeID:"controllerType=0 controllerNumber=1 scan=753"
TRUE	TRUE	(K)YGQSQSVQGQSQSQK(F)	1	101.47	40.8807	78.87	9.67778	2		820.392	1638.77	2	0.009148	5.579	264.479		184650	132	146	0	AAB27108.2,ACB41346.1	179-170517-Trypsin_SA-30-118b-3-179.619.619.2 File:"179-170517-Trypsin_SA-30-118b-3-179.raw", NativeID:"controllerType=0 controllerNumber=1 scan=619"
TRUE	TRUE	(K)YGQSQSVQGQSQSQK(F)	1	101.35	40.8867	80.15	9.22185	2		820.391	1638.77	2	0.007804	4.759	292.152		142426	132	146	0	AAB27108.2,ACB41346.1	179-170517-Trypsin_SA-30-118b-3-179.689.689.2 File:"179-170517-Trypsin_SA-30-118b-3-179.raw", NativeID:"controllerType=0 controllerNumber=1 scan=689"
TRUE	TRUE	(K)YGQSQSVQGQSQSQK(F)	1	52.11	40.904	32.49	4	2		547.262	1638.76	3	0.004557	2.779	210.942		44627.9	132	146	0	AAB27108.2,ACB41346.1	179-170517-Trypsin_SA-30-118b-3-179.483.483.3 File:"179-170517-Trypsin_SA-30-118b-3-179.raw", NativeID:"controllerType=0 controllerNumber=1 scan=483"
TRUE	TRUE	(K)YGQSQSVQGQSQSQK(F)	1	107.97	40.9036	88.08	8.39794	2		820.389	1638.76	2	0.003288	2.005	154.906		55654.7	132	146	0	AAB27108.2,ACB41346.1	179-170517-Trypsin_SA-30-118b-3-179.347.347.2 File:"179-170517-Trypsin_SA-30-118b-3-179.raw", NativeID:"controllerType=0 controllerNumber=1 scan=347"
TRUE	TRUE	(K)YGQSQSVQGQSQSQK(F)	1	49.75	40.904	35.51	3.58503	2		547.262	1638.76	3	0.00474	2.891	288.34		32604.2	132	146	0	AAB27108.2,ACB41346.1	179-170517-Trypsin_SA-30-118b-3-179.679.679.3 File:"179-170517-Trypsin_SA-30-118b-3-179.raw", NativeID:"controllerType=0 controllerNumber=1 scan=679"
TRUE	TRUE	(K)YGQSQSVQGQSQSQK(F)	1	49.18	40.91	34.4	3.82391	2		547.261	1638.76	3	0.00291	1.775	238.386		28525.9	132	146	0	AAB27108.2,ACB41346.1	179-170517-Trypsin_SA-30-118b-3-179.552.552.3 File:"179-170517-Trypsin_SA-30-118b-3-179.raw", NativeID:"controllerType=0 controllerNumber=1 scan=552"
TRUE	TRUE	(K)YGQSQSVQGQSQSQK(F)	1	48.02	40.904	31.31	2.85387	2		547.262	1638.76	3	0.00474	2.891	237.085		57087.9	132	146	0	AAB27108.2,ACB41346.1	179-170517-Trypsin_SA-30-118b-3-179.548.548.3 File:"179-170517-Trypsin_SA-30-118b-3-179.raw", NativeID:"controllerType=0 controllerNumber=1 scan=548"
TRUE	TRUE	(K)YGQSQSVQGQSQSQK(F)	1	45.87	40.923	31.47	3.42022	2		547.262	1638.77	3	0.005289	3.225	285.904		29614.1	132	146	0	AAB27108.2,ACB41346.1	179-170517-Trypsin_SA-30-118b-3-179.673.673.3 File:"179-170517-Trypsin_SA-30-118b-3-179.raw", NativeID:"controllerType=0 controllerNumber=1 scan=673"
TRUE	TRUE	(K)YGQSQSVQGQSQSQK(F)	1	46.02	40.904	28.2	3.24413	2		547.262	1638.76	3	0.004557	2.779	198.98		24285.3	132	146	0	AAB27108.2,ACB41346.1	179-170517-Trypsin_SA-30-118b-3-179.451.451.3 File:"179-170517-Trypsin_SA-30-118b-3-179.raw", NativeID:"controllerType=0 controllerNumber=1 scan=451"
TRUE	TRUE	(K)YGQSQSVQGQSqSQK(F)	1	86.48	40.1691	16.21	6.67778	2	Deamidated (+1)	820.886	1639.76	2	0.01305	7.951	835.448		106136	132	146	0	AAB27108.2,ACB41346.1	179-170517-Trypsin_SA-30-118b-3-179.1920.1920.2 File:"179-170517-Trypsin_SA-30-118b-3-179.raw", NativeID:"controllerType=0 controllerNumber=1 scan=1920"
TRUE	TRUE	(K)YGQSQSVqGQSQSQK(F)	1	77.17	40.1094	14.03	6.09691	2	Deamidated (+1)	820.884	1639.75	2	0.009018	5.496	837.55		68253.7	132	146	0	AAB27108.2,ACB41346.1	179-170517-Trypsin_SA-30-118b-3-179.1926.1926.2 File:"179-170517-Trypsin_SA-30-118b-3-179.raw", NativeID:"controllerType=0 controllerNumber=1 scan=1926"
TRUE	TRUE	(K)YGQSQSVQGQSQSQK(F)	1	42.49	40.9033	25.18	2.72125	2		547.262	1638.76	3	0.003276	1.998	335.177		22188.1	132	146	0	AAB27108.2,ACB41346.1	179-170517-Trypsin_SA-30-118b-3-179.793.793.3 File:"179-170517-Trypsin_SA-30-118b-3-179.raw", NativeID:"controllerType=0 controllerNumber=1 scan=793"
TRUE	TRUE	(K)YGQSQSVqGQSQSQK(F)	1	66.88	40.1695	6.91	4.92082	2	Deamidated (+1)	820.884	1639.75	2	0.01012	6.165	836.503		92790.8	132	146	0	AAB27108.2,ACB41346.1	179-170517-Trypsin_SA-30-118b-3-179.1923.1923.2 File:"179-170517-Trypsin_SA-30-118b-3-179.raw", NativeID:"controllerType=0 controllerNumber=1 scan=1923"
TRUE	TRUE	(K)YGQSQSVQGQSQSqK(F)	1	74.2	40.1136	5.73	7.03152	2	Deamidated (+1)	820.884	1639.75	2	0.009628	5.868	828.737		40712.3	132	146	0	AAB27108.2,ACB41346.1	179-170517-Trypsin_SA-30-118b-3-179.1901.1901.2 File:"179-170517-Trypsin_SA-30-118b-3-179.raw", NativeID:"controllerType=0 controllerNumber=1 scan=1901"
TRUE	TRUE	(K)YGQSQSVQGQSQSQK(F)	1	40.41	40.9107	20.14	2.40894	2		547.262	1638.77	3	0.005472	3.337	282.403		24827	132	146	0	AAB27108.2,ACB41346.1	179-170517-Trypsin_SA-30-118b-3-179.664.664.3 File:"179-170517-Trypsin_SA-30-118b-3-179.raw", NativeID:"controllerType=0 controllerNumber=1 scan=664"
TRUE	TRUE	(R)HKEFLFAGNYR(S)	1	59.83	39.6628	44.88	3.17393	2		691.356	1380.7	2	0.004468	3.234	1468.48		49384.1	200	210	0	AAB27108.2,EMS60011.1,ACB41346.1	179-170517-Trypsin_SA-30-118b-3-179.3742.3742.2 File:"179-170517-Trypsin_SA-30-118b-3-179.raw", NativeID:"controllerType=0 controllerNumber=1 scan=3742"
TRUE	TRUE	(R)HKEFLFAGNYR(S)	1	53.51	39.6586	42.87	2.74473	2		691.356	1380.7	2	0.00459	3.322	1440.1		25638.8	200	210	0	AAB27108.2,EMS60011.1,ACB41346.1	179-170517-Trypsin_SA-30-118b-3-179.3665.3665.2 File:"179-170517-Trypsin_SA-30-118b-3-179.raw", NativeID:"controllerType=0 controllerNumber=1 scan=3665"
TRUE	TRUE	(R)HKEFLFAGNYR(S)	1	53.52	39.7539	41.12	4.08619	2		691.357	1380.7	2	0.004956	3.587	1467.7		34022	200	210	0	AAB27108.2,EMS60011.1,ACB41346.1	179-170517-Trypsin_SA-30-118b-3-179.3740.3740.2 File:"179-170517-Trypsin_SA-30-118b-3-179.raw", NativeID:"controllerType=0 controllerNumber=1 scan=3740"
TRUE	TRUE	(R)HKEFLFAGNYR(S)	1	52.5	39.6628	41.67	2.82391	2		691.356	1380.7	2	0.004468	3.234	1441.62		39212.4	200	210	0	AAB27108.2,EMS60011.1,ACB41346.1	179-170517-Trypsin_SA-30-118b-3-179.3669.3669.2 File:"179-170517-Trypsin_SA-30-118b-3-179.raw", NativeID:"controllerType=0 controllerNumber=1 scan=3669"
TRUE	TRUE	(R)HKEFLFAGNYR(S)	1	49.98	39.774	42.76	2.36653	2		691.357	1380.7	2	0.0063	4.56	1466.94		26977.8	200	210	0	AAB27108.2,EMS60011.1,ACB41346.1	179-170517-Trypsin_SA-30-118b-3-179.3738.3738.2 File:"179-170517-Trypsin_SA-30-118b-3-179.raw", NativeID:"controllerType=0 controllerNumber=1 scan=3738"
TRUE	TRUE	(R)HKEFLFAGNYR(S)	1	39.22	39.7685	31.25	2.11919	2		691.357	1380.7	2	0.005568	4.03	1440.85		36255.7	200	210	0	AAB27108.2,EMS60011.1,ACB41346.1	179-170517-Trypsin_SA-30-118b-3-179.3667.3667.2 File:"179-170517-Trypsin_SA-30-118b-3-179.raw", NativeID:"controllerType=0 controllerNumber=1 scan=3667"
TRUE	TRUE	(R)HKEFLFAGNYR(S)	1	31.79	39.7667	20.85	-0.113943	2		461.24	1380.7	3	0.005922	4.286	1437.7		84489.5	200	210	0	AAB27108.2,EMS60011.1,ACB41346.1	179-170517-Trypsin_SA-30-118b-3-179.3659.3659.3 File:"179-170517-Trypsin_SA-30-118b-3-179.raw", NativeID:"controllerType=0 controllerNumber=1 scan=3659"
TRUE	TRUE	(R)HKEFLFAGNYR(S)	1	31.21	39.774	19.74	0.39794	2		461.241	1380.7	3	0.006561	4.749	1465.8		209952	200	210	0	AAB27108.2,EMS60011.1,ACB41346.1	179-170517-Trypsin_SA-30-118b-3-179.3735.3735.3 File:"179-170517-Trypsin_SA-30-118b-3-179.raw", NativeID:"controllerType=0 controllerNumber=1 scan=3735"
TRUE	TRUE	(R)HKEFLFAGNYR(S)	1	29.06	39.676	19.36	0.275724	2		461.241	1380.7	3	0.007203	5.213	1465.11		197328	200	210	0	AAB27108.2,EMS60011.1,ACB41346.1	179-170517-Trypsin_SA-30-118b-3-179.3733.3733.3 File:"179-170517-Trypsin_SA-30-118b-3-179.raw", NativeID:"controllerType=0 controllerNumber=1 scan=3733"
TRUE	TRUE	(R)HKEFLFAGNYR(S)	1	23.44	39.7474	11.69	0.468521	2		461.24	1380.7	3	0.00528	3.821	1436.94		78355.3	200	210	0	AAB27108.2,EMS60011.1,ACB41346.1	179-170517-Trypsin_SA-30-118b-3-179.3657.3657.3 File:"179-170517-Trypsin_SA-30-118b-3-179.raw", NativeID:"controllerType=0 controllerNumber=1 scan=3657"
TRUE	TRUE	(R)HKEFLFAGNYR(S)	0.99	24.72	39.676	15.69	0.920819	2		461.241	1380.7	3	0.007386	5.346	1464.11		289747	200	210	0	AAB27108.2,EMS60011.1,ACB41346.1	179-170517-Trypsin_SA-30-118b-3-179.3730.3730.3 File:"179-170517-Trypsin_SA-30-118b-3-179.raw", NativeID:"controllerType=0 controllerNumber=1 scan=3730"
TRUE	TRUE	(K)eFLFAGNYR(S)	1	35.61	38.304	17.02	2.02687	2	Glu->pyro-Glu (-18)	549.773	1097.53	2	0.001941	1.767	1696.23		67008.4	202	210	0	AAB27108.2,EMS60011.1,ACB41346.1	179-170517-Trypsin_SA-30-118b-3-179.4290.4290.2 File:"179-170517-Trypsin_SA-30-118b-3-179.raw", NativeID:"controllerType=0 controllerNumber=1 scan=4290"
TRUE	TRUE	(K)EFLFAGNYR(S)	1	49.55	39.7137	27.19	2.00436	2		558.779	1115.54	2	0.00334	2.991	1673.32		48622.1	202	210	0	AAB27108.2,EMS60011.1,ACB41346.1	179-170517-Trypsin_SA-30-118b-3-179.4220.4220.2 File:"179-170517-Trypsin_SA-30-118b-3-179.raw", NativeID:"controllerType=0 controllerNumber=1 scan=4220"
TRUE	TRUE	(K)EFLFAGNYR(S)	1	46.54	39.7137	27.9	0.552842	2		558.779	1115.54	2	0.003218	2.882	1672.57		58624.1	202	210	0	AAB27108.2,EMS60011.1,ACB41346.1	179-170517-Trypsin_SA-30-118b-3-179.4218.4218.2 File:"179-170517-Trypsin_SA-30-118b-3-179.raw", NativeID:"controllerType=0 controllerNumber=1 scan=4218"
TRUE	TRUE	(K)EFLFAGNYR(S)	1	37.73	39.6511	20.51	2.01773	2		558.779	1115.54	2	0.004194	3.756	1701.73		1757710	202	210	0	AAB27108.2,EMS60011.1,ACB41346.1	179-170517-Trypsin_SA-30-118b-3-179.4306.4306.2 File:"179-170517-Trypsin_SA-30-118b-3-179.raw", NativeID:"controllerType=0 controllerNumber=1 scan=4306"
TRUE	TRUE	(K)eFLFAGNYR(S)	1	43.8	38.2814	30.27	0.60206	2	Glu->pyro-Glu (-18)	549.774	1097.53	2	0.003407	3.101	2012.89		39028.4	202	210	0	AAB27108.2,EMS60011.1,ACB41346.1	179-170517-Trypsin_SA-30-118b-3-179.5103.5103.2 File:"179-170517-Trypsin_SA-30-118b-3-179.raw", NativeID:"controllerType=0 controllerNumber=1 scan=5103"
TRUE	TRUE	(K)EFLFAGNYR(S)	1	44.59	39.6208	21.88	1.67778	2		558.779	1115.54	2	0.00456	4.084	1701.1		2089590	202	210	0	AAB27108.2,EMS60011.1,ACB41346.1	179-170517-Trypsin_SA-30-118b-3-179.4304.4304.2 File:"179-170517-Trypsin_SA-30-118b-3-179.raw", NativeID:"controllerType=0 controllerNumber=1 scan=4304"
TRUE	TRUE	(K)EFLFAGNYR(S)	1	36.3	39.6251	19.82	1.95861	2		558.779	1115.54	2	0.004438	3.975	1674.09		61631.8	202	210	0	AAB27108.2,EMS60011.1,ACB41346.1	179-170517-Trypsin_SA-30-118b-3-179.4222.4222.2 File:"179-170517-Trypsin_SA-30-118b-3-179.raw", NativeID:"controllerType=0 controllerNumber=1 scan=4222"
TRUE	TRUE	(K)EFLFAGNYR(S)	1	44.36	39.6208	20.28	1.65758	2		558.78	1115.54	2	0.004682	4.193	1700.47		2005280	202	210	0	AAB27108.2,EMS60011.1,ACB41346.1	179-170517-Trypsin_SA-30-118b-3-179.4302.4302.2 File:"179-170517-Trypsin_SA-30-118b-3-179.raw", NativeID:"controllerType=0 controllerNumber=1 scan=4302"
TRUE	TRUE	(K)eFLFAGNYR(S)	1	43.97	38.304	24.96	0.585027	2	Glu->pyro-Glu (-18)	549.773	1097.53	2	0.002063	1.878	2010.94		38673.4	202	210	0	AAB27108.2,EMS60011.1,ACB41346.1	179-170517-Trypsin_SA-30-118b-3-179.5098.5098.2 File:"179-170517-Trypsin_SA-30-118b-3-179.raw", NativeID:"controllerType=0 controllerNumber=1 scan=5098"
TRUE	TRUE	(K)eFLFAGNYR(S)	1	39.08	38.2982	24.39	1.01323	2	Glu->pyro-Glu (-18)	549.774	1097.53	2	0.003651	3.323	2010.19		31526.9	202	210	0	AAB27108.2,EMS60011.1,ACB41346.1	179-170517-Trypsin_SA-30-118b-3-179.5096.5096.2 File:"179-170517-Trypsin_SA-30-118b-3-179.raw", NativeID:"controllerType=0 controllerNumber=1 scan=5096"
TRUE	TRUE	(K)EFLFAGNYR(S)	1	35.08	39.7081	18.87	1.74473	2		558.779	1115.54	2	0.003828	3.428	1727.82		38849.7	202	210	0	AAB27108.2,EMS60011.1,ACB41346.1	179-170517-Trypsin_SA-30-118b-3-179.4375.4375.2 File:"179-170517-Trypsin_SA-30-118b-3-179.raw", NativeID:"controllerType=0 controllerNumber=1 scan=4375"
TRUE	TRUE	(K)eFLFAGNYR(S)	1	33.4	38.396	16.56	0.823909	2	Glu->pyro-Glu (-18)	549.774	1097.53	2	0.003041	2.768	1699.46		53386.8	202	210	0	AAB27108.2,EMS60011.1,ACB41346.1	179-170517-Trypsin_SA-30-118b-3-179.4299.4299.2 File:"179-170517-Trypsin_SA-30-118b-3-179.raw", NativeID:"controllerType=0 controllerNumber=1 scan=4299"
TRUE	TRUE	(K)EFLFAGNYR(S)	1	31.62	39.6511	16.79	0.677781	2		1116.55	1115.54	1	0.004146	3.713	1690		25210.2	202	210	0	AAB27108.2,EMS60011.1,ACB41346.1	179-170517-Trypsin_SA-30-118b-3-179.4270.4270.1 File:"179-170517-Trypsin_SA-30-118b-3-179.raw", NativeID:"controllerType=0 controllerNumber=1 scan=4270"
TRUE	TRUE	(K)EFLFAGNYR(S)	1	29.99	39.6114	17.34	0.677781	2		1116.55	1115.55	1	0.005488	4.915	1686.56		13997.7	202	210	0	AAB27108.2,EMS60011.1,ACB41346.1	179-170517-Trypsin_SA-30-118b-3-179.4259.4259.1 File:"179-170517-Trypsin_SA-30-118b-3-179.raw", NativeID:"controllerType=0 controllerNumber=1 scan=4259"
TRUE	TRUE	(R)SSQLHSSQNIFSGFDVR(L)	1	76.71	41.8622	66.78	11.5528	2		954.968	1907.92	2	0.008546	4.477	1797.07		92901.9	211	227	0	AAB27108.2,EMS60011.1,ACB41346.1	179-170517-Trypsin_SA-30-118b-3-179.4534.4534.2 File:"179-170517-Trypsin_SA-30-118b-3-179.raw", NativeID:"controllerType=0 controllerNumber=1 scan=4534"
TRUE	TRUE	(R)SSQLHSSQNIFSGFDVR(L)	1	78.88	41.856	69.07	12.4815	2		954.968	1907.92	2	0.008058	4.221	1795.53		46068.2	211	227	0	AAB27108.2,EMS60011.1,ACB41346.1	179-170517-Trypsin_SA-30-118b-3-179.4530.4530.2 File:"179-170517-Trypsin_SA-30-118b-3-179.raw", NativeID:"controllerType=0 controllerNumber=1 scan=4530"
TRUE	TRUE	(R)SSQLHSSQNIFSGFDVR(L)	1	83.98	41.8591	72.96	11.699	2		954.967	1907.92	2	0.007814	4.093	1823.9		883665	211	227	0	AAB27108.2,EMS60011.1,ACB41346.1	179-170517-Trypsin_SA-30-118b-3-179.4621.4621.2 File:"179-170517-Trypsin_SA-30-118b-3-179.raw", NativeID:"controllerType=0 controllerNumber=1 scan=4621"
TRUE	TRUE	(R)SSQLHSSQNIFSGFDVR(L)	1	85.34	41.8622	74.16	12.7212	2		954.968	1907.92	2	0.008546	4.477	1826.97		890222	211	227	0	AAB27108.2,EMS60011.1,ACB41346.1	179-170517-Trypsin_SA-30-118b-3-179.4631.4631.2 File:"179-170517-Trypsin_SA-30-118b-3-179.raw", NativeID:"controllerType=0 controllerNumber=1 scan=4631"
TRUE	TRUE	(R)SSQLHSSQNIFSGFDVR(L)	1	85.26	41.8551	75.12	12.2147	2		954.967	1907.92	2	0.007692	4.03	1825.38		1094570	211	227	0	AAB27108.2,EMS60011.1,ACB41346.1	179-170517-Trypsin_SA-30-118b-3-179.4626.4626.2 File:"179-170517-Trypsin_SA-30-118b-3-179.raw", NativeID:"controllerType=0 controllerNumber=1 scan=4626"
TRUE	TRUE	(R)SSQLHSSQNIFSGFDVR(L)	1	86.47	41.7748	75.15	11.9208	2		954.967	1907.92	2	0.00757	3.966	1796.29		53819.9	211	227	0	AAB27108.2,EMS60011.1,ACB41346.1	179-170517-Trypsin_SA-30-118b-3-179.4532.4532.2 File:"179-170517-Trypsin_SA-30-118b-3-179.raw", NativeID:"controllerType=0 controllerNumber=1 scan=4532"
TRUE	TRUE	(R)SSQLHSSQNIFSGFDVR(L)	1	45.29	41.8004	30.63	2.61979	2		636.982	1907.92	3	0.0103	5.397	1823.68		3987480	211	227	0	AAB27108.2,EMS60011.1,ACB41346.1	179-170517-Trypsin_SA-30-118b-3-179.4620.4620.3 File:"179-170517-Trypsin_SA-30-118b-3-179.raw", NativeID:"controllerType=0 controllerNumber=1 scan=4620"
TRUE	TRUE	(R)SSQLHSSQNIFSGFDVR(L)	1	42.61	41.8321	22	2.48149	2		636.98	1907.92	3	0.005911	3.097	1793.24		74500.9	211	227	0	AAB27108.2,EMS60011.1,ACB41346.1	179-170517-Trypsin_SA-30-118b-3-179.4524.4524.3 File:"179-170517-Trypsin_SA-30-118b-3-179.raw", NativeID:"controllerType=0 controllerNumber=1 scan=4524"
TRUE	TRUE	(R)SSQLHSSQNIFSGFDVR(L)	1	35.02	41.8321	21.28	2.58503	2		636.98	1907.92	3	0.005911	3.097	1794.01		102808	211	227	0	AAB27108.2,EMS60011.1,ACB41346.1	179-170517-Trypsin_SA-30-118b-3-179.4526.4526.3 File:"179-170517-Trypsin_SA-30-118b-3-179.raw", NativeID:"controllerType=0 controllerNumber=1 scan=4526"
TRUE	TRUE	(R)SSQLHSSQNIFSGFDVR(L)	1	38.34	41.8167	10.57	3.69897	2		636.983	1907.93	3	0.01342	7.029	1821.79		3934680	211	227	0	AAB27108.2,EMS60011.1,ACB41346.1	179-170517-Trypsin_SA-30-118b-3-179.4614.4614.3 File:"179-170517-Trypsin_SA-30-118b-3-179.raw", NativeID:"controllerType=0 controllerNumber=1 scan=4614"
TRUE	TRUE	(R)SSQLHSSQNIFSGFDVR(L)	1	50.67	41.7967	35.05	1.49485	2		636.982	1907.92	3	0.01049	5.493	1825.16		2931180	211	227	0	AAB27108.2,EMS60011.1,ACB41346.1	179-170517-Trypsin_SA-30-118b-3-179.4625.4625.3 File:"179-170517-Trypsin_SA-30-118b-3-179.raw", NativeID:"controllerType=0 controllerNumber=1 scan=4625"
TRUE	TRUE	(R)SSQLHSSQNIFSGFDVR(L)	1	41.94	41.829	29.46	1.79588	2		636.979	1907.92	3	0.003346	1.753	1852.42		161117	211	227	0	AAB27108.2,EMS60011.1,ACB41346.1	179-170517-Trypsin_SA-30-118b-3-179.4710.4710.3 File:"179-170517-Trypsin_SA-30-118b-3-179.raw", NativeID:"controllerType=0 controllerNumber=1 scan=4710"
TRUE	TRUE	(R)SSQLHSSQNIFSGFDVR(L)	1	43.24	41.8378	30.1	1.21467	2		636.979	1907.92	3	0.003895	2.04	1794.75		157274	211	227	0	AAB27108.2,EMS60011.1,ACB41346.1	179-170517-Trypsin_SA-30-118b-3-179.4528.4528.3 File:"179-170517-Trypsin_SA-30-118b-3-179.raw", NativeID:"controllerType=0 controllerNumber=1 scan=4528"
TRUE	TRUE	(R)LLAEALGTSGK(I)	1	76.43	37.9393	51.28	3.74473	2		530.307	1058.6	2	0.002946	2.78	1160.06		160089	228	238	0	AAB27108.2,EMS60011.1,ACB41346.1	179-170517-Trypsin_SA-30-118b-3-179.2891.2891.2 File:"179-170517-Trypsin_SA-30-118b-3-179.raw", NativeID:"controllerType=0 controllerNumber=1 scan=2891"
TRUE	TRUE	(R)LLAEALGTSGK(I)	1	71.3	37.9393	49.16	3.63827	2		530.308	1058.6	2	0.003678	3.471	1161		243555	228	238	0	AAB27108.2,EMS60011.1,ACB41346.1	179-170517-Trypsin_SA-30-118b-3-179.2894.2894.2 File:"179-170517-Trypsin_SA-30-118b-3-179.raw", NativeID:"controllerType=0 controllerNumber=1 scan=2894"
TRUE	TRUE	(R)LLAEALGTSGK(I)	1	63.42	37.9393	39.42	4.01323	2		530.308	1058.6	2	0.00319	3.011	1161.97		262484	228	238	0	AAB27108.2,EMS60011.1,ACB41346.1	179-170517-Trypsin_SA-30-118b-3-179.2897.2897.2 File:"179-170517-Trypsin_SA-30-118b-3-179.raw", NativeID:"controllerType=0 controllerNumber=1 scan=2897"
TRUE	TRUE	(R)LLAEALGTSGK(I)	1	71.99	37.344	38.41	3.0655	2		530.31	1058.61	2	0.008074	7.62	1190.33		1727710	228	238	0	AAB27108.2,EMS60011.1,ACB41346.1	179-170517-Trypsin_SA-30-118b-3-179.2996.2996.2 File:"179-170517-Trypsin_SA-30-118b-3-179.raw", NativeID:"controllerType=0 controllerNumber=1 scan=2996"
TRUE	TRUE	(R)LLAEALGTSGK(I)	1	61.88	37.3918	40.71	4.08092	2		530.31	1058.6	2	0.007462	7.042	1192		1263780	228	238	0	AAB27108.2,EMS60011.1,ACB41346.1	179-170517-Trypsin_SA-30-118b-3-179.3002.3002.2 File:"179-170517-Trypsin_SA-30-118b-3-179.raw", NativeID:"controllerType=0 controllerNumber=1 scan=3002"
TRUE	TRUE	(R)LLAEALGTSGK(I)	1	61.99	37.3918	36.91	3.46852	2		530.31	1058.6	2	0.007462	7.042	1188.92		3460660	228	238	0	AAB27108.2,EMS60011.1,ACB41346.1	179-170517-Trypsin_SA-30-118b-3-179.2991.2991.2 File:"179-170517-Trypsin_SA-30-118b-3-179.raw", NativeID:"controllerType=0 controllerNumber=1 scan=2991"
TRUE	TRUE	(R)LLAEALGTSGK(I)	1	36.9	37.8696	23.18	3.95861	2		1059.61	1058.6	1	0.003997	3.772	1169.67		82428.3	228	238	0	AAB27108.2,EMS60011.1,ACB41346.1	179-170517-Trypsin_SA-30-118b-3-179.2923.2923.1 File:"179-170517-Trypsin_SA-30-118b-3-179.raw", NativeID:"controllerType=0 controllerNumber=1 scan=2923"
TRUE	TRUE	(R)LLAEALGTSGK(I)	1	37.35	37.9546	19.81	3.79588	2		1059.61	1058.6	1	0.004607	4.348	1172.98		113217	228	238	0	AAB27108.2,EMS60011.1,ACB41346.1	179-170517-Trypsin_SA-30-118b-3-179.2935.2935.1 File:"179-170517-Trypsin_SA-30-118b-3-179.raw", NativeID:"controllerType=0 controllerNumber=1 scan=2935"
TRUE	TRUE	(R)LLAEALGTSGK(I)	1	33.2	37.9595	14.98	4.03152	2		1059.61	1058.6	1	0.004485	4.233	1175.96		166463	228	238	0	AAB27108.2,EMS60011.1,ACB41346.1	179-170517-Trypsin_SA-30-118b-3-179.2946.2946.1 File:"179-170517-Trypsin_SA-30-118b-3-179.raw", NativeID:"controllerType=0 controllerNumber=1 scan=2946"
TRUE	TRUE	(L)LAEALGTSGK(I)	1				2.72125	1		946.524	945.517	1	0.00338	3.571	1166.66		12521.4	229	238	0	AAB27108.2,EMS60011.1,ACB41346.1	179-170517-Trypsin_SA-30-118b-3-179.2913.2913.1 File:"179-170517-Trypsin_SA-30-118b-3-179.raw", NativeID:"controllerType=0 controllerNumber=1 scan=2913"
TRUE	TRUE	(R)LQSQNDDIIHVNHTLK(F)	1	75.55	40.677	69.21	4.95861	2		937.993	1873.97	2	0.007028	3.748	1233.03		49200.1	243	258	0	AAB27108.2,EMS60011.1,ACB41346.1	179-170517-Trypsin_SA-30-118b-3-179.3118.3118.2 File:"179-170517-Trypsin_SA-30-118b-3-179.raw", NativeID:"controllerType=0 controllerNumber=1 scan=3118"
TRUE	TRUE	(R)LQSQNDDIIHVNHTLK(F)	1	62.86	40.6498	57.37	3.88606	2		937.995	1873.97	2	0.009714	5.181	1234.11		35214.6	243	258	0	AAB27108.2,EMS60011.1,ACB41346.1	179-170517-Trypsin_SA-30-118b-3-179.3121.3121.2 File:"179-170517-Trypsin_SA-30-118b-3-179.raw", NativeID:"controllerType=0 controllerNumber=1 scan=3121"
TRUE	TRUE	(R)LQSQNDDIIHVNHTLK(F)	1	63	40.6826	50.98	5.72125	2		937.993	1873.97	2	0.006052	3.228	1231.51		24159.7	243	258	0	AAB27108.2,EMS60011.1,ACB41346.1	179-170517-Trypsin_SA-30-118b-3-179.3114.3114.2 File:"179-170517-Trypsin_SA-30-118b-3-179.raw", NativeID:"controllerType=0 controllerNumber=1 scan=3114"
TRUE	TRUE	(R)LQSQNDDIIHVNHTLK(F)	1	33.49	40.743	24.99	0.481486	2		625.664	1873.97	3	0.004756	2.537	1225.16		84834.7	243	258	0	AAB27108.2,EMS60011.1,ACB41346.1	179-170517-Trypsin_SA-30-118b-3-179.3098.3098.3 File:"179-170517-Trypsin_SA-30-118b-3-179.raw", NativeID:"controllerType=0 controllerNumber=1 scan=3098"
TRUE	TRUE	(R)LQSQNDDIIHVNHTLK(F)	1	32.82	40.7423	17.99	0.408935	2		625.664	1873.97	3	0.005491	2.929	1224.07		85783.6	243	258	0	AAB27108.2,EMS60011.1,ACB41346.1	179-170517-Trypsin_SA-30-118b-3-179.3095.3095.3 File:"179-170517-Trypsin_SA-30-118b-3-179.raw", NativeID:"controllerType=0 controllerNumber=1 scan=3095"
TRUE	TRUE	(R)LQSQNDDIIHVNHTLK(F)	0.99	26	40.6763	16.56	0.267606	2		625.665	1873.97	3	0.007321	3.905	1225.93		137772	243	258	0	AAB27108.2,EMS60011.1,ACB41346.1	179-170517-Trypsin_SA-30-118b-3-179.3100.3100.3 File:"179-170517-Trypsin_SA-30-118b-3-179.raw", NativeID:"controllerType=0 controllerNumber=1 scan=3100"
TRUE	TRUE	(K)FLKPVFTQQR(E)	1	48.89	34.853	27.75	3	2		632.369	1262.72	2	0.00957	7.573	1361.45		865952	259	268	0	AAB27108.2,EMS60011.1,ACB41346.1	179-170517-Trypsin_SA-30-118b-3-179.3463.3463.2 File:"179-170517-Trypsin_SA-30-118b-3-179.raw", NativeID:"controllerType=0 controllerNumber=1 scan=3463"
TRUE	TRUE	(K)FLKPVFTQQR(E)	1	44.7	35.1891	25.64	3.76955	2		632.366	1262.72	2	0.003224	2.551	1332		122792	259	268	0	AAB27108.2,EMS60011.1,ACB41346.1	179-170517-Trypsin_SA-30-118b-3-179.3360.3360.2 File:"179-170517-Trypsin_SA-30-118b-3-179.raw", NativeID:"controllerType=0 controllerNumber=1 scan=3360"
TRUE	TRUE	(K)FLKPVFTQQR(E)	1	46.16	35.092	24.35	2.48149	2		632.367	1262.72	2	0.006154	4.87	1333.35		255158	259	268	0	AAB27108.2,EMS60011.1,ACB41346.1	179-170517-Trypsin_SA-30-118b-3-179.3364.3364.2 File:"179-170517-Trypsin_SA-30-118b-3-179.raw", NativeID:"controllerType=0 controllerNumber=1 scan=3364"
TRUE	TRUE	(K)FLKPVFTQQR(E)	1	42.75	35.1891	24.96	3.31876	2		632.366	1262.72	2	0.003102	2.455	1330.93		65926.1	259	268	0	AAB27108.2,EMS60011.1,ACB41346.1	179-170517-Trypsin_SA-30-118b-3-179.3357.3357.2 File:"179-170517-Trypsin_SA-30-118b-3-179.raw", NativeID:"controllerType=0 controllerNumber=1 scan=3357"
TRUE	TRUE	(K)FLKPVFTQQR(E)	1	37	35.012	20.62	3.55284	2		632.367	1262.72	2	0.004932	3.903	1390.36		47965.1	259	268	0	AAB27108.2,EMS60011.1,ACB41346.1	179-170517-Trypsin_SA-30-118b-3-179.3546.3546.2 File:"179-170517-Trypsin_SA-30-118b-3-179.raw", NativeID:"controllerType=0 controllerNumber=1 scan=3546"
TRUE	TRUE	(K)FLKPVFTQQR(E)	1	34.9	35.0542	14.09	3	2		632.368	1262.72	2	0.007618	6.028	1362.98		906219	259	268	0	AAB27108.2,EMS60011.1,ACB41346.1	179-170517-Trypsin_SA-30-118b-3-179.3468.3468.2 File:"179-170517-Trypsin_SA-30-118b-3-179.raw", NativeID:"controllerType=0 controllerNumber=1 scan=3468"
TRUE	TRUE	(K)FLKPVFTQQR(E)	1	33.65	35.1799	6.48	2.5376	2		632.366	1262.72	2	0.004444	3.517	1388.55		41879.2	259	268	0	AAB27108.2,EMS60011.1,ACB41346.1	179-170517-Trypsin_SA-30-118b-3-179.3541.3541.2 File:"179-170517-Trypsin_SA-30-118b-3-179.raw", NativeID:"controllerType=0 controllerNumber=1 scan=3541"
TRUE	TRUE	(K)FLKPVFTQQR(E)	1	35.81	35.1014	25.6	1.52288	2		421.914	1262.72	3	0.005773	4.568	1333.58		568649	259	268	0	AAB27108.2,EMS60011.1,ACB41346.1	179-170517-Trypsin_SA-30-118b-3-179.3365.3365.3 File:"179-170517-Trypsin_SA-30-118b-3-179.raw", NativeID:"controllerType=0 controllerNumber=1 scan=3365"
TRUE	TRUE	(K)FLKPVFTQQR(E)	1	40.08	34.9955	14.4	1.40894	2		632.368	1262.72	2	0.008228	6.511	1359.98		970969	259	268	0	AAB27108.2,EMS60011.1,ACB41346.1	179-170517-Trypsin_SA-30-118b-3-179.3458.3458.2 File:"179-170517-Trypsin_SA-30-118b-3-179.raw", NativeID:"controllerType=0 controllerNumber=1 scan=3458"
TRUE	TRUE	(K)FLKPVFTQQR(E)	0.99	31.72	35.1799	21.65	0.60206	2		421.913	1262.72	3	0.004219	3.339	1332.31		646959	259	268	0	AAB27108.2,EMS60011.1,ACB41346.1	179-170517-Trypsin_SA-30-118b-3-179.3361.3361.3 File:"179-170517-Trypsin_SA-30-118b-3-179.raw", NativeID:"controllerType=0 controllerNumber=1 scan=3361"
TRUE	TRUE	(K)FLKPVFTQQR(E)	0.98	31.07	34.9136	19.14	1.4437	2		421.915	1262.72	3	0.009895	7.83	1363.83		1283480	259	268	0	AAB27108.2,EMS60011.1,ACB41346.1	179-170517-Trypsin_SA-30-118b-3-179.3471.3471.3 File:"179-170517-Trypsin_SA-30-118b-3-179.raw", NativeID:"controllerType=0 controllerNumber=1 scan=3471"
TRUE	TRUE	(K)FLKPVFTQQR(E)	0.98	31.06	34.9066	20.43	1.08619	2		421.915	1262.72	3	0.01008	7.975	1364.77		2173640	259	268	0	AAB27108.2,EMS60011.1,ACB41346.1	179-170517-Trypsin_SA-30-118b-3-179.3474.3474.3 File:"179-170517-Trypsin_SA-30-118b-3-179.raw", NativeID:"controllerType=0 controllerNumber=1 scan=3474"
TRUE	TRUE	(K)FLKPVFTQQR(E)	0.98	26.58	35.092	18.96	0.346788	2		421.914	1262.72	3	0.006322	5.003	1391.74		81454.8	259	268	0	AAB27108.2,EMS60011.1,ACB41346.1	179-170517-Trypsin_SA-30-118b-3-179.3550.3550.3 File:"179-170517-Trypsin_SA-30-118b-3-179.raw", NativeID:"controllerType=0 controllerNumber=1 scan=3550"
TRUE	TRUE	(K)FLKPVFTQQR(E)	0.96	29.71	35.012	13.37	1.63827	2		632.367	1262.72	2	0.005054	3.999	1389.6		44148.8	259	268	0	AAB27108.2,EMS60011.1,ACB41346.1	179-170517-Trypsin_SA-30-118b-3-179.3544.3544.2 File:"179-170517-Trypsin_SA-30-118b-3-179.raw", NativeID:"controllerType=0 controllerNumber=1 scan=3544"
TRUE	TRUE	(R)ePESYPHTQYEEGQSQAK(H)	1	67.26	40.3322	59.22	4.63827	2	Glu->pyro-Glu (-18)	697.31	2088.91	3	0.006476	3.099	1099.47		65117.4	269	286	0	EMS60011.1,ACB41346.1	179-170517-Trypsin_SA-30-118b-3-179.2685.2685.3 File:"179-170517-Trypsin_SA-30-118b-3-179.raw", NativeID:"controllerType=0 controllerNumber=1 scan=2685"
TRUE	TRUE	(R)ePESYPHTQYEEGQSQAK(H)	1	75.16	40.3595	68.25	7.56864	2	Glu->pyro-Glu (-18)	1045.46	2088.91	2	0.008625	4.127	1097.51		84410	269	286	0	EMS60011.1,ACB41346.1	179-170517-Trypsin_SA-30-118b-3-179.2680.2680.2 File:"179-170517-Trypsin_SA-30-118b-3-179.raw", NativeID:"controllerType=0 controllerNumber=1 scan=2680"
TRUE	TRUE	(R)ePESYPHTQYEEGQSQAK(H)	1	63.96	40.2951	55.89	5.30103	2	Glu->pyro-Glu (-18)	697.31	2088.91	3	0.004643	2.222	1103.26		111794	269	286	0	EMS60011.1,ACB41346.1	179-170517-Trypsin_SA-30-118b-3-179.2697.2697.3 File:"179-170517-Trypsin_SA-30-118b-3-179.raw", NativeID:"controllerType=0 controllerNumber=1 scan=2697"
TRUE	TRUE	(R)ePESYPHTQYEEGQSQAK(H)	1	83	40.3322	71.23	8.11351	2	Glu->pyro-Glu (-18)	1045.46	2088.91	2	0.006427	3.075	1095.96		54086.2	269	286	0	EMS60011.1,ACB41346.1	179-170517-Trypsin_SA-30-118b-3-179.2676.2676.2 File:"179-170517-Trypsin_SA-30-118b-3-179.raw", NativeID:"controllerType=0 controllerNumber=1 scan=2676"
TRUE	TRUE	(R)ePESYPHTQYEEGQSQAK(H)	1	61.9	40.4116	53.64	6.61979	2	Glu->pyro-Glu (-18)	1045.46	2088.91	2	0.007891	3.776	1096.73		61362.2	269	286	0	EMS60011.1,ACB41346.1	179-170517-Trypsin_SA-30-118b-3-179.2678.2678.2 File:"179-170517-Trypsin_SA-30-118b-3-179.raw", NativeID:"controllerType=0 controllerNumber=1 scan=2678"
TRUE	TRUE	(R)ePESYPHTQYEEGQSQAK(H)	1	60.9	40.4096	53.76	5.65758	2	Glu->pyro-Glu (-18)	697.311	2088.91	3	0.00794	3.799	1101.36		107279	269	286	0	EMS60011.1,ACB41346.1	179-170517-Trypsin_SA-30-118b-3-179.2691.2691.3 File:"179-170517-Trypsin_SA-30-118b-3-179.raw", NativeID:"controllerType=0 controllerNumber=1 scan=2691"
TRUE	TRUE	(R)ePESYPHTQYEEGQSQAK(H)	1	57.58	40.2865	52.63	6.60206	2	Glu->pyro-Glu (-18)	697.31	2088.91	3	0.005378	2.573	971.523		152169	269	286	0	EMS60011.1,ACB41346.1	179-170517-Trypsin_SA-30-118b-3-179.2311.2311.3 File:"179-170517-Trypsin_SA-30-118b-3-179.raw", NativeID:"controllerType=0 controllerNumber=1 scan=2311"
TRUE	TRUE	(R)EPESYPHTQYEEGQSQAK(H)	1	55.59	40.5285	48.71	5.65758	2		1054.47	2106.92	2	0.01051	4.986	966.034		84691.2	269	286	0	EMS60011.1,ACB41346.1	179-170517-Trypsin_SA-30-118b-3-179.2295.2295.2 File:"179-170517-Trypsin_SA-30-118b-3-179.raw", NativeID:"controllerType=0 controllerNumber=1 scan=2295"
TRUE	TRUE	(R)EPESYPHTQYEEGQSQAK(H)	1	54.92	40.4634	47.94	6.09691	2		1054.47	2106.92	2	0.01002	4.754	966.798		114835	269	286	0	EMS60011.1,ACB41346.1	179-170517-Trypsin_SA-30-118b-3-179.2297.2297.2 File:"179-170517-Trypsin_SA-30-118b-3-179.raw", NativeID:"controllerType=0 controllerNumber=1 scan=2297"
TRUE	TRUE	(R)EPESYPHTQYEEGQSQAK(H)	1	54.21	40.4524	49.96	6.58503	2		1054.47	2106.92	2	0.007092	3.364	967.871		203941	269	286	0	EMS60011.1,ACB41346.1	179-170517-Trypsin_SA-30-118b-3-179.2300.2300.2 File:"179-170517-Trypsin_SA-30-118b-3-179.raw", NativeID:"controllerType=0 controllerNumber=1 scan=2300"
TRUE	TRUE	(R)ePESYPHTQYEEGQSQAK(H)	1	50.98	40.2942	43.96	4.88606	2	Glu->pyro-Glu (-18)	697.31	2088.91	3	0.004826	2.309	970.826		113782	269	286	0	EMS60011.1,ACB41346.1	179-170517-Trypsin_SA-30-118b-3-179.2309.2309.3 File:"179-170517-Trypsin_SA-30-118b-3-179.raw", NativeID:"controllerType=0 controllerNumber=1 scan=2309"
TRUE	TRUE	(R)EPESYPHTQYEEGQSQAK(H)	1	48.44	40.4387	45.84	4.61979	2		1054.47	2106.92	2	0.006604	3.133	996.486		175010	269	286	0	EMS60011.1,ACB41346.1	179-170517-Trypsin_SA-30-118b-3-179.2392.2392.2 File:"179-170517-Trypsin_SA-30-118b-3-179.raw", NativeID:"controllerType=0 controllerNumber=1 scan=2392"
TRUE	TRUE	(R)EPESYPHTQYEEGQSQAK(H)	1	46.72	40.4661	43.37	3.46852	2		1054.47	2106.92	2	0.00807	3.828	994.918		317172	269	286	0	EMS60011.1,ACB41346.1	179-170517-Trypsin_SA-30-118b-3-179.2387.2387.2 File:"179-170517-Trypsin_SA-30-118b-3-179.raw", NativeID:"controllerType=0 controllerNumber=1 scan=2387"
TRUE	TRUE	(R)EPESYPHTQYEEGQSQAK(H)	1	44.28	40.4556	39.89	3.95861	2		1054.47	2106.92	2	0.008558	4.06	993.44		422594	269	286	0	EMS60011.1,ACB41346.1	179-170517-Trypsin_SA-30-118b-3-179.2382.2382.2 File:"179-170517-Trypsin_SA-30-118b-3-179.raw", NativeID:"controllerType=0 controllerNumber=1 scan=2382"
TRUE	TRUE	(R)ePESYPHTQYEEGQSQAK(H)	1	44.21	40.325	36.41	5.23657	2	Glu->pyro-Glu (-18)	697.31	2088.91	3	0.005927	2.836	969.813		88834.7	269	286	0	EMS60011.1,ACB41346.1	179-170517-Trypsin_SA-30-118b-3-179.2306.2306.3 File:"179-170517-Trypsin_SA-30-118b-3-179.raw", NativeID:"controllerType=0 controllerNumber=1 scan=2306"
TRUE	TRUE	(R)EPESYPHTQYEEGQSQAK(H)	1	37.77	40.4324	30.1	1.07058	2		703.314	2106.92	3	0.006897	3.272	963.657		197757	269	286	0	EMS60011.1,ACB41346.1	179-170517-Trypsin_SA-30-118b-3-179.2288.2288.3 File:"179-170517-Trypsin_SA-30-118b-3-179.raw", NativeID:"controllerType=0 controllerNumber=1 scan=2288"
TRUE	TRUE	(R)EPESYPHTQYEEGQSQAK(H)	1	37.45	40.3165	31.2	-0.0791813	2		703.313	2106.92	3	0.004881	2.316	962.879		133417	269	286	0	EMS60011.1,ACB41346.1	179-170517-Trypsin_SA-30-118b-3-179.2286.2286.3 File:"179-170517-Trypsin_SA-30-118b-3-179.raw", NativeID:"controllerType=0 controllerNumber=1 scan=2286"
TRUE	TRUE	(R)EPESYPHTQYEEGQSQAK(H)	1	37.91	40.4524	27.62	0.0861862	2		703.314	2106.92	3	0.00708	3.359	964.726		351976	269	286	0	EMS60011.1,ACB41346.1	179-170517-Trypsin_SA-30-118b-3-179.2291.2291.3 File:"179-170517-Trypsin_SA-30-118b-3-179.raw", NativeID:"controllerType=0 controllerNumber=1 scan=2291"
TRUE	TRUE	(R)EPESYPHTQYEEGQSQAK(H)	1	32.05	40.6281	26.57	1.4318	2		703.317	2106.93	3	0.01514	7.18	990.068		2989080	269	286	0	EMS60011.1,ACB41346.1	179-170517-Trypsin_SA-30-118b-3-179.2371.2371.3 File:"179-170517-Trypsin_SA-30-118b-3-179.raw", NativeID:"controllerType=0 controllerNumber=1 scan=2371"
TRUE	TRUE	(R)EPESYPHTQYEEGQSQAK(H)	1	30.49	40.6841	23.15	1	2		703.317	2106.93	3	0.01624	7.702	992.247		3256970	269	286	0	EMS60011.1,ACB41346.1	179-170517-Trypsin_SA-30-118b-3-179.2378.2378.3 File:"179-170517-Trypsin_SA-30-118b-3-179.raw", NativeID:"controllerType=0 controllerNumber=1 scan=2378"
TRUE	TRUE	(K)HSQEEQPQMGQSQEEQPQmGQSQGEQPQMGQSQAK(H)	1	88.21	41.3583	29.07	7.35655	2	Oxidation (+16)	1314.57	3940.68	3	0.01111	2.818	1016.19		129361	287	321	0		179-170517-Trypsin_SA-30-118b-3-179.2449.2449.3 File:"179-170517-Trypsin_SA-30-118b-3-179.raw", NativeID:"controllerType=0 controllerNumber=1 scan=2449"
TRUE	TRUE	(K)HSQEEQPQmGQSQEEQPQmGQSQGEQPQmGQSQAK(H)	1	57.22	40.6157	25.55	4.04096	2	Oxidation (+16), Oxidation (+16), Oxidation (+16)	1325.23	3972.67	3	0.01786	4.494	880.317		521389	287	321	0		179-170517-Trypsin_SA-30-118b-3-179.2037.2037.3 File:"179-170517-Trypsin_SA-30-118b-3-179.raw", NativeID:"controllerType=0 controllerNumber=1 scan=2037"
TRUE	TRUE	(K)HSQEEQPQMGQSQEEQPQmGQSQGEQPQMGQSQAK(H)	1	57.08	41.3059	25.18	4.22915	2	Oxidation (+16)	1314.57	3940.67	3	0.008911	2.261	1020.06		199622	287	321	0		179-170517-Trypsin_SA-30-118b-3-179.2459.2459.3 File:"179-170517-Trypsin_SA-30-118b-3-179.raw", NativeID:"controllerType=0 controllerNumber=1 scan=2459"
TRUE	TRUE	(K)HSQEEQPQMGQSQEEQPQMGQSQGEQPQMGQSQAK(H)	1	48.55	42.2784	39.78	8.39794	2		1309.24	3924.69	3	0.02055	5.234	1110.39		72638.6	287	321	0		179-170517-Trypsin_SA-30-118b-3-179.2720.2720.3 File:"179-170517-Trypsin_SA-30-118b-3-179.raw", NativeID:"controllerType=0 controllerNumber=1 scan=2720"
TRUE	TRUE	(K)HSQEEQPQmGQSQEEQPQmGQSQGEQPQmGQSQAK(H)	1	53.02	40.3671	23.52	5.07058	2	Oxidation (+16), Oxidation (+16), Oxidation (+16)	1325.23	3972.66	3	0.009437	2.375	879.361		248039	287	321	0		179-170517-Trypsin_SA-30-118b-3-179.2034.2034.3 File:"179-170517-Trypsin_SA-30-118b-3-179.raw", NativeID:"controllerType=0 controllerNumber=1 scan=2034"
TRUE	TRUE	(K)HSQEEQPQMGQSQEEQPQmGQSQGEQPQMGQSQAK(H)	1	57.95	41.3561	20.71	6.69897	2	Oxidation (+16)	1314.57	3940.68	3	0.01074	2.725	1022.22		188459	287	321	0		179-170517-Trypsin_SA-30-118b-3-179.2466.2466.3 File:"179-170517-Trypsin_SA-30-118b-3-179.raw", NativeID:"controllerType=0 controllerNumber=1 scan=2466"
TRUE	TRUE	(K)HSQEEQPQmGQSQEEQPQmGQSQGEQPQmGQSQAK(H)	1	54.03	40.3246	19.18	3.85387	2	Oxidation (+16), Oxidation (+16), Oxidation (+16)	1325.23	3972.66	3	0.00797	2.006	878.3		142359	287	321	0		179-170517-Trypsin_SA-30-118b-3-179.2031.2031.3 File:"179-170517-Trypsin_SA-30-118b-3-179.raw", NativeID:"controllerType=0 controllerNumber=1 scan=2031"
TRUE	TRUE	(K)HSQEEQPQMGQSQEEQPQmGQSQGEQPQMGQSQAK(H)	1	56.13	41.2743	17.87	4.11351	2	Oxidation (+16)	1314.56	3940.67	3	0.00781	1.981	1015.18		125903	287	321	0		179-170517-Trypsin_SA-30-118b-3-179.2446.2446.3 File:"179-170517-Trypsin_SA-30-118b-3-179.raw", NativeID:"controllerType=0 controllerNumber=1 scan=2446"
TRUE	TRUE	(K)HSQEEQPQMGQSQEEQPQMGQSQGEQPQmGQSQAK(H)	1	57.8	41.4672	14.64	2.92082	2	Oxidation (+16)	1314.57	3940.68	3	0.01587	4.026	1039.53		126156	287	321	0		179-170517-Trypsin_SA-30-118b-3-179.2519.2519.3 File:"179-170517-Trypsin_SA-30-118b-3-179.raw", NativeID:"controllerType=0 controllerNumber=1 scan=2519"
TRUE	TRUE	(K)HSQEEQPQMGQSQEEQPQmGQSQGEQPQMGQSQAK(H)	1	65.19	41.3516	13.15	3.23657	2	Oxidation (+16)	1314.57	3940.68	3	0.01038	2.632	1020.98		230643	287	321	0		179-170517-Trypsin_SA-30-118b-3-179.2462.2462.3 File:"179-170517-Trypsin_SA-30-118b-3-179.raw", NativeID:"controllerType=0 controllerNumber=1 scan=2462"
TRUE	TRUE	(K)HSQEEQPQmGQSQEEQPQmGQSQGEQPQMGQSQAK(H)	1	51.19	40.9339	18.4	4.31876	2	Oxidation (+16), Oxidation (+16)	1319.9	3956.67	3	0.008991	2.272	936.171		336276	287	321	0		179-170517-Trypsin_SA-30-118b-3-179.2211.2211.3 File:"179-170517-Trypsin_SA-30-118b-3-179.raw", NativeID:"controllerType=0 controllerNumber=1 scan=2211"
TRUE	TRUE	(K)HSQEEQPQmGQSQEEQPqmGqSQGEQPQmGQSQAK(H)	1	62.04	40.9667	2.5	7.05061	2	Oxidation (+16), Deamidated (+1), Oxidation (+16), Deamidated (+1), Oxidation (+16)	1325.9	3974.68	3	0.05513	13.87	948.512		66903.8	287	321	0		179-170517-Trypsin_SA-30-118b-3-179.2250.2250.3 File:"179-170517-Trypsin_SA-30-118b-3-179.raw", NativeID:"controllerType=0 controllerNumber=1 scan=2250"
TRUE	TRUE	(K)HSQEEQPQmGqSqEEqPQmGQSQGEQPQmGQSQAK(H)	1	55.73	40.7126	3.48	4.92082	2	Oxidation (+16), Deamidated (+1), Deamidated (+1), Deamidated (+1), Oxidation (+16), Oxidation (+16)	1326.23	3975.67	3	0.06111	15.37	1028.49		39978.9	287	321	0		179-170517-Trypsin_SA-30-118b-3-179.2485.2485.3 File:"179-170517-Trypsin_SA-30-118b-3-179.raw", NativeID:"controllerType=0 controllerNumber=1 scan=2485"
TRUE	TRUE	(K)HSQEEQPQMGQSQEEQPQmGQSQGEQPQMGQSQAK(H)	1	52.02	41.1939	12.53	2.67778	2	Oxidation (+16)	1314.56	3940.67	3	0.003049	0.7735	1014.18		96268.3	287	321	0		179-170517-Trypsin_SA-30-118b-3-179.2443.2443.3 File:"179-170517-Trypsin_SA-30-118b-3-179.raw", NativeID:"controllerType=0 controllerNumber=1 scan=2443"
TRUE	TRUE	(K)HSQEEQPQMGQSQEEQPQMGQSQGEQPQmGQSQAK(H)	1	51.5	41.4261	12.77	3.38722	2	Oxidation (+16)	1314.57	3940.68	3	0.01367	3.469	1040.25		143464	287	321	0		179-170517-Trypsin_SA-30-118b-3-179.2521.2521.3 File:"179-170517-Trypsin_SA-30-118b-3-179.raw", NativeID:"controllerType=0 controllerNumber=1 scan=2521"
TRUE	TRUE	(K)HSQEEQPQmGQSQEEQPQmGQSQGEQPQmGQSQAK(H)	1	43.51	40.5511	16.68	3.18709	2	Oxidation (+16), Oxidation (+16), Oxidation (+16)	1325.23	3972.67	3	0.01493	3.757	1029.21		66980.8	287	321	0		179-170517-Trypsin_SA-30-118b-3-179.2487.2487.3 File:"179-170517-Trypsin_SA-30-118b-3-179.raw", NativeID:"controllerType=0 controllerNumber=1 scan=2487"
TRUE	TRUE	(K)HSQEEQPQmGQSQEEQPQmGQSQGEQPQmGQSQAK(H)	1	43.76	40.182	14.45	2.79588	2	Oxidation (+16), Oxidation (+16), Oxidation (+16)	1325.23	3972.66	3	0.001745	0.4391	1032.08		77819	287	321	0		179-170517-Trypsin_SA-30-118b-3-179.2496.2496.3 File:"179-170517-Trypsin_SA-30-118b-3-179.raw", NativeID:"controllerType=0 controllerNumber=1 scan=2496"
TRUE	TRUE	(K)HSQEEQPQMGQSQEEQPQMGQSQGEQPQmGQSQAK(H)	1	48.93	41.5235	2.27	2.65758	2	Oxidation (+16)	1314.57	3940.68	3	0.0177	4.49	1037.82		243232	287	321	0		179-170517-Trypsin_SA-30-118b-3-179.2514.2514.3 File:"179-170517-Trypsin_SA-30-118b-3-179.raw", NativeID:"controllerType=0 controllerNumber=1 scan=2514"
TRUE	TRUE	(K)HSQEEQPQmGQSQEEQPQmGQSQGEQPQMGQSQAK(H)	1	38.82	40.9653	3.35	2.88606	2	Oxidation (+16), Oxidation (+16)	1319.9	3956.67	3	0.01046	2.642	938.598		825572	287	321	0		179-170517-Trypsin_SA-30-118b-3-179.2219.2219.3 File:"179-170517-Trypsin_SA-30-118b-3-179.raw", NativeID:"controllerType=0 controllerNumber=1 scan=2219"
TRUE	TRUE	(K)HSQEEQPQmGQSQEEQPQMGQSQGEQPQmGQSQAK(H)	1	27.78	40.8994	2.81	3.284	2	Oxidation (+16), Oxidation (+16)	1319.9	3956.67	3	0.007524	1.901	940.939		655914	287	321	0		179-170517-Trypsin_SA-30-118b-3-179.2227.2227.3 File:"179-170517-Trypsin_SA-30-118b-3-179.raw", NativeID:"controllerType=0 controllerNumber=1 scan=2227"
TRUE	TRUE	(K)HTQGEQPQMGWSQAK(H)	1	59.44	40.4399	57.5	6.95861	2		856.897	1711.78	2	0.00479	2.797	1068.71		259077	322	336	0	ACB41346.1	179-170517-Trypsin_SA-30-118b-3-179.2599.2599.2 File:"179-170517-Trypsin_SA-30-118b-3-179.raw", NativeID:"controllerType=0 controllerNumber=1 scan=2599"
TRUE	TRUE	(K)HTQGEQPQMGWSQAK(H)	1	59.73	40.4399	48.31	2.3279	2		571.6	1711.78	3	0.004779	2.79	1064.83		114976	322	336	0	ACB41346.1	179-170517-Trypsin_SA-30-118b-3-179.2587.2587.3 File:"179-170517-Trypsin_SA-30-118b-3-179.raw", NativeID:"controllerType=0 controllerNumber=1 scan=2587"
TRUE	TRUE	(K)HTQGEQPQmGWSQAK(H)	1	59.11	39.7754	50.75	3.63827	2	Oxidation (+16)	576.932	1727.77	3	0.00431	2.493	922.376		879978	322	336	0	ACB41346.1	179-170517-Trypsin_SA-30-118b-3-179.2163.2163.3 File:"179-170517-Trypsin_SA-30-118b-3-179.raw", NativeID:"controllerType=0 controllerNumber=1 scan=2163"
TRUE	TRUE	(K)HTQGEQPQmGWSQAK(H)	1	57.96	39.8771	49.44	6.72125	2	Oxidation (+16)	864.894	1727.77	2	0.005481	3.17	923.697		349241	322	336	0	ACB41346.1	179-170517-Trypsin_SA-30-118b-3-179.2168.2168.2 File:"179-170517-Trypsin_SA-30-118b-3-179.raw", NativeID:"controllerType=0 controllerNumber=1 scan=2168"
TRUE	TRUE	(K)HTQGEQPQmGWSQAK(H)	1	58.2	39.7754	45.34	2.88606	2	Oxidation (+16)	576.932	1727.77	3	0.00431	2.493	924.585		1001010	322	336	0	ACB41346.1	179-170517-Trypsin_SA-30-118b-3-179.2171.2171.3 File:"179-170517-Trypsin_SA-30-118b-3-179.raw", NativeID:"controllerType=0 controllerNumber=1 scan=2171"
TRUE	TRUE	(K)HTQGEQPQMGWSQAK(H)	1	54.44	40.5273	48.35	5.74473	2		856.897	1711.78	2	0.006134	3.581	1067.1		98225.9	322	336	0	ACB41346.1	179-170517-Trypsin_SA-30-118b-3-179.2594.2594.2 File:"179-170517-Trypsin_SA-30-118b-3-179.raw", NativeID:"controllerType=0 controllerNumber=1 scan=2594"
TRUE	TRUE	(K)HTQGEQPQmGWSQAK(H)	1	54.31	39.7818	44.53	4.92082	2	Oxidation (+16)	864.894	1727.77	2	0.005359	3.1	924.351		599604	322	336	0	ACB41346.1	179-170517-Trypsin_SA-30-118b-3-179.2170.2170.2 File:"179-170517-Trypsin_SA-30-118b-3-179.raw", NativeID:"controllerType=0 controllerNumber=1 scan=2170"
TRUE	TRUE	(K)HTQGEQPQMGWSQAK(H)	1	49.57	40.5235	41.81	4.85387	2		856.897	1711.78	2	0.006378	3.724	1065.1		56943.2	322	336	0	ACB41346.1	179-170517-Trypsin_SA-30-118b-3-179.2588.2588.2 File:"179-170517-Trypsin_SA-30-118b-3-179.raw", NativeID:"controllerType=0 controllerNumber=1 scan=2588"
TRUE	TRUE	(K)HTQGEQPQmGWSQAK(H)	1	49.39	39.9207	37.44	3.42022	2	Oxidation (+16)	576.933	1727.78	3	0.006872	3.975	927.448		2478200	322	336	0	ACB41346.1	179-170517-Trypsin_SA-30-118b-3-179.2181.2181.3 File:"179-170517-Trypsin_SA-30-118b-3-179.raw", NativeID:"controllerType=0 controllerNumber=1 scan=2181"
TRUE	TRUE	(K)HTQGEQPQmGWSQAK(H)	1	48.91	39.926	38.44	5.55284	2	Oxidation (+16)	864.895	1727.78	2	0.007313	4.23	927.669		827561	322	336	0	ACB41346.1	179-170517-Trypsin_SA-30-118b-3-179.2182.2182.2 File:"179-170517-Trypsin_SA-30-118b-3-179.raw", NativeID:"controllerType=0 controllerNumber=1 scan=2182"
TRUE	TRUE	(K)HTQGEQPQmGWSQAK(H)	1	42.54	39.8059	35.12	3.37675	2	Oxidation (+16)	864.894	1727.77	2	0.003651	2.112	1081.95		73279.6	322	336	0	ACB41346.1	179-170517-Trypsin_SA-30-118b-3-179.2642.2642.2 File:"179-170517-Trypsin_SA-30-118b-3-179.raw", NativeID:"controllerType=0 controllerNumber=1 scan=2642"
TRUE	TRUE	(K)HTQGEQPQmGWSQAK(H)	1	42.24	39.886	36.02	2.52288	2	Oxidation (+16)	864.895	1727.77	2	0.006091	3.523	1084.65		43338.9	322	336	0	ACB41346.1	179-170517-Trypsin_SA-30-118b-3-179.2649.2649.2 File:"179-170517-Trypsin_SA-30-118b-3-179.raw", NativeID:"controllerType=0 controllerNumber=1 scan=2649"
TRUE	TRUE	(K)HTQGEQPQmGWSQAK(H)	1	41.79	39.8869	33.49	3.65758	2	Oxidation (+16)	864.895	1727.77	2	0.005969	3.453	1073.33		104973	322	336	0	ACB41346.1	179-170517-Trypsin_SA-30-118b-3-179.2614.2614.2 File:"179-170517-Trypsin_SA-30-118b-3-179.raw", NativeID:"controllerType=0 controllerNumber=1 scan=2614"
TRUE	TRUE	(K)HTQGEQPQMGWSQAK(H)	1	45.43	40.5269	27.17	2.40894	2		571.601	1711.78	3	0.006243	3.645	1064.06		125474	322	336	0	ACB41346.1	179-170517-Trypsin_SA-30-118b-3-179.2585.2585.3 File:"179-170517-Trypsin_SA-30-118b-3-179.raw", NativeID:"controllerType=0 controllerNumber=1 scan=2585"
TRUE	TRUE	(K)HTQGEQPQmGWSQAK(H)	1	39.02	39.7818	31.16	3.72125	2	Oxidation (+16)	864.894	1727.77	2	0.005237	3.029	1076.66		87731.2	322	336	0	ACB41346.1	179-170517-Trypsin_SA-30-118b-3-179.2625.2625.2 File:"179-170517-Trypsin_SA-30-118b-3-179.raw", NativeID:"controllerType=0 controllerNumber=1 scan=2625"
TRUE	TRUE	(K)HTQGEQPQMGWSQAK(H)	1	43.1	40.4887	29.49	3.03152	2		571.6	1711.78	3	0.005511	3.218	1067.42		299857	322	336	0	ACB41346.1	179-170517-Trypsin_SA-30-118b-3-179.2595.2595.3 File:"179-170517-Trypsin_SA-30-118b-3-179.raw", NativeID:"controllerType=0 controllerNumber=1 scan=2595"
TRUE	TRUE	(K)HTQGEQPQmGWSQAK(H)	1	36.77	39.8869	23.21	3.30103	2	Oxidation (+16)	576.932	1727.77	3	0.005774	3.34	1015.47		107763	322	336	0	ACB41346.1	179-170517-Trypsin_SA-30-118b-3-179.2447.2447.3 File:"179-170517-Trypsin_SA-30-118b-3-179.raw", NativeID:"controllerType=0 controllerNumber=1 scan=2447"
TRUE	TRUE	(K)HTQGEQPQmGWSQAK(H)	1	36.98	39.7818	23.35	2.21467	2	Oxidation (+16)	576.932	1727.77	3	0.005042	2.917	1011.82		96804.4	322	336	0	ACB41346.1	179-170517-Trypsin_SA-30-118b-3-179.2436.2436.3 File:"179-170517-Trypsin_SA-30-118b-3-179.raw", NativeID:"controllerType=0 controllerNumber=1 scan=2436"
TRUE	TRUE	(K)HTQGEQPQmGWSQAK(H)	1	38.19	39.7754	25.27	1.92082	2	Oxidation (+16)	576.932	1727.77	3	0.00431	2.493	1012.86		89637.3	322	336	0	ACB41346.1	179-170517-Trypsin_SA-30-118b-3-179.2439.2439.3 File:"179-170517-Trypsin_SA-30-118b-3-179.raw", NativeID:"controllerType=0 controllerNumber=1 scan=2439"
TRUE	TRUE	(K)HTQGEQPQmGWSQAK(H)	1	31.85	39.8109	20.26	0.585027	2	Oxidation (+16)	576.931	1727.77	3	0.003392	1.962	1066.34		123337	322	336	0	ACB41346.1	179-170517-Trypsin_SA-30-118b-3-179.2592.2592.3 File:"179-170517-Trypsin_SA-30-118b-3-179.raw", NativeID:"controllerType=0 controllerNumber=1 scan=2592"

## Sheet: 4B Spot 2
Valid	Assigned	Sequence	Prob	Mascot Ion score	Mascot Identity score	Mascot Delta Ion Score	X! Tandem	NTT	Modifications	Observed	Actual Mass	Charge	Delta Da	Delta PPM	Retention Time	Intensity	TIC	Start	Stop	# Other Proteins	Other Proteins	Spectrum ID
TRUE	TRUE	(R)LqASTPLR(Q)	1	36.18	37.9761	19.15	-0.361728	2	Deamidated (+1)	443.754	885.494	2	0.001906	2.15	1042.5		56100.2	50	57	0	AAB27108.2,ACB41347.1,EMT26971.1,ACB41345.1,ACB41346.1	180-170517-Trypsin_SA-30-118b-3-180.2473.2473.2 File:"180-170517-Trypsin_SA-30-118b-3-180.raw", NativeID:"controllerType=0 controllerNumber=1 scan=2473"
TRUE	TRUE	(R)LQASTPLR(Q)	0.99	39.16	36.1951	12.13	-0.845098	2		443.264	884.513	2	0.0046	5.195	1039.41		141065	50	57	0	AAB27108.2,ACB41347.1,EMT26971.1,ACB41345.1,ACB41346.1	180-170517-Trypsin_SA-30-118b-3-180.2465.2465.2 File:"180-170517-Trypsin_SA-30-118b-3-180.raw", NativeID:"controllerType=0 controllerNumber=1 scan=2465"
TRUE	TRUE	(R)SQAGLTEYFDEENEQFR(C)	1	118.68	40.4739	107.58	10.9208	2		1031.96	2061.91	2	0.01378	6.679	1949.24		219918	61	77	0	AAB27108.2,ACB41347.1,EMT26971.1,ACB41345.1,ACB41346.1	180-170517-Trypsin_SA-30-118b-3-180.4971.4971.2 File:"180-170517-Trypsin_SA-30-118b-3-180.raw", NativeID:"controllerType=0 controllerNumber=1 scan=4971"
TRUE	TRUE	(R)SQAGLTEYFDEENEQFR(C)	1	67.83	40.2202	57.29	5.04576	2		688.307	2061.9	3	0.007523	3.647	1918.98		139771	61	77	0	AAB27108.2,ACB41347.1,EMT26971.1,ACB41345.1,ACB41346.1	180-170517-Trypsin_SA-30-118b-3-180.4881.4881.3 File:"180-170517-Trypsin_SA-30-118b-3-180.raw", NativeID:"controllerType=0 controllerNumber=1 scan=4881"
TRUE	TRUE	(R)SQAGLTEYFDEENEQFR(C)	1	68.76	40.2197	60.04	4.95861	2		688.306	2061.9	3	0.005141	2.492	1920.63		220933	61	77	0	AAB27108.2,ACB41347.1,EMT26971.1,ACB41345.1,ACB41346.1	180-170517-Trypsin_SA-30-118b-3-180.4886.4886.3 File:"180-170517-Trypsin_SA-30-118b-3-180.raw", NativeID:"controllerType=0 controllerNumber=1 scan=4886"
TRUE	TRUE	(R)SQAGLTEYFDEENEQFR(C)	1	71.29	40.2049	62.52	4.30103	2		688.306	2061.9	3	0.005324	2.581	1917.94		88226.6	61	77	0	AAB27108.2,ACB41347.1,EMT26971.1,ACB41345.1,ACB41346.1	180-170517-Trypsin_SA-30-118b-3-180.4878.4878.3 File:"180-170517-Trypsin_SA-30-118b-3-180.raw", NativeID:"controllerType=0 controllerNumber=1 scan=4878"
TRUE	TRUE	(R)SQAGLTEYFDEENEQFR(C)	1	76.71	40.7882	67.35	7.61979	2		1031.96	2061.91	2	0.02224	10.78	1940.4		1746060	61	77	0	AAB27108.2,ACB41347.1,EMT26971.1,ACB41345.1,ACB41346.1	180-170517-Trypsin_SA-30-118b-3-180.4946.4946.2 File:"180-170517-Trypsin_SA-30-118b-3-180.raw", NativeID:"controllerType=0 controllerNumber=1 scan=4946"
TRUE	TRUE	(R)SQAGLTEYFDEENEQFR(C)	1	80.37	40.2065	71.09	8.24413	2		1031.96	2061.9	2	0.006132	2.973	1823.24		39154.1	61	77	0	AAB27108.2,ACB41347.1,EMT26971.1,ACB41345.1,ACB41346.1	180-170517-Trypsin_SA-30-118b-3-180.4616.4616.2 File:"180-170517-Trypsin_SA-30-118b-3-180.raw", NativeID:"controllerType=0 controllerNumber=1 scan=4616"
TRUE	TRUE	(R)SQAGLTEYFDEENEQFR(C)	1	89.92	40.3375	76.04	9.85387	2		1031.96	2061.9	2	0.008818	4.275	1912.38		55035	61	77	0	AAB27108.2,ACB41347.1,EMT26971.1,ACB41345.1,ACB41346.1	180-170517-Trypsin_SA-30-118b-3-180.4862.4862.2 File:"180-170517-Trypsin_SA-30-118b-3-180.raw", NativeID:"controllerType=0 controllerNumber=1 scan=4862"
TRUE	TRUE	(R)SQAGLTEYFDEENEQFR(C)	1	89.15	40.71	79.67	8.46852	2		1031.96	2061.91	2	0.02127	10.31	1941.36		1543720	61	77	0	AAB27108.2,ACB41347.1,EMT26971.1,ACB41345.1,ACB41346.1	180-170517-Trypsin_SA-30-118b-3-180.4949.4949.2 File:"180-170517-Trypsin_SA-30-118b-3-180.raw", NativeID:"controllerType=0 controllerNumber=1 scan=4949"
TRUE	TRUE	(R)SQAGLTEYFDEENEQFR(C)	1	88.19	40.3806	82.55	8.79588	2		1031.96	2061.9	2	0.01053	5.103	1820.61		37487.1	61	77	0	AAB27108.2,ACB41347.1,EMT26971.1,ACB41345.1,ACB41346.1	180-170517-Trypsin_SA-30-118b-3-180.4609.4609.2 File:"180-170517-Trypsin_SA-30-118b-3-180.raw", NativeID:"controllerType=0 controllerNumber=1 scan=4609"
TRUE	TRUE	(R)SQAGLTEYFDEENEQFR(C)	1	92.73	40.8178	83.2	7.284	2		1031.96	2061.92	2	0.02347	11.38	1939.73		2160340	61	77	0	AAB27108.2,ACB41347.1,EMT26971.1,ACB41345.1,ACB41346.1	180-170517-Trypsin_SA-30-118b-3-180.4944.4944.2 File:"180-170517-Trypsin_SA-30-118b-3-180.raw", NativeID:"controllerType=0 controllerNumber=1 scan=4944"
TRUE	TRUE	(R)SQAGLTEYFDEENEQFR(C)	1	97.87	40.2189	83.87	9.30103	2		1031.96	2061.9	2	0.007352	3.564	1913.15		76858.8	61	77	0	AAB27108.2,ACB41347.1,EMT26971.1,ACB41345.1,ACB41346.1	180-170517-Trypsin_SA-30-118b-3-180.4864.4864.2 File:"180-170517-Trypsin_SA-30-118b-3-180.raw", NativeID:"controllerType=0 controllerNumber=1 scan=4864"
TRUE	TRUE	(R)SQAGLTEYFDEENEQFR(C)	1	97.37	40.3246	85.42	9.74473	2		1031.96	2061.9	2	0.00784	3.8	1914.26		193711	61	77	0	AAB27108.2,ACB41347.1,EMT26971.1,ACB41345.1,ACB41346.1	180-170517-Trypsin_SA-30-118b-3-180.4867.4867.2 File:"180-170517-Trypsin_SA-30-118b-3-180.raw", NativeID:"controllerType=0 controllerNumber=1 scan=4867"
TRUE	TRUE	(R)cAGVFVIR(R)	1	62.27	38.0956	36.79	1.95861	2	Carbamidomethyl (+57)	461.254	920.494	2	0.004063	4.409	1484.92		113914	78	85	0		180-170517-Trypsin_SA-30-118b-3-180.3768.3768.2 File:"180-170517-Trypsin_SA-30-118b-3-180.raw", NativeID:"controllerType=0 controllerNumber=1 scan=3768"
TRUE	TRUE	(R)cAGVFVIR(R)	1	62.19	38.0956	36.67	0.267606	2	Carbamidomethyl (+57)	461.255	920.495	2	0.004307	4.674	1483.42		65876.4	78	85	0		180-170517-Trypsin_SA-30-118b-3-180.3764.3764.2 File:"180-170517-Trypsin_SA-30-118b-3-180.raw", NativeID:"controllerType=0 controllerNumber=1 scan=3764"
TRUE	TRUE	(R)cAGVFVIR(R)	1	59.99	38.0956	35.74	1.88606	2	Carbamidomethyl (+57)	461.255	920.494	2	0.004185	4.541	1484.17		85425.6	78	85	0		180-170517-Trypsin_SA-30-118b-3-180.3766.3766.2 File:"180-170517-Trypsin_SA-30-118b-3-180.raw", NativeID:"controllerType=0 controllerNumber=1 scan=3766"
TRUE	TRUE	(R)cAGVFVIR(R)	0.96	49.46	40.0582	18.83		2	Dehydrated (-18), Carboxymethyl (+58)	452.741	903.467	2	0.003393	3.751	1968.61		40832.9	78	85	0		180-170517-Trypsin_SA-30-118b-3-180.5019.5019.2 File:"180-170517-Trypsin_SA-30-118b-3-180.raw", NativeID:"controllerType=0 controllerNumber=1 scan=5019"
TRUE	TRUE	(R)cAGVFVIR(R)	0.95	45.9	40.0574	14.59		2	Dehydrated (-18), Carboxymethyl (+58)	452.741	903.467	2	0.002905	3.212	1970.86		57045.9	78	85	0		180-170517-Trypsin_SA-30-118b-3-180.5026.5026.2 File:"180-170517-Trypsin_SA-30-118b-3-180.raw", NativeID:"controllerType=0 controllerNumber=1 scan=5026"
TRUE	TRUE	(R)YHNTHGLVY(I)	1				2.14267	1		552.269	1102.52	2	0.003232	2.929	1175.22		112164	98	106	0	AAB27108.2,ACB41347.1,EMT26971.1,ACB41345.1,ACB41346.1	180-170517-Trypsin_SA-30-118b-3-180.2853.2853.2 File:"180-170517-Trypsin_SA-30-118b-3-180.raw", NativeID:"controllerType=0 controllerNumber=1 scan=2853"
TRUE	TRUE	(K)YGQAQSVQGQSQ(S)	1				3.13668	1		640.799	1279.58	2	0.003734	2.916	936.135		31364	132	143	0		180-170517-Trypsin_SA-30-118b-3-180.2148.2148.2 File:"180-170517-Trypsin_SA-30-118b-3-180.raw", NativeID:"controllerType=0 controllerNumber=1 scan=2148"
TRUE	TRUE	(K)YGQAQSVQGQSQSQK(F)	1	84.12	40.9642	52.07	4.37675	2		812.394	1622.77	2	0.008076	4.974	925.615		1377250	132	146	0		180-170517-Trypsin_SA-30-118b-3-180.2110.2110.2 File:"180-170517-Trypsin_SA-30-118b-3-180.raw", NativeID:"controllerType=0 controllerNumber=1 scan=2110"
TRUE	TRUE	(K)YGQAQSVQGQSQSQK(F)	1	69.31	40.8447	40.15	7.10237	2		812.393	1622.77	2	0.005512	3.395	924.642		158313	132	146	0		180-170517-Trypsin_SA-30-118b-3-180.2107.2107.2 File:"180-170517-Trypsin_SA-30-118b-3-180.raw", NativeID:"controllerType=0 controllerNumber=1 scan=2107"
TRUE	TRUE	(K)YGQAQSVQGQSQSQK(F)	1	62.84	40.8368	45.22	3.13077	2		541.931	1622.77	3	0.005926	3.65	928.506		1406810	132	146	0		180-170517-Trypsin_SA-30-118b-3-180.2121.2121.3 File:"180-170517-Trypsin_SA-30-118b-3-180.raw", NativeID:"controllerType=0 controllerNumber=1 scan=2121"
TRUE	TRUE	(K)YGQAQSVQGQSQSQK(F)	1	65.1	40.8368	41.21	2.31876	2		541.931	1622.77	3	0.005926	3.65	932.877		76600.1	132	146	0		180-170517-Trypsin_SA-30-118b-3-180.2138.2138.3 File:"180-170517-Trypsin_SA-30-118b-3-180.raw", NativeID:"controllerType=0 controllerNumber=1 scan=2138"
TRUE	TRUE	(K)YGQAQSVQGQSQSQK(F)	1	87.45	40.9068	55.14	6.63827	2		812.396	1622.78	2	0.01332	8.206	927.385		9806300	132	146	0		180-170517-Trypsin_SA-30-118b-3-180.2116.2116.2 File:"180-170517-Trypsin_SA-30-118b-3-180.raw", NativeID:"controllerType=0 controllerNumber=1 scan=2116"
TRUE	TRUE	(K)YGQAQSVQGQSQSQK(F)	1	58.58	40.8753	39.75	3.0655	2		541.931	1622.77	3	0.005743	3.537	930.069		1295280	132	146	0		180-170517-Trypsin_SA-30-118b-3-180.2127.2127.3 File:"180-170517-Trypsin_SA-30-118b-3-180.raw", NativeID:"controllerType=0 controllerNumber=1 scan=2127"
TRUE	TRUE	(R)qGDVIALPAGIVH(W)	1				3.5376	1	Ammonia-loss (-17)	636.853	1271.69	2	0.003392	2.666	2088		24659.5	159	171	0	AAB27108.2,ACB41347.1,EMT26971.1,ACB41345.1,ACB41346.1	180-170517-Trypsin_SA-30-118b-3-180.5305.5305.2 File:"180-170517-Trypsin_SA-30-118b-3-180.raw", NativeID:"controllerType=0 controllerNumber=1 scan=5305"
TRUE	TRUE	(R)qGDVIALPAGIVH(W)	1				1.88606	1	Ammonia-loss (-17)	636.853	1271.69	2	0.003148	2.474	2088.76		23835	159	171	0	AAB27108.2,ACB41347.1,EMT26971.1,ACB41345.1,ACB41346.1	180-170517-Trypsin_SA-30-118b-3-180.5307.5307.2 File:"180-170517-Trypsin_SA-30-118b-3-180.raw", NativeID:"controllerType=0 controllerNumber=1 scan=5307"
TRUE	TRUE	(Y)VFDVNNYANQLEPR(H)	1				6.72125	1		839.916	1677.82	2	0.006288	3.746	1814.93		29343.1	186	199	0	AAB27108.2,ACB41347.1,EMT26971.1,ACB41345.1,ACB41346.1	180-170517-Trypsin_SA-30-118b-3-180.4594.4594.2 File:"180-170517-Trypsin_SA-30-118b-3-180.raw", NativeID:"controllerType=0 controllerNumber=1 scan=4594"
TRUE	TRUE	(R)HKEFLFAGNYR(S)	0.98	20.51	39.7667	12.75	-0.342423	2		461.24	1380.7	3	0.005922	4.286	1510.12		886920	200	210	0	AAB27108.2,ACB41347.1,EMT26971.1,ACB41345.1,ACB41346.1	180-170517-Trypsin_SA-30-118b-3-180.3839.3839.3 File:"180-170517-Trypsin_SA-30-118b-3-180.raw", NativeID:"controllerType=0 controllerNumber=1 scan=3839"
TRUE	TRUE	(K)EFLFAGNYR(S)	1	50.86	39.7169	24.67	2.46852	2		558.782	1115.55	2	0.008954	8.019	1797.01		1047960	202	210	0	AAB27108.2,ACB41347.1,EMT26971.1,ACB41345.1,ACB41346.1	180-170517-Trypsin_SA-30-118b-3-180.4548.4548.2 File:"180-170517-Trypsin_SA-30-118b-3-180.raw", NativeID:"controllerType=0 controllerNumber=1 scan=4548"
TRUE	TRUE	(K)EFLFAGNYR(S)	1	46.1	39.7137	25.83	1.5376	2		558.779	1115.54	2	0.00334	2.991	1769.82		102977	202	210	0	AAB27108.2,ACB41347.1,EMT26971.1,ACB41345.1,ACB41346.1	180-170517-Trypsin_SA-30-118b-3-180.4472.4472.2 File:"180-170517-Trypsin_SA-30-118b-3-180.raw", NativeID:"controllerType=0 controllerNumber=1 scan=4472"
TRUE	TRUE	(K)eFLFAGNYR(S)	1	43.73	38.2898	26.54	1.22915	2	Glu->pyro-Glu (-18)	549.774	1097.53	2	0.004505	4.101	2113.53		39681.4	202	210	0	AAB27108.2,ACB41347.1,EMT26971.1,ACB41345.1,ACB41346.1	180-170517-Trypsin_SA-30-118b-3-180.5366.5366.2 File:"180-170517-Trypsin_SA-30-118b-3-180.raw", NativeID:"controllerType=0 controllerNumber=1 scan=5366"
TRUE	TRUE	(K)EFLFAGNYR(S)	1	41.3	39.7169	23.46	1.284	2		558.782	1115.55	2	0.008954	8.019	1796.35		1498420	202	210	0	AAB27108.2,ACB41347.1,EMT26971.1,ACB41345.1,ACB41346.1	180-170517-Trypsin_SA-30-118b-3-180.4546.4546.2 File:"180-170517-Trypsin_SA-30-118b-3-180.raw", NativeID:"controllerType=0 controllerNumber=1 scan=4546"
TRUE	TRUE	(K)EFLFAGNYR(S)	1	41.21	39.7169	23.37	1.95861	2		558.782	1115.55	2	0.00932	8.347	1795.69		1463330	202	210	0	AAB27108.2,ACB41347.1,EMT26971.1,ACB41345.1,ACB41346.1	180-170517-Trypsin_SA-30-118b-3-180.4544.4544.2 File:"180-170517-Trypsin_SA-30-118b-3-180.raw", NativeID:"controllerType=0 controllerNumber=1 scan=4544"
TRUE	TRUE	(K)EFLFAGNYR(S)	1	36.32	39.7137	24.59	2.25964	2		558.779	1115.54	2	0.003584	3.21	1769.07		75305.2	202	210	0	AAB27108.2,ACB41347.1,EMT26971.1,ACB41345.1,ACB41346.1	180-170517-Trypsin_SA-30-118b-3-180.4470.4470.2 File:"180-170517-Trypsin_SA-30-118b-3-180.raw", NativeID:"controllerType=0 controllerNumber=1 scan=4470"
TRUE	TRUE	(K)eFLFAGNYR(S)	1	40.17	38.396	23.03	2.00436	2	Glu->pyro-Glu (-18)	549.774	1097.53	2	0.003163	2.879	1786.46		62239.9	202	210	0	AAB27108.2,ACB41347.1,EMT26971.1,ACB41345.1,ACB41346.1	180-170517-Trypsin_SA-30-118b-3-180.4521.4521.2 File:"180-170517-Trypsin_SA-30-118b-3-180.raw", NativeID:"controllerType=0 controllerNumber=1 scan=4521"
TRUE	TRUE	(K)eFLFAGNYR(S)	1	37.64	38.3809	23.71	1.37675	2	Glu->pyro-Glu (-18)	549.774	1097.53	2	0.003285	2.99	2112.78		39052.2	202	210	0	AAB27108.2,ACB41347.1,EMT26971.1,ACB41345.1,ACB41346.1	180-170517-Trypsin_SA-30-118b-3-180.5364.5364.2 File:"180-170517-Trypsin_SA-30-118b-3-180.raw", NativeID:"controllerType=0 controllerNumber=1 scan=5364"
TRUE	TRUE	(K)EFLFAGNYR(S)	1	33.13	39.6511	20.18	1.60206	2		558.779	1115.54	2	0.004072	3.647	1768.32		54908.4	202	210	0	AAB27108.2,ACB41347.1,EMT26971.1,ACB41345.1,ACB41346.1	180-170517-Trypsin_SA-30-118b-3-180.4468.4468.2 File:"180-170517-Trypsin_SA-30-118b-3-180.raw", NativeID:"controllerType=0 controllerNumber=1 scan=4468"
TRUE	TRUE	(K)eFLFAGNYR(S)	1	33.44	38.304	16.57	1.25964	2	Glu->pyro-Glu (-18)	549.773	1097.53	2	0.001697	1.545	1784.56		45774.1	202	210	0	AAB27108.2,ACB41347.1,EMT26971.1,ACB41345.1,ACB41346.1	180-170517-Trypsin_SA-30-118b-3-180.4516.4516.2 File:"180-170517-Trypsin_SA-30-118b-3-180.raw", NativeID:"controllerType=0 controllerNumber=1 scan=4516"
TRUE	TRUE	(K)eFLFAGNYR(S)	1	36.27	38.2982	16.95	0.356547	2	Glu->pyro-Glu (-18)	549.774	1097.53	2	0.003651	3.323	2114.55		43378.6	202	210	0	AAB27108.2,ACB41347.1,EMT26971.1,ACB41345.1,ACB41346.1	180-170517-Trypsin_SA-30-118b-3-180.5369.5369.2 File:"180-170517-Trypsin_SA-30-118b-3-180.raw", NativeID:"controllerType=0 controllerNumber=1 scan=5369"
TRUE	TRUE	(K)eFLFAGNYR(S)	1	32.35	38.2814	15.18	0.200659	2	Glu->pyro-Glu (-18)	549.775	1097.53	2	0.005481	4.989	1787.18		58446.7	202	210	0	AAB27108.2,ACB41347.1,EMT26971.1,ACB41345.1,ACB41346.1	180-170517-Trypsin_SA-30-118b-3-180.4523.4523.2 File:"180-170517-Trypsin_SA-30-118b-3-180.raw", NativeID:"controllerType=0 controllerNumber=1 scan=4523"
TRUE	TRUE	(R)SSQLHSSQNIF(S)	1				2.09151	1		624.307	1246.6	2	0.004804	3.851	1357.18		84693.4	211	221	0	AAB27108.2,ACB41347.1,EMT26971.1,ACB41345.1,ACB41346.1	180-170517-Trypsin_SA-30-118b-3-180.3403.3403.2 File:"180-170517-Trypsin_SA-30-118b-3-180.raw", NativeID:"controllerType=0 controllerNumber=1 scan=3403"
TRUE	TRUE	(R)SSQLHSSQNIF(S)	1				1.92082	1		624.307	1246.6	2	0.004804	3.851	1330.99		152712	211	221	0	AAB27108.2,ACB41347.1,EMT26971.1,ACB41345.1,ACB41346.1	180-170517-Trypsin_SA-30-118b-3-180.3339.3339.2 File:"180-170517-Trypsin_SA-30-118b-3-180.raw", NativeID:"controllerType=0 controllerNumber=1 scan=3339"
TRUE	TRUE	(R)SSQLHSSQNIF(S)	1				1.92082	1		624.307	1246.6	2	0.00517	4.144	1331.72		184894	211	221	0	AAB27108.2,ACB41347.1,EMT26971.1,ACB41345.1,ACB41346.1	180-170517-Trypsin_SA-30-118b-3-180.3341.3341.2 File:"180-170517-Trypsin_SA-30-118b-3-180.raw", NativeID:"controllerType=0 controllerNumber=1 scan=3341"
TRUE	TRUE	(R)SSQLHSSQNIF(S)	1				1.58503	1		624.307	1246.6	2	0.004804	3.851	1329.98		105707	211	221	0	AAB27108.2,ACB41347.1,EMT26971.1,ACB41345.1,ACB41346.1	180-170517-Trypsin_SA-30-118b-3-180.3336.3336.2 File:"180-170517-Trypsin_SA-30-118b-3-180.raw", NativeID:"controllerType=0 controllerNumber=1 scan=3336"
TRUE	TRUE	(R)SSQLHSSQNIF(S)	1				1.13077	1		624.306	1246.6	2	0.003216	2.578	1359		53246.8	211	221	0	AAB27108.2,ACB41347.1,EMT26971.1,ACB41345.1,ACB41346.1	180-170517-Trypsin_SA-30-118b-3-180.3408.3408.2 File:"180-170517-Trypsin_SA-30-118b-3-180.raw", NativeID:"controllerType=0 controllerNumber=1 scan=3408"
TRUE	TRUE	(R)SSQLHSSQNIFSGFDVR(L)	1	74.61	41.8566	64.15	11.3468	2		954.966	1907.92	2	0.00464	2.431	1901.53		96253.6	211	227	0	AAB27108.2,ACB41347.1,EMT26971.1,ACB41345.1,ACB41346.1	180-170517-Trypsin_SA-30-118b-3-180.4829.4829.2 File:"180-170517-Trypsin_SA-30-118b-3-180.raw", NativeID:"controllerType=0 controllerNumber=1 scan=4829"
TRUE	TRUE	(R)SSQLHSSQNIFSGFDVR(L)	1	75.94	41.8244	64.61	10.6198	2		954.967	1907.92	2	0.006228	3.263	1873.51		217374	211	227	0	AAB27108.2,ACB41347.1,EMT26971.1,ACB41345.1,ACB41346.1	180-170517-Trypsin_SA-30-118b-3-180.4736.4736.2 File:"180-170517-Trypsin_SA-30-118b-3-180.raw", NativeID:"controllerType=0 controllerNumber=1 scan=4736"
TRUE	TRUE	(R)SSQLHSSQNIFSGFDVR(L)	1	78.81	41.7846	67.68	8.95861	2		954.967	1907.92	2	0.006594	3.454	1904.38		54272.6	211	227	0	AAB27108.2,ACB41347.1,EMT26971.1,ACB41345.1,ACB41346.1	180-170517-Trypsin_SA-30-118b-3-180.4838.4838.2 File:"180-170517-Trypsin_SA-30-118b-3-180.raw", NativeID:"controllerType=0 controllerNumber=1 scan=4838"
TRUE	TRUE	(R)SSQLHSSQNIFSGFDVR(L)	1	80.9	41.865	69.94	10.5229	2		954.968	1907.92	2	0.008914	4.67	1869.28		45030.3	211	227	0	AAB27108.2,ACB41347.1,EMT26971.1,ACB41345.1,ACB41346.1	180-170517-Trypsin_SA-30-118b-3-180.4723.4723.2 File:"180-170517-Trypsin_SA-30-118b-3-180.raw", NativeID:"controllerType=0 controllerNumber=1 scan=4723"
TRUE	TRUE	(R)SSQLHSSQNIFSGFDVR(L)	1	80.75	41.8602	70.93	11.2366	2		954.968	1907.92	2	0.008424	4.413	1870.94		87226.1	211	227	0	AAB27108.2,ACB41347.1,EMT26971.1,ACB41345.1,ACB41346.1	180-170517-Trypsin_SA-30-118b-3-180.4728.4728.2 File:"180-170517-Trypsin_SA-30-118b-3-180.raw", NativeID:"controllerType=0 controllerNumber=1 scan=4728"
TRUE	TRUE	(R)SSQLHSSQNIFSGFDVR(L)	1	96.34	41.7765	81.56	10.6198	2		954.967	1907.92	2	0.007326	3.838	1899.64		120426	211	227	0	AAB27108.2,ACB41347.1,EMT26971.1,ACB41345.1,ACB41346.1	180-170517-Trypsin_SA-30-118b-3-180.4823.4823.2 File:"180-170517-Trypsin_SA-30-118b-3-180.raw", NativeID:"controllerType=0 controllerNumber=1 scan=4823"
TRUE	TRUE	(R)SSQLHSSQNIFSGFDVR(L)	1	51.46	41.7748	36.29	2.46852	2		636.981	1907.92	3	0.007375	3.863	1865.37		156969	211	227	0	AAB27108.2,ACB41347.1,EMT26971.1,ACB41345.1,ACB41346.1	180-170517-Trypsin_SA-30-118b-3-180.4714.4714.3 File:"180-170517-Trypsin_SA-30-118b-3-180.raw", NativeID:"controllerType=0 controllerNumber=1 scan=4714"
TRUE	TRUE	(R)SSQLHSSQNIFSGFDVR(L)	1	49.54	41.7117	31.61	2.52288	2		636.985	1907.93	3	0.01928	10.1	1897.33		9292970	211	227	0	AAB27108.2,ACB41347.1,EMT26971.1,ACB41345.1,ACB41346.1	180-170517-Trypsin_SA-30-118b-3-180.4815.4815.3 File:"180-170517-Trypsin_SA-30-118b-3-180.raw", NativeID:"controllerType=0 controllerNumber=1 scan=4815"
TRUE	TRUE	(R)SSQLHSSQNIFSGFDVR(L)	1	47.29	41.7117	29.98	3.12494	2		636.985	1907.93	3	0.01928	10.1	1894.04		12301100	211	227	0	AAB27108.2,ACB41347.1,EMT26971.1,ACB41345.1,ACB41346.1	180-170517-Trypsin_SA-30-118b-3-180.4804.4804.3 File:"180-170517-Trypsin_SA-30-118b-3-180.raw", NativeID:"controllerType=0 controllerNumber=1 scan=4804"
TRUE	TRUE	(R)SSQLHSSQNIFSGFDVR(L)	1	46.9	41.6705	29.52	1.49485	2		636.985	1907.93	3	0.02019	10.58	1890.83		13436000	211	227	0	AAB27108.2,ACB41347.1,EMT26971.1,ACB41345.1,ACB41346.1	180-170517-Trypsin_SA-30-118b-3-180.4793.4793.3 File:"180-170517-Trypsin_SA-30-118b-3-180.raw", NativeID:"controllerType=0 controllerNumber=1 scan=4793"
TRUE	TRUE	(R)SSQLHSSQNIFSGFDVR(L)	1	44.38	41.8244	26.18	2.56864	2		636.98	1907.92	3	0.006094	3.192	1864.62		97795	211	227	0	AAB27108.2,ACB41347.1,EMT26971.1,ACB41345.1,ACB41346.1	180-170517-Trypsin_SA-30-118b-3-180.4712.4712.3 File:"180-170517-Trypsin_SA-30-118b-3-180.raw", NativeID:"controllerType=0 controllerNumber=1 scan=4712"
TRUE	TRUE	(R)SSQLHSSQNIFSGFDVR(L)	1	38.95	41.8475	27.35	1.88606	2		636.98	1907.92	3	0.005728	3.001	1863.85		69333.7	211	227	0	AAB27108.2,ACB41347.1,EMT26971.1,ACB41345.1,ACB41346.1	180-170517-Trypsin_SA-30-118b-3-180.4710.4710.3 File:"180-170517-Trypsin_SA-30-118b-3-180.raw", NativeID:"controllerType=0 controllerNumber=1 scan=4710"
TRUE	TRUE	(R)SSQLHSSqNIFSGFDVR(L)	1	30.09	41.821	0.77	2.88606	2	Deamidated (+1)	637.31	1908.91	3	0.01268	6.638	1927.6		112864	211	227	0	AAB27108.2,ACB41347.1,EMT26971.1,ACB41345.1,ACB41346.1	180-170517-Trypsin_SA-30-118b-3-180.4908.4908.3 File:"180-170517-Trypsin_SA-30-118b-3-180.raw", NativeID:"controllerType=0 controllerNumber=1 scan=4908"
TRUE	TRUE	(R)SSQLHSSqNIFSGFDVR(L)	1	38.17	41.7716	5.46	2.29243	2	Deamidated (+1)	637.311	1908.91	3	0.01469	7.692	1928.92		107850	211	227	0	AAB27108.2,ACB41347.1,EMT26971.1,ACB41345.1,ACB41346.1	180-170517-Trypsin_SA-30-118b-3-180.4912.4912.3 File:"180-170517-Trypsin_SA-30-118b-3-180.raw", NativeID:"controllerType=0 controllerNumber=1 scan=4912"
TRUE	TRUE	(R)SSqLHSSQNIFSGFDVR(L)	1	34.88	41.7739	5.08	2.02228	2	Deamidated (+1)	637.31	1908.91	3	0.01176	6.159	1935.09		57635.5	211	227	0	AAB27108.2,ACB41347.1,EMT26971.1,ACB41345.1,ACB41346.1	180-170517-Trypsin_SA-30-118b-3-180.4931.4931.3 File:"180-170517-Trypsin_SA-30-118b-3-180.raw", NativeID:"controllerType=0 controllerNumber=1 scan=4931"
TRUE	TRUE	(Q)LHSSQNIFSGFDVR(L)	1				6.76955	1		803.906	1605.8	2	0.007124	4.434	1882.84		29766.3	214	227	0	AAB27108.2,ACB41347.1,EMT26971.1,ACB41345.1,ACB41346.1	180-170517-Trypsin_SA-30-118b-3-180.4767.4767.2 File:"180-170517-Trypsin_SA-30-118b-3-180.raw", NativeID:"controllerType=0 controllerNumber=1 scan=4767"
TRUE	TRUE	(N)IFSGFDVR(L)	0.96				0.853872	1		470.75	939.486	2	0.00465	4.944	1651.42		100578	220	227	0	AAB27108.2,ACB41347.1,EMT26971.1,ACB41345.1,ACB41346.1	180-170517-Trypsin_SA-30-118b-3-180.4189.4189.2 File:"180-170517-Trypsin_SA-30-118b-3-180.raw", NativeID:"controllerType=0 controllerNumber=1 scan=4189"
TRUE	TRUE	(R)LLAEALGTSGK(I)	1	73.99	37.3981	52.55	3.284	2		530.311	1058.61	2	0.009294	8.771	1292.26		3167030	228	238	0	AAB27108.2,ACB41347.1,EMT26971.1,ACB41345.1,ACB41346.1	180-170517-Trypsin_SA-30-118b-3-180.3228.3228.2 File:"180-170517-Trypsin_SA-30-118b-3-180.raw", NativeID:"controllerType=0 controllerNumber=1 scan=3228"
TRUE	TRUE	(R)LLAEALGTSGK(I)	1	69.9	37.3981	46.89	3.95861	2		530.311	1058.61	2	0.009416	8.886	1291.35		3533840	228	238	0	AAB27108.2,ACB41347.1,EMT26971.1,ACB41345.1,ACB41346.1	180-170517-Trypsin_SA-30-118b-3-180.3225.3225.2 File:"180-170517-Trypsin_SA-30-118b-3-180.raw", NativeID:"controllerType=0 controllerNumber=1 scan=3225"
TRUE	TRUE	(R)LLAEALGTSGK(I)	1	62.14	37.9546	36.96	2.95861	2		530.309	1058.6	2	0.005632	5.315	1265.1		389977	228	238	0	AAB27108.2,ACB41347.1,EMT26971.1,ACB41345.1,ACB41346.1	180-170517-Trypsin_SA-30-118b-3-180.3133.3133.2 File:"180-170517-Trypsin_SA-30-118b-3-180.raw", NativeID:"controllerType=0 controllerNumber=1 scan=3133"
TRUE	TRUE	(R)LLAEALGTSGK(I)	1	61.47	37.9393	36.61	3.30103	2		530.307	1058.6	2	0.002702	2.55	1318.78		36518.8	228	238	0	AAB27108.2,ACB41347.1,EMT26971.1,ACB41345.1,ACB41346.1	180-170517-Trypsin_SA-30-118b-3-180.3306.3306.2 File:"180-170517-Trypsin_SA-30-118b-3-180.raw", NativeID:"controllerType=0 controllerNumber=1 scan=3306"
TRUE	TRUE	(R)LLAEALGTSGK(I)	1	64.31	37.36	39.85	3.39794	2		530.31	1058.61	2	0.00844	7.965	1290.43		4390010	228	238	0	AAB27108.2,ACB41347.1,EMT26971.1,ACB41345.1,ACB41346.1	180-170517-Trypsin_SA-30-118b-3-180.3222.3222.2 File:"180-170517-Trypsin_SA-30-118b-3-180.raw", NativeID:"controllerType=0 controllerNumber=1 scan=3222"
TRUE	TRUE	(R)LLAEALGTSGK(I)	1	60.27	37.9393	34.96	3	2		530.308	1058.6	2	0.003678	3.471	1263.77		131760	228	238	0	AAB27108.2,ACB41347.1,EMT26971.1,ACB41345.1,ACB41346.1	180-170517-Trypsin_SA-30-118b-3-180.3129.3129.2 File:"180-170517-Trypsin_SA-30-118b-3-180.raw", NativeID:"controllerType=0 controllerNumber=1 scan=3129"
TRUE	TRUE	(R)LLAEALGTSGK(I)	1	57.37	37.8696	31.98	3.03152	2		530.308	1058.6	2	0.004044	3.817	1262.73		85677.4	228	238	0	AAB27108.2,ACB41347.1,EMT26971.1,ACB41345.1,ACB41346.1	180-170517-Trypsin_SA-30-118b-3-180.3126.3126.2 File:"180-170517-Trypsin_SA-30-118b-3-180.raw", NativeID:"controllerType=0 controllerNumber=1 scan=3126"
TRUE	TRUE	(R)LLAEALGTSGK(I)	1	37.37	37.9393	22.48	3.36653	2		1059.61	1058.6	1	0.003386	3.196	1270.79		39076.8	228	238	0	AAB27108.2,ACB41347.1,EMT26971.1,ACB41345.1,ACB41346.1	180-170517-Trypsin_SA-30-118b-3-180.3152.3152.1 File:"180-170517-Trypsin_SA-30-118b-3-180.raw", NativeID:"controllerType=0 controllerNumber=1 scan=3152"
TRUE	TRUE	(R)LLAEALGTSGK(I)	1	38.28	37.8696	20.08	4.69897	2		1059.61	1058.6	1	0.003997	3.772	1272.84		102767	228	238	0	AAB27108.2,ACB41347.1,EMT26971.1,ACB41345.1,ACB41346.1	180-170517-Trypsin_SA-30-118b-3-180.3160.3160.1 File:"180-170517-Trypsin_SA-30-118b-3-180.raw", NativeID:"controllerType=0 controllerNumber=1 scan=3160"
TRUE	TRUE	(R)LLAEALGTSGK(I)	1	32.69	37.8696	18.69	5.14874	2		1059.61	1058.6	1	0.004241	4.002	1277.65		93804.7	228	238	0	AAB27108.2,ACB41347.1,EMT26971.1,ACB41345.1,ACB41346.1	180-170517-Trypsin_SA-30-118b-3-180.3178.3178.1 File:"180-170517-Trypsin_SA-30-118b-3-180.raw", NativeID:"controllerType=0 controllerNumber=1 scan=3178"
TRUE	TRUE	(R)LLAEALGTSGKIAQR(L)	1	48.32	35.2892	33.95	2.11351	2		509.969	1526.89	3	0.006884	4.506	1478.45		62696.4	228	242	0	AAB27108.2,ACB41347.1,EMT26971.1,ACB41345.1,ACB41346.1	180-170517-Trypsin_SA-30-118b-3-180.3750.3750.3 File:"180-170517-Trypsin_SA-30-118b-3-180.raw", NativeID:"controllerType=0 controllerNumber=1 scan=3750"
TRUE	TRUE	(R)LLAEALGTSGKIAQR(L)	1	51.84	35.382	35.99	0.769551	2		509.969	1526.88	3	0.006518	4.266	1479.55		59718.8	228	242	0	AAB27108.2,ACB41347.1,EMT26971.1,ACB41345.1,ACB41346.1	180-170517-Trypsin_SA-30-118b-3-180.3753.3753.3 File:"180-170517-Trypsin_SA-30-118b-3-180.raw", NativeID:"controllerType=0 controllerNumber=1 scan=3753"
TRUE	TRUE	(R)LLAEALGTSGKIAQR(L)	1	41.22	35.4195	26.79	0.552842	2		509.968	1526.88	3	0.004688	3.068	1477.23		51698.4	228	242	0	AAB27108.2,ACB41347.1,EMT26971.1,ACB41345.1,ACB41346.1	180-170517-Trypsin_SA-30-118b-3-180.3747.3747.3 File:"180-170517-Trypsin_SA-30-118b-3-180.raw", NativeID:"controllerType=0 controllerNumber=1 scan=3747"
TRUE	TRUE	(L)LAEALGTSGK(I)	1				3.67778	1		946.524	945.516	1	0.003014	3.184	1269.99		27114.1	229	238	0	AAB27108.2,ACB41347.1,EMT26971.1,ACB41345.1,ACB41346.1	180-170517-Trypsin_SA-30-118b-3-180.3149.3149.1 File:"180-170517-Trypsin_SA-30-118b-3-180.raw", NativeID:"controllerType=0 controllerNumber=1 scan=3149"
TRUE	TRUE	(L)LAEALGTSGK(I)	1				4.20761	1		946.524	945.516	1	0.003197	3.378	1272.18		53834.3	229	238	0	AAB27108.2,ACB41347.1,EMT26971.1,ACB41345.1,ACB41346.1	180-170517-Trypsin_SA-30-118b-3-180.3157.3157.1 File:"180-170517-Trypsin_SA-30-118b-3-180.raw", NativeID:"controllerType=0 controllerNumber=1 scan=3157"
TRUE	TRUE	(L)AEALGTSGK(I)	1				2.1549	1		833.442	832.434	1	0.005082	6.098	1295.93		21256.9	230	238	0	AAB27108.2,ACB41347.1,EMT26971.1,ACB41345.1,ACB41346.1	180-170517-Trypsin_SA-30-118b-3-180.3240.3240.1 File:"180-170517-Trypsin_SA-30-118b-3-180.raw", NativeID:"controllerType=0 controllerNumber=1 scan=3240"
TRUE	TRUE	(L)AEALGTSGK(I)	1				1.82391	1		833.44	832.433	1	0.003984	4.78	1267.97		39245.8	230	238	0	AAB27108.2,ACB41347.1,EMT26971.1,ACB41345.1,ACB41346.1	180-170517-Trypsin_SA-30-118b-3-180.3142.3142.1 File:"180-170517-Trypsin_SA-30-118b-3-180.raw", NativeID:"controllerType=0 controllerNumber=1 scan=3142"
TRUE	TRUE	(L)AEALGTSGK(I)	1				1.4318	1		833.44	832.432	1	0.00319	3.828	1266.36		16573.7	230	238	0	AAB27108.2,ACB41347.1,EMT26971.1,ACB41345.1,ACB41346.1	180-170517-Trypsin_SA-30-118b-3-180.3137.3137.1 File:"180-170517-Trypsin_SA-30-118b-3-180.raw", NativeID:"controllerType=0 controllerNumber=1 scan=3137"
TRUE	TRUE	(R)LQSQNDDIIHVNHTLK(F)	1	44.37	40.6558	25.33	1.09691	2		625.665	1873.97	3	0.00787	4.197	1299.63		201912	243	258	0	AAB27108.2,ACB41347.1,EMT26971.1,ACB41345.1,ACB41346.1	180-170517-Trypsin_SA-30-118b-3-180.3252.3252.3 File:"180-170517-Trypsin_SA-30-118b-3-180.raw", NativeID:"controllerType=0 controllerNumber=1 scan=3252"
TRUE	TRUE	(R)LQSQNDDIIHVNHTLK(F)	1	44.14	40.6774	33.05	0.167491	2		625.665	1873.97	3	0.007138	3.807	1297.28		136489	243	258	0	AAB27108.2,ACB41347.1,EMT26971.1,ACB41345.1,ACB41346.1	180-170517-Trypsin_SA-30-118b-3-180.3245.3245.3 File:"180-170517-Trypsin_SA-30-118b-3-180.raw", NativeID:"controllerType=0 controllerNumber=1 scan=3245"
TRUE	TRUE	(R)LQSQNDDIIHVNHTLK(F)	1	36.25	40.683	20.37	0.744727	2		625.664	1873.97	3	0.00604	3.221	1298.05		166754	243	258	0	AAB27108.2,ACB41347.1,EMT26971.1,ACB41345.1,ACB41346.1	180-170517-Trypsin_SA-30-118b-3-180.3247.3247.3 File:"180-170517-Trypsin_SA-30-118b-3-180.raw", NativeID:"controllerType=0 controllerNumber=1 scan=3247"
TRUE	TRUE	(K)FLKPVFTQQR(E)	1	50.44	35.0542	32.62	2.85387	2		632.368	1262.72	2	0.007374	5.835	1446.22		336653	259	268	0	AAB27108.2,ACB41347.1,EMT26971.1,ACB41345.1,ACB41346.1	180-170517-Trypsin_SA-30-118b-3-180.3659.3659.2 File:"180-170517-Trypsin_SA-30-118b-3-180.raw", NativeID:"controllerType=0 controllerNumber=1 scan=3659"
TRUE	TRUE	(K)FLKPVFTQQR(E)	1	46.69	34.8714	26.75	3.05552	2		632.368	1262.72	2	0.008594	6.801	1416.33		1300590	259	268	0	AAB27108.2,ACB41347.1,EMT26971.1,ACB41345.1,ACB41346.1	180-170517-Trypsin_SA-30-118b-3-180.3557.3557.2 File:"180-170517-Trypsin_SA-30-118b-3-180.raw", NativeID:"controllerType=0 controllerNumber=1 scan=3557"
TRUE	TRUE	(K)FLKPVFTQQR(E)	1	45.36	35.0488	27.28	2.95861	2		632.368	1262.72	2	0.008472	6.704	1413.3		442501	259	268	0	AAB27108.2,ACB41347.1,EMT26971.1,ACB41345.1,ACB41346.1	180-170517-Trypsin_SA-30-118b-3-180.3546.3546.2 File:"180-170517-Trypsin_SA-30-118b-3-180.raw", NativeID:"controllerType=0 controllerNumber=1 scan=3546"
TRUE	TRUE	(K)FLKPVFTQQR(E)	1	39.49	35.0256	21.87	2.85387	2		632.367	1262.72	2	0.005542	4.385	1450.8		123214	259	268	0	AAB27108.2,ACB41347.1,EMT26971.1,ACB41345.1,ACB41346.1	180-170517-Trypsin_SA-30-118b-3-180.3675.3675.2 File:"180-170517-Trypsin_SA-30-118b-3-180.raw", NativeID:"controllerType=0 controllerNumber=1 scan=3675"
TRUE	TRUE	(K)FLKPVFTQQR(E)	1	37.1	35.0488	14.53	3.58503	2		632.368	1262.72	2	0.008472	6.704	1418.9		2272460	259	268	0	AAB27108.2,ACB41347.1,EMT26971.1,ACB41345.1,ACB41346.1	180-170517-Trypsin_SA-30-118b-3-180.3568.3568.2 File:"180-170517-Trypsin_SA-30-118b-3-180.raw", NativeID:"controllerType=0 controllerNumber=1 scan=3568"
TRUE	TRUE	(K)FLKPVFTQQR(E)	1	36.55	35.1014	13.92	3.88606	2		632.367	1262.72	2	0.005786	4.579	1449.56		172018	259	268	0	AAB27108.2,ACB41347.1,EMT26971.1,ACB41345.1,ACB41346.1	180-170517-Trypsin_SA-30-118b-3-180.3671.3671.2 File:"180-170517-Trypsin_SA-30-118b-3-180.raw", NativeID:"controllerType=0 controllerNumber=1 scan=3671"
TRUE	TRUE	(K)FLKPVFTQQR(E)	1	31.64	34.4373	21.19	1.16749	2		421.916	1262.73	3	0.01218	9.641	1435.02		1031610	259	268	0	AAB27108.2,ACB41347.1,EMT26971.1,ACB41345.1,ACB41346.1	180-170517-Trypsin_SA-30-118b-3-180.3626.3626.3 File:"180-170517-Trypsin_SA-30-118b-3-180.raw", NativeID:"controllerType=0 controllerNumber=1 scan=3626"
TRUE	TRUE	(K)FLKPVFTQQR(E)	1	27.85	35.092	17.63	1.06048	2		421.914	1262.72	3	0.007057	5.584	1407.77		105440	259	268	0	AAB27108.2,ACB41347.1,EMT26971.1,ACB41345.1,ACB41346.1	180-170517-Trypsin_SA-30-118b-3-180.3529.3529.3 File:"180-170517-Trypsin_SA-30-118b-3-180.raw", NativeID:"controllerType=0 controllerNumber=1 scan=3529"
TRUE	TRUE	(K)FLKPVFTQQR(E)	1	31.46	35.092	20.75	1.22185	2		421.914	1262.72	3	0.006232	4.931	1408.52		131995	259	268	0	AAB27108.2,ACB41347.1,EMT26971.1,ACB41345.1,ACB41346.1	180-170517-Trypsin_SA-30-118b-3-180.3531.3531.3 File:"180-170517-Trypsin_SA-30-118b-3-180.raw", NativeID:"controllerType=0 controllerNumber=1 scan=3531"
TRUE	TRUE	(K)FLKPVFTQQR(E)	1	31.3	35.092	21.06	1.24413	2		421.914	1262.72	3	0.007147	5.656	1409.54		260458	259	268	0	AAB27108.2,ACB41347.1,EMT26971.1,ACB41345.1,ACB41346.1	180-170517-Trypsin_SA-30-118b-3-180.3534.3534.3 File:"180-170517-Trypsin_SA-30-118b-3-180.raw", NativeID:"controllerType=0 controllerNumber=1 scan=3534"
TRUE	TRUE	(K)FLKPVFTQQR(E)	1	25.48	35.1799	16.88	1.25964	2		421.913	1262.72	3	0.004675	3.699	1464.2		169219	259	268	0	AAB27108.2,ACB41347.1,EMT26971.1,ACB41345.1,ACB41346.1	180-170517-Trypsin_SA-30-118b-3-180.3714.3714.3 File:"180-170517-Trypsin_SA-30-118b-3-180.raw", NativeID:"controllerType=0 controllerNumber=1 scan=3714"
TRUE	TRUE	(K)FLKPVFTQQR(E)	0.99	26.62	34.4747	17.87	0.920819	2		421.916	1262.73	3	0.01182	9.349	1436.65		878809	259	268	0	AAB27108.2,ACB41347.1,EMT26971.1,ACB41345.1,ACB41346.1	180-170517-Trypsin_SA-30-118b-3-180.3631.3631.3 File:"180-170517-Trypsin_SA-30-118b-3-180.raw", NativeID:"controllerType=0 controllerNumber=1 scan=3631"
TRUE	TRUE	(K)FLKPVFTQQR(E)	0.99	29.61	34.4545	19.57	0.958607	2		421.916	1262.73	3	0.012	9.497	1435.97		975224	259	268	0	AAB27108.2,ACB41347.1,EMT26971.1,ACB41345.1,ACB41346.1	180-170517-Trypsin_SA-30-118b-3-180.3629.3629.3 File:"180-170517-Trypsin_SA-30-118b-3-180.raw", NativeID:"controllerType=0 controllerNumber=1 scan=3629"
TRUE	TRUE	(K)FLKPVFTQQR(E)	0.98	26.59	35.092	14.44	-0.0791813	2		421.914	1262.72	3	0.006691	5.295	1462.44		170343	259	268	0	AAB27108.2,ACB41347.1,EMT26971.1,ACB41345.1,ACB41346.1	180-170517-Trypsin_SA-30-118b-3-180.3709.3709.3 File:"180-170517-Trypsin_SA-30-118b-3-180.raw", NativeID:"controllerType=0 controllerNumber=1 scan=3709"
TRUE	TRUE	(L)KPVFTQQR(E)	0.96				1.17393	1		502.29	1002.56	2	0.003684	3.671	1442.52		58491.7	261	268	0	AAB27108.2,ACB41347.1,EMT26971.1,ACB41345.1,ACB41346.1	180-170517-Trypsin_SA-30-118b-3-180.3647.3647.2 File:"180-170517-Trypsin_SA-30-118b-3-180.raw", NativeID:"controllerType=0 controllerNumber=1 scan=3647"
TRUE	TRUE	(R)ePESYPHTQYEEGQSQAK(H)	1	69.9	40.41	62.52	5.67778	2	Glu->pyro-Glu (-18)	1045.46	2088.91	2	0.008135	3.892	1179.67		62476.2	269	286	0	ACB41347.1,EMT26971.1,ACB41345.1,ACB41346.1	180-170517-Trypsin_SA-30-118b-3-180.2865.2865.2 File:"180-170517-Trypsin_SA-30-118b-3-180.raw", NativeID:"controllerType=0 controllerNumber=1 scan=2865"
TRUE	TRUE	(R)ePESYPHTQYEEGQSQAK(H)	1	64.67	40.4072	58.09	4.85387	2	Glu->pyro-Glu (-18)	697.311	2088.91	3	0.007025	3.361	1183.02		103339	269	286	0	ACB41347.1,EMT26971.1,ACB41345.1,ACB41346.1	180-170517-Trypsin_SA-30-118b-3-180.2874.2874.3 File:"180-170517-Trypsin_SA-30-118b-3-180.raw", NativeID:"controllerType=0 controllerNumber=1 scan=2874"
TRUE	TRUE	(R)ePESYPHTQYEEGQSQAK(H)	1	74.11	40.3591	67.73	6.19382	2	Glu->pyro-Glu (-18)	697.311	2088.91	3	0.009038	4.325	1053.68		201646	269	286	0	ACB41347.1,EMT26971.1,ACB41345.1,ACB41346.1	180-170517-Trypsin_SA-30-118b-3-180.2505.2505.3 File:"180-170517-Trypsin_SA-30-118b-3-180.raw", NativeID:"controllerType=0 controllerNumber=1 scan=2505"
TRUE	TRUE	(R)ePESYPHTQYEEGQSQAK(H)	1	63.28	40.3591	56.51	2.85387	2	Glu->pyro-Glu (-18)	697.311	2088.91	3	0.008855	4.237	1079.36		75534.5	269	286	0	ACB41347.1,EMT26971.1,ACB41345.1,ACB41346.1	180-170517-Trypsin_SA-30-118b-3-180.2584.2584.3 File:"180-170517-Trypsin_SA-30-118b-3-180.raw", NativeID:"controllerType=0 controllerNumber=1 scan=2584"
TRUE	TRUE	(R)ePESYPHTQYEEGQSQAK(H)	1	75.58	40.3945	68.14	8.88606	2	Glu->pyro-Glu (-18)	1045.46	2088.91	2	0.009601	4.594	1181.8		99789.6	269	286	0	ACB41347.1,EMT26971.1,ACB41345.1,ACB41346.1	180-170517-Trypsin_SA-30-118b-3-180.2871.2871.2 File:"180-170517-Trypsin_SA-30-118b-3-180.raw", NativeID:"controllerType=0 controllerNumber=1 scan=2871"
TRUE	TRUE	(R)ePESYPHTQYEEGQSQAK(H)	1	62.96	40.2865	53.27	4.52288	2	Glu->pyro-Glu (-18)	697.31	2088.91	3	0.005378	2.573	1184.58		111468	269	286	0	ACB41347.1,EMT26971.1,ACB41345.1,ACB41346.1	180-170517-Trypsin_SA-30-118b-3-180.2878.2878.3 File:"180-170517-Trypsin_SA-30-118b-3-180.raw", NativeID:"controllerType=0 controllerNumber=1 scan=2878"
TRUE	TRUE	(R)ePESYPHTQYEEGQSQAK(H)	1	60.74	40.4068	52.35	5.82391	2	Glu->pyro-Glu (-18)	697.31	2088.91	3	0.006842	3.274	1183.8		99661.1	269	286	0	ACB41347.1,EMT26971.1,ACB41345.1,ACB41346.1	180-170517-Trypsin_SA-30-118b-3-180.2876.2876.3 File:"180-170517-Trypsin_SA-30-118b-3-180.raw", NativeID:"controllerType=0 controllerNumber=1 scan=2876"
TRUE	TRUE	(R)EPESYPHTQYEEGQSQAK(H)	1	59.01	40.4661	55	5.46852	2		1054.47	2106.92	2	0.00807	3.828	1052.06		125614	269	286	0	ACB41347.1,EMT26971.1,ACB41345.1,ACB41346.1	180-170517-Trypsin_SA-30-118b-3-180.2500.2500.2 File:"180-170517-Trypsin_SA-30-118b-3-180.raw", NativeID:"controllerType=0 controllerNumber=1 scan=2500"
TRUE	TRUE	(R)ePESYPHTQYEEGQSQAK(H)	1	57.61	40.4575	48.61	1.49485	2	Glu->pyro-Glu (-18)	697.312	2088.91	3	0.01069	5.114	1080.73		79569.7	269	286	0	ACB41347.1,EMT26971.1,ACB41345.1,ACB41346.1	180-170517-Trypsin_SA-30-118b-3-180.2588.2588.3 File:"180-170517-Trypsin_SA-30-118b-3-180.raw", NativeID:"controllerType=0 controllerNumber=1 scan=2588"
TRUE	TRUE	(R)EPESYPHTQYEEGQSQAK(H)	1	57.12	40.4798	50.56	5.13668	2		1054.47	2106.92	2	0.009046	4.291	1053.4		167820	269	286	0	ACB41347.1,EMT26971.1,ACB41345.1,ACB41346.1	180-170517-Trypsin_SA-30-118b-3-180.2504.2504.2 File:"180-170517-Trypsin_SA-30-118b-3-180.raw", NativeID:"controllerType=0 controllerNumber=1 scan=2504"
TRUE	TRUE	(R)ePESYPHTQYEEGQSQAK(H)	1	57.07	40.4044	50.37	6.31876	2	Glu->pyro-Glu (-18)	697.311	2088.91	3	0.007208	3.449	1052.38		127799	269	286	0	ACB41347.1,EMT26971.1,ACB41345.1,ACB41346.1	180-170517-Trypsin_SA-30-118b-3-180.2501.2501.3 File:"180-170517-Trypsin_SA-30-118b-3-180.raw", NativeID:"controllerType=0 controllerNumber=1 scan=2501"
TRUE	TRUE	(R)ePESYPHTQYEEGQSQAK(H)	1	86.89	40.209	79.18	9.08619	2	Glu->pyro-Glu (-18)	1045.46	2088.91	2	0.002843	1.36	1187.35		218719	269	286	0	ACB41347.1,EMT26971.1,ACB41345.1,ACB41346.1	180-170517-Trypsin_SA-30-118b-3-180.2885.2885.2 File:"180-170517-Trypsin_SA-30-118b-3-180.raw", NativeID:"controllerType=0 controllerNumber=1 scan=2885"
TRUE	TRUE	(R)ePESYPHTQYEEGQSQAK(H)	1	88.32	40.3595	81.76	8.36653	2	Glu->pyro-Glu (-18)	1045.46	2088.91	2	0.008625	4.127	1180.73		69409.4	269	286	0	ACB41347.1,EMT26971.1,ACB41345.1,ACB41346.1	180-170517-Trypsin_SA-30-118b-3-180.2868.2868.2 File:"180-170517-Trypsin_SA-30-118b-3-180.raw", NativeID:"controllerType=0 controllerNumber=1 scan=2868"
TRUE	TRUE	(R)EPESYPHTQYEEGQSQAK(H)	1	50.79	40.4798	46.8	3.92082	2		1054.47	2106.92	2	0.009046	4.291	1050.99		66971.8	269	286	0	ACB41347.1,EMT26971.1,ACB41345.1,ACB41346.1	180-170517-Trypsin_SA-30-118b-3-180.2497.2497.2 File:"180-170517-Trypsin_SA-30-118b-3-180.raw", NativeID:"controllerType=0 controllerNumber=1 scan=2497"
TRUE	TRUE	(R)ePESYPHTQYEEGQSQAK(H)	1	46.68	40.4068	38.02	5.31876	2	Glu->pyro-Glu (-18)	697.31	2088.91	3	0.006842	3.274	1050.35		59925.5	269	286	0	ACB41347.1,EMT26971.1,ACB41345.1,ACB41346.1	180-170517-Trypsin_SA-30-118b-3-180.2495.2495.3 File:"180-170517-Trypsin_SA-30-118b-3-180.raw", NativeID:"controllerType=0 controllerNumber=1 scan=2495"
TRUE	TRUE	(R)ePESYPHTQYEEGQSQAK(H)	1	44.4	40.4096	32.12	1.92082	2	Glu->pyro-Glu (-18)	697.311	2088.91	3	0.008123	3.887	1082.1		97247.3	269	286	0	ACB41347.1,EMT26971.1,ACB41345.1,ACB41346.1	180-170517-Trypsin_SA-30-118b-3-180.2592.2592.3 File:"180-170517-Trypsin_SA-30-118b-3-180.raw", NativeID:"controllerType=0 controllerNumber=1 scan=2592"
TRUE	TRUE	(R)EPESYPHTQYEEGQSQAK(H)	1	31.54	40.4579	24.35	0.49485	2		703.314	2106.92	3	0.008361	3.966	1045.42		236839	269	286	0	ACB41347.1,EMT26971.1,ACB41345.1,ACB41346.1	180-170517-Trypsin_SA-30-118b-3-180.2481.2481.3 File:"180-170517-Trypsin_SA-30-118b-3-180.raw", NativeID:"controllerType=0 controllerNumber=1 scan=2481"
TRUE	TRUE	(R)EPESYPHTQYEEGQSQAK(H)	1	31.91	40.4766	24.94	-0.146128	2		703.315	2106.92	3	0.00891	4.227	1046.47		398277	269	286	0	ACB41347.1,EMT26971.1,ACB41345.1,ACB41346.1	180-170517-Trypsin_SA-30-118b-3-180.2484.2484.3 File:"180-170517-Trypsin_SA-30-118b-3-180.raw", NativeID:"controllerType=0 controllerNumber=1 scan=2484"
TRUE	TRUE	(R)EPESYPHTQYEEGQSQAK(H)	1	27.92	40.5415	21.44	0.568636	2		703.316	2106.92	3	0.01148	5.444	1047.19		619905	269	286	0	ACB41347.1,EMT26971.1,ACB41345.1,ACB41346.1	180-170517-Trypsin_SA-30-118b-3-180.2486.2486.3 File:"180-170517-Trypsin_SA-30-118b-3-180.raw", NativeID:"controllerType=0 controllerNumber=1 scan=2486"
TRUE	TRUE	(R)EPESYPHTQYEEGQSQAK(H)	1	34.24	40.8271	25.03	1.10237	2		703.319	2106.94	3	0.02301	10.92	1073.62		5296200	269	286	0	ACB41347.1,EMT26971.1,ACB41345.1,ACB41346.1	180-170517-Trypsin_SA-30-118b-3-180.2567.2567.3 File:"180-170517-Trypsin_SA-30-118b-3-180.raw", NativeID:"controllerType=0 controllerNumber=1 scan=2567"
TRUE	TRUE	(P)ESYPHTQYEEGQSQAK(H)	1				7.05061	1		941.42	1880.83	2	0.0074	3.932	1061.19		19825.2	271	286	0	ACB41347.1,EMT26971.1,ACB41345.1,ACB41346.1	180-170517-Trypsin_SA-30-118b-3-180.2529.2529.2 File:"180-170517-Trypsin_SA-30-118b-3-180.raw", NativeID:"controllerType=0 controllerNumber=1 scan=2529"
TRUE	TRUE	(E)SYPHTQYEEGQSQAK(H)	1				2.02687	1		584.935	1751.78	3	0.007078	4.038	989.005		118636	272	286	0	ACB41347.1,EMT26971.1,ACB41345.1,ACB41346.1	180-170517-Trypsin_SA-30-118b-3-180.2311.2311.3 File:"180-170517-Trypsin_SA-30-118b-3-180.raw", NativeID:"controllerType=0 controllerNumber=1 scan=2311"
TRUE	TRUE	(E)SYPHTQYEEGQSQAK(H)	1				1.3279	1		876.898	1751.78	2	0.005932	3.384	1059.96		19917.2	272	286	0	ACB41347.1,EMT26971.1,ACB41345.1,ACB41346.1	180-170517-Trypsin_SA-30-118b-3-180.2525.2525.2 File:"180-170517-Trypsin_SA-30-118b-3-180.raw", NativeID:"controllerType=0 controllerNumber=1 scan=2525"
TRUE	TRUE	(Y)PHTQYEEGQSQAK(H)	1				1.85387	1		751.848	1501.68	2	0.0026	1.73	1058.83		49722.8	274	286	0	ACB41347.1,EMT26971.1,ACB41345.1,ACB41346.1	180-170517-Trypsin_SA-30-118b-3-180.2521.2521.2 File:"180-170517-Trypsin_SA-30-118b-3-180.raw", NativeID:"controllerType=0 controllerNumber=1 scan=2521"
TRUE	TRUE	(K)HSQEEQPQmGQSQGEQPQTGQSQGK(H)	1	67.88	41.2672	57.69	9.18709	2	Oxidation (+16)	919.074	2754.2	3	0.01118	4.056	961.31		1124680	287	311	0		180-170517-Trypsin_SA-30-118b-3-180.2230.2230.3 File:"180-170517-Trypsin_SA-30-118b-3-180.raw", NativeID:"controllerType=0 controllerNumber=1 scan=2230"
TRUE	TRUE	(K)HSQEEQPQmGQSQGEQPQTGQSQGK(H)	1	65.19	41.233	57.12	9.11919	2	Oxidation (+16)	919.074	2754.2	3	0.01063	3.857	974.434		96769.6	287	311	0		180-170517-Trypsin_SA-30-118b-3-180.2270.2270.3 File:"180-170517-Trypsin_SA-30-118b-3-180.raw", NativeID:"controllerType=0 controllerNumber=1 scan=2270"
TRUE	TRUE	(K)HSQEEQPQmGQSQGEQPQTGQSQGK(H)	1	70.94	41.5152	63.94	8.18046	2	Oxidation (+16)	919.077	2754.21	3	0.0196	7.114	925.388		3613720	287	311	0		180-170517-Trypsin_SA-30-118b-3-180.2109.2109.3 File:"180-170517-Trypsin_SA-30-118b-3-180.raw", NativeID:"controllerType=0 controllerNumber=1 scan=2109"
TRUE	TRUE	(K)HSQEEQPQmGQSQGEQPQTGQSQGK(H)	1	64.41	41.3143	55.56	9.01773	2	Oxidation (+16)	919.075	2754.2	3	0.01264	4.588	963.676		1964060	287	311	0		180-170517-Trypsin_SA-30-118b-3-180.2237.2237.3 File:"180-170517-Trypsin_SA-30-118b-3-180.raw", NativeID:"controllerType=0 controllerNumber=1 scan=2237"
TRUE	TRUE	(K)HSQEEQPQmGQSQGEQPQTGQSQGK(H)	1	64.06	41.3434	55.03	8.56864	2	Oxidation (+16)	919.075	2754.2	3	0.01374	4.986	970.344		540338	287	311	0		180-170517-Trypsin_SA-30-118b-3-180.2257.2257.3 File:"180-170517-Trypsin_SA-30-118b-3-180.raw", NativeID:"controllerType=0 controllerNumber=1 scan=2257"
TRUE	TRUE	(K)HSQEEQPQmGQSQGEQPQTGQSQGK(H)	1	77.71	41.6394	65.83	8.60206	2	Oxidation (+16)	919.08	2754.22	3	0.02619	9.506	927.165		27281800	287	311	0		180-170517-Trypsin_SA-30-118b-3-180.2115.2115.3 File:"180-170517-Trypsin_SA-30-118b-3-180.raw", NativeID:"controllerType=0 controllerNumber=1 scan=2115"
TRUE	TRUE	(K)HSQEEQPQmGQSQGEQPQTGQSQGK(H)	1	79.74	41.3485	71.18	8.56864	2	Oxidation (+16)	919.076	2754.2	3	0.01447	5.253	961.969		1466300	287	311	0		180-170517-Trypsin_SA-30-118b-3-180.2232.2232.3 File:"180-170517-Trypsin_SA-30-118b-3-180.raw", NativeID:"controllerType=0 controllerNumber=1 scan=2232"
TRUE	TRUE	(K)HSQEEQPQmGQSQGEQPQTGQSQGK(H)	1	85.21	41.2166	66.95	7.52288	2	Oxidation (+16)	919.074	2754.2	3	0.008977	3.258	924.323		242327	287	311	0		180-170517-Trypsin_SA-30-118b-3-180.2106.2106.3 File:"180-170517-Trypsin_SA-30-118b-3-180.raw", NativeID:"controllerType=0 controllerNumber=1 scan=2106"
TRUE	TRUE	(K)HSQEEQPQMGQSQGEQPQTGQSQGK(H)	1	76.93	42.7249	69.49	8.5376	2		913.747	2738.22	3	0.02483	9.064	961.085		2342960	287	311	0		180-170517-Trypsin_SA-30-118b-3-180.2229.2229.3 File:"180-170517-Trypsin_SA-30-118b-3-180.raw", NativeID:"controllerType=0 controllerNumber=1 scan=2229"
TRUE	TRUE	(K)HSQEEQPQMGQSQGEQPQTGQSQGK(H)	1	84.73	42.5254	75.16	8.14874	2		913.744	2738.21	3	0.01421	5.187	959.231		845250	287	311	0		180-170517-Trypsin_SA-30-118b-3-180.2223.2223.3 File:"180-170517-Trypsin_SA-30-118b-3-180.raw", NativeID:"controllerType=0 controllerNumber=1 scan=2223"
TRUE	TRUE	(K)HSQEEQPQmGQSQGEQPQTGQSQGK(H)	1	41.71	41.2681	35.62	5.55284	2	Oxidation (+16)	1378.11	2754.2	2	0.01162	4.216	930.75		58386.7	287	311	0		180-170517-Trypsin_SA-30-118b-3-180.2130.2130.2 File:"180-170517-Trypsin_SA-30-118b-3-180.raw", NativeID:"controllerType=0 controllerNumber=1 scan=2130"
TRUE	TRUE	(K)HSQEEQPQMGQSqGEQPQTGQSQGK(H)	1	63.94	42.0355	0.66	0.853872	2	Deamidated (+1)	914.071	2739.19	3	0.01054	3.846	981.371		64815.7	287	311	0		180-170517-Trypsin_SA-30-118b-3-180.2289.2289.3 File:"180-170517-Trypsin_SA-30-118b-3-180.raw", NativeID:"controllerType=0 controllerNumber=1 scan=2289"
TRUE	TRUE	(K)HIQGEQPQMGQSQAK(H)	1	69.97	41.0391	55.5	8.37675	2		833.906	1665.8	2	0.008744	5.246	953.606		427432	312	326	0		180-170517-Trypsin_SA-30-118b-3-180.2203.2203.2 File:"180-170517-Trypsin_SA-30-118b-3-180.raw", NativeID:"controllerType=0 controllerNumber=1 scan=2203"
TRUE	TRUE	(K)HIQGEQPQmGQSQAK(H)	1	69.48	41.0554	56.09	7.61979	2	Oxidation (+16)	841.903	1681.79	2	0.006505	3.866	195.991		26575.8	312	326	0		180-170517-Trypsin_SA-30-118b-3-180.462.462.2 File:"180-170517-Trypsin_SA-30-118b-3-180.raw", NativeID:"controllerType=0 controllerNumber=1 scan=462"
TRUE	TRUE	(K)HIQGEQPQmGQSQAK(H)	1	69.03	41.0435	55.56	7.06048	2	Oxidation (+16)	841.903	1681.79	2	0.006017	3.576	88.0662		65001.8	312	326	0		180-170517-Trypsin_SA-30-118b-3-180.213.213.2 File:"180-170517-Trypsin_SA-30-118b-3-180.raw", NativeID:"controllerType=0 controllerNumber=1 scan=213"
TRUE	TRUE	(K)HIQGEQPQMGQSQAK(H)	1	66.56	41.038	53.96	7.56864	2		833.906	1665.8	2	0.008134	4.88	956.142		327215	312	326	0		180-170517-Trypsin_SA-30-118b-3-180.2212.2212.2 File:"180-170517-Trypsin_SA-30-118b-3-180.raw", NativeID:"controllerType=0 controllerNumber=1 scan=2212"
TRUE	TRUE	(K)HIQGEQPQmGQSQAK(H)	1	66.77	40.9913	51.63	5.07572	2	Oxidation (+16)	841.902	1681.79	2	0.004673	2.777	57.6529		61351.2	312	326	0		180-170517-Trypsin_SA-30-118b-3-180.139.139.2 File:"180-170517-Trypsin_SA-30-118b-3-180.raw", NativeID:"controllerType=0 controllerNumber=1 scan=139"
TRUE	TRUE	(K)HIQGEQPQmGQSQAK(H)	1	65.42	41.0267	51.77	6.58503	2	Oxidation (+16)	841.903	1681.79	2	0.006993	4.156	225.716		21146.8	312	326	0		180-170517-Trypsin_SA-30-118b-3-180.531.531.2 File:"180-170517-Trypsin_SA-30-118b-3-180.raw", NativeID:"controllerType=0 controllerNumber=1 scan=531"
TRUE	TRUE	(K)HIQGEQPQmGQSQAK(H)	1	65.35	40.9913	51.06	5.85387	2	Oxidation (+16)	841.902	1681.79	2	0.004551	2.704	2.5347		79074.9	312	326	0		180-170517-Trypsin_SA-30-118b-3-180.8.8.2 File:"180-170517-Trypsin_SA-30-118b-3-180.raw", NativeID:"controllerType=0 controllerNumber=1 scan=8"
TRUE	TRUE	(K)HIQGEQPQMGQSQAK(H)	1	64.7	40.9778	51.06	8.12494	2		833.905	1665.8	2	0.006792	4.075	959.469		81091.2	312	326	0		180-170517-Trypsin_SA-30-118b-3-180.2224.2224.2 File:"180-170517-Trypsin_SA-30-118b-3-180.raw", NativeID:"controllerType=0 controllerNumber=1 scan=2224"
TRUE	TRUE	(K)HIQGEQPQmGQSQAK(H)	1	64.96	41.0873	42.8	1.72125	2	Oxidation (+16)	561.605	1681.79	3	0.008078	4.8	57.4253		326039	312	326	0		180-170517-Trypsin_SA-30-118b-3-180.138.138.3 File:"180-170517-Trypsin_SA-30-118b-3-180.raw", NativeID:"controllerType=0 controllerNumber=1 scan=138"
TRUE	TRUE	(K)HIQGEQPQmGQSQAK(H)	1	63.57	41.0656	43.46	5.10237	2	Oxidation (+16)	841.902	1681.79	2	0.005651	3.358	30.8428		61842.8	312	326	0		180-170517-Trypsin_SA-30-118b-3-180.77.77.2 File:"180-170517-Trypsin_SA-30-118b-3-180.raw", NativeID:"controllerType=0 controllerNumber=1 scan=77"
TRUE	TRUE	(K)HIQGEQPQmGQSQAK(H)	1	63.19	41.0585	42.2	2.85387	2	Oxidation (+16)	561.604	1681.79	3	0.004784	2.843	278.04		64022.4	312	326	0		180-170517-Trypsin_SA-30-118b-3-180.649.649.3 File:"180-170517-Trypsin_SA-30-118b-3-180.raw", NativeID:"controllerType=0 controllerNumber=1 scan=649"
TRUE	TRUE	(K)HIQGEQPQmGQSQAK(H)	1	60	41.0435	46.7	6.35655	2	Oxidation (+16)	841.903	1681.79	2	0.006017	3.576	142.965		46021.2	312	326	0		180-170517-Trypsin_SA-30-118b-3-180.342.342.2 File:"180-170517-Trypsin_SA-30-118b-3-180.raw", NativeID:"controllerType=0 controllerNumber=1 scan=342"
TRUE	TRUE	(K)HIQGEQPQmGQSQAK(H)	1	59.12	41.0585	46.27	6.95861	2	Oxidation (+16)	841.902	1681.79	2	0.004797	2.851	4.0629		56637.2	312	326	0		180-170517-Trypsin_SA-30-118b-3-180.13.13.2 File:"180-170517-Trypsin_SA-30-118b-3-180.raw", NativeID:"controllerType=0 controllerNumber=1 scan=13"
TRUE	TRUE	(K)HIQGEQPQmGQSQAK(H)	1	59.13	41.0554	45.36	5.34679	2	Oxidation (+16)	841.903	1681.79	2	0.006505	3.866	956.589		188338	312	326	0		180-170517-Trypsin_SA-30-118b-3-180.2214.2214.2 File:"180-170517-Trypsin_SA-30-118b-3-180.raw", NativeID:"controllerType=0 controllerNumber=1 scan=2214"
TRUE	TRUE	(K)HIQGEQPQmGQSQAK(H)	1	60.45	41.0089	41.41	6.33724	2	Oxidation (+16)	841.903	1681.79	2	0.006749	4.011	60.1794		51965.9	312	326	0		180-170517-Trypsin_SA-30-118b-3-180.147.147.2 File:"180-170517-Trypsin_SA-30-118b-3-180.raw", NativeID:"controllerType=0 controllerNumber=1 scan=147"
TRUE	TRUE	(K)HIQGEQPQmGQSQAK(H)	1	58.5	41.0578	45.01	6.58503	2	Oxidation (+16)	841.903	1681.79	2	0.006139	3.648	954.053		259268	312	326	0		180-170517-Trypsin_SA-30-118b-3-180.2205.2205.2 File:"180-170517-Trypsin_SA-30-118b-3-180.raw", NativeID:"controllerType=0 controllerNumber=1 scan=2205"
TRUE	TRUE	(K)HIQGEQPQmGQSQAK(H)	1	58.4	41.0646	44.46	4.56864	2	Oxidation (+16)	841.902	1681.79	2	0.005285	3.141	169.474		41128	312	326	0		180-170517-Trypsin_SA-30-118b-3-180.402.402.2 File:"180-170517-Trypsin_SA-30-118b-3-180.raw", NativeID:"controllerType=0 controllerNumber=1 scan=402"
TRUE	TRUE	(K)HIQGEQPQmGQSQAK(H)	1	57.74	41.0216	44.53	6.67778	2	Oxidation (+16)	841.903	1681.79	2	0.007359	4.373	198.03		35114.8	312	326	0		180-170517-Trypsin_SA-30-118b-3-180.468.468.2 File:"180-170517-Trypsin_SA-30-118b-3-180.raw", NativeID:"controllerType=0 controllerNumber=1 scan=468"
TRUE	TRUE	(K)HIQGEQPQmGQSQAK(H)	1	59.32	41.0257	40.48	2.69897	2	Oxidation (+16)	561.604	1681.79	3	0.00698	4.148	920.534		310451	312	326	0		180-170517-Trypsin_SA-30-118b-3-180.2096.2096.3 File:"180-170517-Trypsin_SA-30-118b-3-180.raw", NativeID:"controllerType=0 controllerNumber=1 scan=2096"
TRUE	TRUE	(K)HIQGEQPQmGQSQAK(H)	1	57.54	41.0216	43.85	6.49485	2	Oxidation (+16)	841.903	1681.79	2	0.007359	4.373	32.1365		76399.5	312	326	0		180-170517-Trypsin_SA-30-118b-3-180.81.81.2 File:"180-170517-Trypsin_SA-30-118b-3-180.raw", NativeID:"controllerType=0 controllerNumber=1 scan=81"
TRUE	TRUE	(K)HIQGEQPQmGQSQAK(H)	1	58.27	41.0646	42.24	3.18046	2	Oxidation (+16)	561.604	1681.79	3	0.005516	3.278	251.752		75073.7	312	326	0		180-170517-Trypsin_SA-30-118b-3-180.590.590.3 File:"180-170517-Trypsin_SA-30-118b-3-180.raw", NativeID:"controllerType=0 controllerNumber=1 scan=590"
TRUE	TRUE	(K)HIQGEQPQmGQSQAK(H)	1	57.71	41.0656	41.24	5.31876	2	Oxidation (+16)	841.902	1681.79	2	0.005651	3.358	170.494		33725.2	312	326	0		180-170517-Trypsin_SA-30-118b-3-180.405.405.2 File:"180-170517-Trypsin_SA-30-118b-3-180.raw", NativeID:"controllerType=0 controllerNumber=1 scan=405"
TRUE	TRUE	(K)HIQGEQPQmGQSQAK(H)	1	57.01	41.0582	44.38	6.60206	2	Oxidation (+16)	841.903	1681.79	2	0.006261	3.721	85.8194		54717.7	312	326	0		180-170517-Trypsin_SA-30-118b-3-180.206.206.2 File:"180-170517-Trypsin_SA-30-118b-3-180.raw", NativeID:"controllerType=0 controllerNumber=1 scan=206"
TRUE	TRUE	(K)HIQGEQPQmGQSQAK(H)	1	57.43	41.0877	38.51	3.34679	2	Oxidation (+16)	561.605	1681.79	3	0.007895	4.692	3.8348		356298	312	326	0		180-170517-Trypsin_SA-30-118b-3-180.12.12.3 File:"180-170517-Trypsin_SA-30-118b-3-180.raw", NativeID:"controllerType=0 controllerNumber=1 scan=12"
TRUE	TRUE	(K)HIQGEQPQMGQSQAK(H)	1	57.04	41.0534	42.81	3.69897	2		556.272	1665.79	3	0.005253	3.152	948.354		473478	312	326	0		180-170517-Trypsin_SA-30-118b-3-180.2185.2185.3 File:"180-170517-Trypsin_SA-30-118b-3-180.raw", NativeID:"controllerType=0 controllerNumber=1 scan=2185"
TRUE	TRUE	(K)HIQGEQPQmGQSQAK(H)	1	57.32	41.1106	39.03	2.92082	2	Oxidation (+16)	561.605	1681.79	3	0.009911	5.89	919.154		483348	312	326	0		180-170517-Trypsin_SA-30-118b-3-180.2092.2092.3 File:"180-170517-Trypsin_SA-30-118b-3-180.raw", NativeID:"controllerType=0 controllerNumber=1 scan=2092"
TRUE	TRUE	(K)HIQGEQPQmGQSQAK(H)	1	57.34	41.0873	38	3.02687	2	Oxidation (+16)	561.605	1681.79	3	0.008078	4.8	140.714		202215	312	326	0		180-170517-Trypsin_SA-30-118b-3-180.335.335.3 File:"180-170517-Trypsin_SA-30-118b-3-180.raw", NativeID:"controllerType=0 controllerNumber=1 scan=335"
TRUE	TRUE	(K)HIQGEQPQmGQSQAK(H)	1	56.83	40.9885	43.56	6.61979	2	Oxidation (+16)	841.902	1681.79	2	0.004429	2.632	115.476		49455	312	326	0		180-170517-Trypsin_SA-30-118b-3-180.278.278.2 File:"180-170517-Trypsin_SA-30-118b-3-180.raw", NativeID:"controllerType=0 controllerNumber=1 scan=278"
TRUE	TRUE	(K)HIQGEQPQmGQSQAK(H)	1	56.72	41.0554	42.88	4.88606	2	Oxidation (+16)	841.903	1681.79	2	0.006505	3.866	58.9051		45970.3	312	326	0		180-170517-Trypsin_SA-30-118b-3-180.143.143.2 File:"180-170517-Trypsin_SA-30-118b-3-180.raw", NativeID:"controllerType=0 controllerNumber=1 scan=143"
TRUE	TRUE	(K)HIQGEQPQmGQSQAK(H)	1	57.8	41.0582	31.42	2.92082	2	Oxidation (+16)	561.604	1681.79	3	0.006248	3.713	251.016		73812.7	312	326	0		180-170517-Trypsin_SA-30-118b-3-180.588.588.3 File:"180-170517-Trypsin_SA-30-118b-3-180.raw", NativeID:"controllerType=0 controllerNumber=1 scan=588"
TRUE	TRUE	(K)HIQGEQPQmGQSQAK(H)	1	56.51	41.0267	40.71	7.01323	2	Oxidation (+16)	841.903	1681.79	2	0.007115	4.228	0.982		77500.2	312	326	0		180-170517-Trypsin_SA-30-118b-3-180.3.3.2 File:"180-170517-Trypsin_SA-30-118b-3-180.raw", NativeID:"controllerType=0 controllerNumber=1 scan=3"
TRUE	TRUE	(K)HIQGEQPQmGQSQAK(H)	1	57.31	40.9913	31.81	3.13077	2	Oxidation (+16)	561.604	1681.79	3	0.004601	2.734	277.296		70433.2	312	326	0		180-170517-Trypsin_SA-30-118b-3-180.647.647.3 File:"180-170517-Trypsin_SA-30-118b-3-180.raw", NativeID:"controllerType=0 controllerNumber=1 scan=647"
TRUE	TRUE	(K)HIQGEQPQmGQSQAK(H)	1	56.55	41.0646	39.6	5.1549	2	Oxidation (+16)	841.902	1681.79	2	0.005529	3.286	114.473		65517	312	326	0		180-170517-Trypsin_SA-30-118b-3-180.275.275.2 File:"180-170517-Trypsin_SA-30-118b-3-180.raw", NativeID:"controllerType=0 controllerNumber=1 scan=275"
TRUE	TRUE	(K)HIQGEQPQmGQSQAK(H)	1	56.56	41.0656	39.37	7.0655	2	Oxidation (+16)	841.902	1681.79	2	0.005651	3.358	168.47		38281.1	312	326	0		180-170517-Trypsin_SA-30-118b-3-180.399.399.2 File:"180-170517-Trypsin_SA-30-118b-3-180.raw", NativeID:"controllerType=0 controllerNumber=1 scan=399"
TRUE	TRUE	(K)HIQGEQPQmGQSQAK(H)	1	56.04	41.0633	41.81	6.14267	2	Oxidation (+16)	841.902	1681.79	2	0.004919	2.923	113.485		53789.6	312	326	0		180-170517-Trypsin_SA-30-118b-3-180.272.272.2 File:"180-170517-Trypsin_SA-30-118b-3-180.raw", NativeID:"controllerType=0 controllerNumber=1 scan=272"
TRUE	TRUE	(K)HIQGEQPQmGQSQAK(H)	1	56.19	41.0877	38.51	3.36653	2	Oxidation (+16)	561.605	1681.79	3	0.007529	4.474	114.238		312495	312	326	0		180-170517-Trypsin_SA-30-118b-3-180.274.274.3 File:"180-170517-Trypsin_SA-30-118b-3-180.raw", NativeID:"controllerType=0 controllerNumber=1 scan=274"
TRUE	TRUE	(K)HIQGEQPQMGQSQAK(H)	1	55.78	40.9781	40.59	3.48149	2		556.275	1665.8	3	0.01459	8.754	953.167		2227670	312	326	0		180-170517-Trypsin_SA-30-118b-3-180.2201.2201.3 File:"180-170517-Trypsin_SA-30-118b-3-180.raw", NativeID:"controllerType=0 controllerNumber=1 scan=2201"
TRUE	TRUE	(K)HIQGEQPQmGQSQAK(H)	1	55.71	41.0995	39.77	3.55284	2	Oxidation (+16)	561.605	1681.79	3	0.008261	4.909	919.846		387882	312	326	0		180-170517-Trypsin_SA-30-118b-3-180.2094.2094.3 File:"180-170517-Trypsin_SA-30-118b-3-180.raw", NativeID:"controllerType=0 controllerNumber=1 scan=2094"
TRUE	TRUE	(K)HIQGEQPQmGQSQAK(H)	1	55.39	41.0582	42.85	7.01773	2	Oxidation (+16)	841.903	1681.79	2	0.006261	3.721	29.5837		76994.1	312	326	0		180-170517-Trypsin_SA-30-118b-3-180.73.73.2 File:"180-170517-Trypsin_SA-30-118b-3-180.raw", NativeID:"controllerType=0 controllerNumber=1 scan=73"
TRUE	TRUE	(K)HIQGEQPQmGQSQAK(H)	1	55.91	41.1133	31.63	3.27572	2	Oxidation (+16)	561.605	1681.79	3	0.008444	5.018	85.5829		320648	312	326	0		180-170517-Trypsin_SA-30-118b-3-180.205.205.3 File:"180-170517-Trypsin_SA-30-118b-3-180.raw", NativeID:"controllerType=0 controllerNumber=1 scan=205"
TRUE	TRUE	(K)HIQGEQPQmGQSQAK(H)	1	55.23	41.0995	36.59	3.18046	2	Oxidation (+16)	561.605	1681.79	3	0.008261	4.909	141.72		221874	312	326	0		180-170517-Trypsin_SA-30-118b-3-180.338.338.3 File:"180-170517-Trypsin_SA-30-118b-3-180.raw", NativeID:"controllerType=0 controllerNumber=1 scan=338"
TRUE	TRUE	(K)HIQGEQPQmGQSQAK(H)	1	55.67	41.1193	31.87	2.74473	2	Oxidation (+16)	561.605	1681.79	3	0.008996	5.346	29.3541		424532	312	326	0		180-170517-Trypsin_SA-30-118b-3-180.72.72.3 File:"180-170517-Trypsin_SA-30-118b-3-180.raw", NativeID:"controllerType=0 controllerNumber=1 scan=72"
TRUE	TRUE	(K)HIQGEQPQmGQSQAK(H)	1	54.28	41.1113	36.74	2.85387	2	Oxidation (+16)	561.605	1681.79	3	0.009179	5.455	30.6125		365904	312	326	0		180-170517-Trypsin_SA-30-118b-3-180.76.76.3 File:"180-170517-Trypsin_SA-30-118b-3-180.raw", NativeID:"controllerType=0 controllerNumber=1 scan=76"
TRUE	TRUE	(K)HIQGEQPQmGQSQAK(H)	1	53.87	41.0027	38.51	6.61979	2	Oxidation (+16)	841.903	1681.79	2	0.006871	4.083	141.956		43191.1	312	326	0		180-170517-Trypsin_SA-30-118b-3-180.339.339.2 File:"180-170517-Trypsin_SA-30-118b-3-180.raw", NativeID:"controllerType=0 controllerNumber=1 scan=339"
TRUE	TRUE	(K)HIQGEQPQmGQSQAK(H)	1	53.83	41.0435	33.7	5.07058	2	Oxidation (+16)	841.903	1681.79	2	0.006017	3.576	140.956		37770.1	312	326	0		180-170517-Trypsin_SA-30-118b-3-180.336.336.2 File:"180-170517-Trypsin_SA-30-118b-3-180.raw", NativeID:"controllerType=0 controllerNumber=1 scan=336"
TRUE	TRUE	(K)HIQGEQPQmGQSQAK(H)	1	53.36	41.0633	37.98	4.82391	2	Oxidation (+16)	841.902	1681.79	2	0.004919	2.923	223.514		22882.7	312	326	0		180-170517-Trypsin_SA-30-118b-3-180.525.525.2 File:"180-170517-Trypsin_SA-30-118b-3-180.raw", NativeID:"controllerType=0 controllerNumber=1 scan=525"
TRUE	TRUE	(K)HIQGEQPQmGQSQAK(H)	1	53.17	41.0575	39.74	7.33724	2	Oxidation (+16)	841.903	1681.79	2	0.006383	3.793	86.8025		68765.9	312	326	0		180-170517-Trypsin_SA-30-118b-3-180.209.209.2 File:"180-170517-Trypsin_SA-30-118b-3-180.raw", NativeID:"controllerType=0 controllerNumber=1 scan=209"
TRUE	TRUE	(K)HIQGEQPQmGQSQAK(H)	1	53.48	41.0877	36.11	3	2	Oxidation (+16)	561.605	1681.79	3	0.007529	4.474	87.8338		310602	312	326	0		180-170517-Trypsin_SA-30-118b-3-180.212.212.3 File:"180-170517-Trypsin_SA-30-118b-3-180.raw", NativeID:"controllerType=0 controllerNumber=1 scan=212"
TRUE	TRUE	(K)HIQGEQPQmGQSQAK(H)	1	53.82	41.1113	30.62	2.92082	2	Oxidation (+16)	561.605	1681.79	3	0.009179	5.455	86.5728		292071	312	326	0		180-170517-Trypsin_SA-30-118b-3-180.208.208.3 File:"180-170517-Trypsin_SA-30-118b-3-180.raw", NativeID:"controllerType=0 controllerNumber=1 scan=208"
TRUE	TRUE	(K)HIQGEQPQmGQSQAK(H)	1	53.06	41.0257	34.49	3.38722	2	Oxidation (+16)	561.604	1681.79	3	0.00698	4.148	170.24		212159	312	326	0		180-170517-Trypsin_SA-30-118b-3-180.404.404.3 File:"180-170517-Trypsin_SA-30-118b-3-180.raw", NativeID:"controllerType=0 controllerNumber=1 scan=404"
TRUE	TRUE	(K)HIQGEQPQmGQSQAK(H)	1	52.61	41.0646	37.39	6.58503	2	Oxidation (+16)	841.902	1681.79	2	0.005285	3.141	197.014		33610.9	312	326	0		180-170517-Trypsin_SA-30-118b-3-180.465.465.2 File:"180-170517-Trypsin_SA-30-118b-3-180.raw", NativeID:"controllerType=0 controllerNumber=1 scan=465"
TRUE	TRUE	(K)HIQGEQPQmGQSQAK(H)	1	52.41	41.0582	37.24	3.18709	2	Oxidation (+16)	561.604	1681.79	3	0.006248	3.713	113.251		305995	312	326	0		180-170517-Trypsin_SA-30-118b-3-180.271.271.3 File:"180-170517-Trypsin_SA-30-118b-3-180.raw", NativeID:"controllerType=0 controllerNumber=1 scan=271"
TRUE	TRUE	(K)HIQGEQPQMGQSQAK(H)	1	52.08	40.9868	39.42	3.82391	2		556.275	1665.8	3	0.01496	8.974	950.244		3558310	312	326	0		180-170517-Trypsin_SA-30-118b-3-180.2191.2191.3 File:"180-170517-Trypsin_SA-30-118b-3-180.raw", NativeID:"controllerType=0 controllerNumber=1 scan=2191"
TRUE	TRUE	(K)HIQGEQPQmGQSQAK(H)	1	52.4	41.0646	35.36	2.82391	2	Oxidation (+16)	561.604	1681.79	3	0.005333	3.169	278.784		53326.7	312	326	0		180-170517-Trypsin_SA-30-118b-3-180.651.651.3 File:"180-170517-Trypsin_SA-30-118b-3-180.raw", NativeID:"controllerType=0 controllerNumber=1 scan=651"
TRUE	TRUE	(K)HIQGEQPQmGQSQAK(H)	1	51.99	41.0877	32.69	2.67778	2	Oxidation (+16)	561.605	1681.79	3	0.007895	4.692	953.385		1709910	312	326	0		180-170517-Trypsin_SA-30-118b-3-180.2202.2202.3 File:"180-170517-Trypsin_SA-30-118b-3-180.raw", NativeID:"controllerType=0 controllerNumber=1 scan=2202"
TRUE	TRUE	(K)HIQGEQPQmGQSQAK(H)	1	51.84	41.0092	31.81	3.01323	2	Oxidation (+16)	561.604	1681.79	3	0.006614	3.93	169.233		184144	312	326	0		180-170517-Trypsin_SA-30-118b-3-180.401.401.3 File:"180-170517-Trypsin_SA-30-118b-3-180.raw", NativeID:"controllerType=0 controllerNumber=1 scan=401"
TRUE	TRUE	(K)HIQGEQPQmGQSQAK(H)	1	51.96	41.0267	30.44	3.69897	2	Oxidation (+16)	561.605	1681.79	3	0.007163	4.257	224.283		96689.3	312	326	0		180-170517-Trypsin_SA-30-118b-3-180.527.527.3 File:"180-170517-Trypsin_SA-30-118b-3-180.raw", NativeID:"controllerType=0 controllerNumber=1 scan=527"
TRUE	TRUE	(K)HIQGEQPQmGQSQAK(H)	1	51.75	41.0216	30.99	3.52288	2	Oxidation (+16)	561.605	1681.79	3	0.007346	4.365	250.283		77206.4	312	326	0		180-170517-Trypsin_SA-30-118b-3-180.586.586.3 File:"180-170517-Trypsin_SA-30-118b-3-180.raw", NativeID:"controllerType=0 controllerNumber=1 scan=586"
TRUE	TRUE	(K)HIQGEQPQmGQSQAK(H)	1	51.2	41.1126	34.81	3.49485	2	Oxidation (+16)	561.605	1681.79	3	0.008627	5.127	59.9482		320814	312	326	0		180-170517-Trypsin_SA-30-118b-3-180.146.146.3 File:"180-170517-Trypsin_SA-30-118b-3-180.raw", NativeID:"controllerType=0 controllerNumber=1 scan=146"
TRUE	TRUE	(K)HIQGEQPQmGQSQAK(H)	1	50.07	41.0514	34.66	3.02687	2	Oxidation (+16)	561.604	1681.79	3	0.006065	3.604	196.753		126760	312	326	0		180-170517-Trypsin_SA-30-118b-3-180.464.464.3 File:"180-170517-Trypsin_SA-30-118b-3-180.raw", NativeID:"controllerType=0 controllerNumber=1 scan=464"
TRUE	TRUE	(K)HIQGEQPQmGQSQAK(H)	1	50.63	41.0582	30.24	2.88606	2	Oxidation (+16)	561.604	1681.79	3	0.006248	3.713	891.484		57552	312	326	0		180-170517-Trypsin_SA-30-118b-3-180.2022.2022.3 File:"180-170517-Trypsin_SA-30-118b-3-180.raw", NativeID:"controllerType=0 controllerNumber=1 scan=2022"
TRUE	TRUE	(K)HIQGEQPQmGQSQAK(H)	1	53.22	40.9646	27.81	2.82391	2	Oxidation (+16)	561.603	1681.79	3	0.003869	2.299	948.603		324125	312	326	0		180-170517-Trypsin_SA-30-118b-3-180.2186.2186.3 File:"180-170517-Trypsin_SA-30-118b-3-180.raw", NativeID:"controllerType=0 controllerNumber=1 scan=2186"
TRUE	TRUE	(K)HIQGEQPQmGQSQAK(H)	1	48.57	41.0687	32.48	3	2	Oxidation (+16)	561.604	1681.79	3	0.004967	2.952	307.03		41442.4	312	326	0		180-170517-Trypsin_SA-30-118b-3-180.715.715.3 File:"180-170517-Trypsin_SA-30-118b-3-180.raw", NativeID:"controllerType=0 controllerNumber=1 scan=715"
TRUE	TRUE	(K)HIQGEQPQmGQSQAK(H)	1	48.29	41.0247	33.67	6.65758	2	Oxidation (+16)	841.9	1681.79	2	0.001133	0.6733	909.239		42437.4	312	326	0		180-170517-Trypsin_SA-30-118b-3-180.2065.2065.2 File:"180-170517-Trypsin_SA-30-118b-3-180.raw", NativeID:"controllerType=0 controllerNumber=1 scan=2065"
TRUE	TRUE	(K)HIQGEQPQmGQSQAK(H)	1	51.54	41.0646	27.75	3.31876	2	Oxidation (+16)	561.604	1681.79	3	0.005333	3.169	223.249		96324.1	312	326	0		180-170517-Trypsin_SA-30-118b-3-180.524.524.3 File:"180-170517-Trypsin_SA-30-118b-3-180.raw", NativeID:"controllerType=0 controllerNumber=1 scan=524"
TRUE	TRUE	(K)HIQGEQPQmGQSQAK(H)	1	51.12	41.0346	28.57	3.37675	2	Oxidation (+16)	561.606	1681.79	3	0.01009	5.998	0.7527		344139	312	326	0		180-170517-Trypsin_SA-30-118b-3-180.2.2.3 File:"180-170517-Trypsin_SA-30-118b-3-180.raw", NativeID:"controllerType=0 controllerNumber=1 scan=2"
TRUE	TRUE	(K)HIQGEQPQmGQSQAK(H)	1	50.95	41.0585	29.53	3.20761	2	Oxidation (+16)	561.604	1681.79	3	0.004784	2.843	305.815		41172.1	312	326	0		180-170517-Trypsin_SA-30-118b-3-180.712.712.3 File:"180-170517-Trypsin_SA-30-118b-3-180.raw", NativeID:"controllerType=0 controllerNumber=1 scan=712"
TRUE	TRUE	(K)HIQGEQPQmGQSQAK(H)	1	45.47	41.1133	31.25	4.69897	2	Oxidation (+16)	841.904	1681.79	2	0.008459	5.027	911.636		59663.5	312	326	0		180-170517-Trypsin_SA-30-118b-3-180.2072.2072.2 File:"180-170517-Trypsin_SA-30-118b-3-180.raw", NativeID:"controllerType=0 controllerNumber=1 scan=2072"
TRUE	TRUE	(K)HIQGEQPQmGQSQAK(H)	1	48.86	41.0877	28.82	3.08092	2	Oxidation (+16)	561.605	1681.79	3	0.007529	4.474	195.738		120988	312	326	0		180-170517-Trypsin_SA-30-118b-3-180.461.461.3 File:"180-170517-Trypsin_SA-30-118b-3-180.raw", NativeID:"controllerType=0 controllerNumber=1 scan=461"
TRUE	TRUE	(K)HIQGEQPQmGQSQAK(H)	1	44.12	41.0877	31.55	3.92082	2	Oxidation (+16)	841.903	1681.79	2	0.007847	4.663	912.714		64493.2	312	326	0		180-170517-Trypsin_SA-30-118b-3-180.2075.2075.2 File:"180-170517-Trypsin_SA-30-118b-3-180.raw", NativeID:"controllerType=0 controllerNumber=1 scan=2075"
TRUE	TRUE	(K)HIQGEQPQmGQSQAK(H)	1	47.32	41.1126	26.04	3.31876	2	Oxidation (+16)	561.605	1681.79	3	0.009728	5.781	31.9068		377061	312	326	0		180-170517-Trypsin_SA-30-118b-3-180.80.80.3 File:"180-170517-Trypsin_SA-30-118b-3-180.raw", NativeID:"controllerType=0 controllerNumber=1 scan=80"
TRUE	TRUE	(K)HIQGEQPQmGQSQAK(H)	1	45.68	41.0267	27.45	3.33724	2	Oxidation (+16)	561.605	1681.79	3	0.007163	4.257	115.244		318943	312	326	0		180-170517-Trypsin_SA-30-118b-3-180.277.277.3 File:"180-170517-Trypsin_SA-30-118b-3-180.raw", NativeID:"controllerType=0 controllerNumber=1 scan=277"
TRUE	TRUE	(K)HIQGEQPQmGQSQAK(H)	1	45.17	41.1126	29.39	2.38722	2	Oxidation (+16)	561.605	1681.79	3	0.008627	5.127	58.6743		286540	312	326	0		180-170517-Trypsin_SA-30-118b-3-180.142.142.3 File:"180-170517-Trypsin_SA-30-118b-3-180.raw", NativeID:"controllerType=0 controllerNumber=1 scan=142"
TRUE	TRUE	(K)HIQGEQPQmGQSQAK(H)	1	44.82	41.0646	26.13	4	2	Oxidation (+16)	561.604	1681.79	3	0.005516	3.278	894.177		80476.4	312	326	0		180-170517-Trypsin_SA-30-118b-3-180.2029.2029.3 File:"180-170517-Trypsin_SA-30-118b-3-180.raw", NativeID:"controllerType=0 controllerNumber=1 scan=2029"
TRUE	TRUE	(K)HIQGEQPQmGQSQAK(H)	1	44.08	41.0684	28.58	3.45593	2	Oxidation (+16)	561.604	1681.79	3	0.00515	3.06	304.156		36089.3	312	326	0		180-170517-Trypsin_SA-30-118b-3-180.708.708.3 File:"180-170517-Trypsin_SA-30-118b-3-180.raw", NativeID:"controllerType=0 controllerNumber=1 scan=708"
TRUE	TRUE	(K)HIQGEQPQmGQSQAK(H)	1	43.71	41.0267	27.16	3.16115	2	Oxidation (+16)	561.605	1681.79	3	0.007163	4.257	890.717		69979.9	312	326	0		180-170517-Trypsin_SA-30-118b-3-180.2020.2020.3 File:"180-170517-Trypsin_SA-30-118b-3-180.raw", NativeID:"controllerType=0 controllerNumber=1 scan=2020"
TRUE	TRUE	(K)HIQGEQPQmGQSQAK(H)	1	43.54	41.0257	25.67	2.52288	2	Oxidation (+16)	561.604	1681.79	3	0.00698	4.148	142.727		214742	312	326	0		180-170517-Trypsin_SA-30-118b-3-180.341.341.3 File:"180-170517-Trypsin_SA-30-118b-3-180.raw", NativeID:"controllerType=0 controllerNumber=1 scan=341"
TRUE	TRUE	(K)HIQGEQPQmGQSQAK(H)	1	40.75	41.0877	28.13	3.10237	2	Oxidation (+16)	561.605	1681.79	3	0.007529	4.474	2.3059		282453	312	326	0		180-170517-Trypsin_SA-30-118b-3-180.7.7.3 File:"180-170517-Trypsin_SA-30-118b-3-180.raw", NativeID:"controllerType=0 controllerNumber=1 scan=7"
TRUE	TRUE	(K)HIQGEQPQmGQSQAK(H)	1	46.05	41.0514	22.46	2.50864	2	Oxidation (+16)	561.604	1681.79	3	0.006065	3.604	225.001		95786.7	312	326	0		180-170517-Trypsin_SA-30-118b-3-180.529.529.3 File:"180-170517-Trypsin_SA-30-118b-3-180.raw", NativeID:"controllerType=0 controllerNumber=1 scan=529"
TRUE	TRUE	(K)HIQGEQPQmGQSQAK(H)	1	40.45	41.0646	26.79	5	2	Oxidation (+16)	841.902	1681.79	2	0.005285	3.141	226.478		19406	312	326	0		180-170517-Trypsin_SA-30-118b-3-180.533.533.2 File:"180-170517-Trypsin_SA-30-118b-3-180.raw", NativeID:"controllerType=0 controllerNumber=1 scan=533"
TRUE	TRUE	(K)HIQGEQPQmGQSQAK(H)	1	48.27	41.0058	20.37	2.67778	2	Oxidation (+16)	561.604	1681.79	3	0.006797	4.039	197.775		127186	312	326	0		180-170517-Trypsin_SA-30-118b-3-180.467.467.3 File:"180-170517-Trypsin_SA-30-118b-3-180.raw", NativeID:"controllerType=0 controllerNumber=1 scan=467"
TRUE	TRUE	(K)HIQGEQPQmGQSQAK(H)	1	39.39	41.0646	27.23	2.31876	2	Oxidation (+16)	561.604	1681.79	3	0.005333	3.169	952.14		1980790	312	326	0		180-170517-Trypsin_SA-30-118b-3-180.2198.2198.3 File:"180-170517-Trypsin_SA-30-118b-3-180.raw", NativeID:"controllerType=0 controllerNumber=1 scan=2198"
TRUE	TRUE	(K)HIQGEQPQmGQSQAK(H)	1	42.52	41.0582	23.68	2.74473	2	Oxidation (+16)	561.604	1681.79	3	0.006248	3.713	168.226		175218	312	326	0		180-170517-Trypsin_SA-30-118b-3-180.398.398.3 File:"180-170517-Trypsin_SA-30-118b-3-180.raw", NativeID:"controllerType=0 controllerNumber=1 scan=398"

## Sheet: 4B Spot 3
Valid	Assigned	Sequence	Prob	Mascot Ion score	Mascot Identity score	Mascot Delta Ion Score	X! Tandem	NTT	Modifications	Observed	Actual Mass	Charge	Delta Da	Delta PPM	Retention Time	Intensity	TIC	Start	Stop	# Other Proteins	Other Proteins	Spectrum ID
TRUE	TRUE	(K)LSVNIDDPSR(A)	1	56.24	39.5789	39.3	2.48149	2		558.29	1114.57	2	0.00441	3.953	1197.81		77137.6	393	402	0	AAB27108.2,EMS60011.1,EMT26971.1,ACB41346.1	182-170517-Trypsin_SA-30-118b-3-182.2807.2807.2 File:"182-170517-Trypsin_SA-30-118b-3-182.raw", NativeID:"controllerType=0 controllerNumber=1 scan=2807"
TRUE	TRUE	(K)LSVNIDDPSR(A)	1	51.86	39.4586	35.2	2.5376	2		558.293	1114.57	2	0.00905	8.112	1225.25		1248120	393	402	0	AAB27108.2,EMS60011.1,EMT26971.1,ACB41346.1	182-170517-Trypsin_SA-30-118b-3-182.2889.2889.2 File:"182-170517-Trypsin_SA-30-118b-3-182.raw", NativeID:"controllerType=0 controllerNumber=1 scan=2889"
TRUE	TRUE	(K)LSVNIDDPSR(A)	1	51.8	39.4812	35.28	3.12494	2		558.293	1114.57	2	0.008562	7.675	1227.04		473569	393	402	0	AAB27108.2,EMS60011.1,EMT26971.1,ACB41346.1	182-170517-Trypsin_SA-30-118b-3-182.2895.2895.2 File:"182-170517-Trypsin_SA-30-118b-3-182.raw", NativeID:"controllerType=0 controllerNumber=1 scan=2895"
TRUE	TRUE	(K)LSVNIDDPSR(A)	1	51.65	39.4812	35.13	3.18709	2		558.293	1114.57	2	0.008806	7.894	1226.11		570820	393	402	0	AAB27108.2,EMS60011.1,EMT26971.1,ACB41346.1	182-170517-Trypsin_SA-30-118b-3-182.2892.2892.2 File:"182-170517-Trypsin_SA-30-118b-3-182.raw", NativeID:"controllerType=0 controllerNumber=1 scan=2892"
TRUE	TRUE	(K)LSVNIDDPSR(A)	1	51.24	39.5789	35.7	2.88606	2		558.29	1114.57	2	0.004532	4.063	1199.6		125484	393	402	0	AAB27108.2,EMS60011.1,EMT26971.1,ACB41346.1	182-170517-Trypsin_SA-30-118b-3-182.2812.2812.2 File:"182-170517-Trypsin_SA-30-118b-3-182.raw", NativeID:"controllerType=0 controllerNumber=1 scan=2812"
TRUE	TRUE	(K)LSVNIDDPSR(A)	1	56.62	39.5732	34.64	0.568636	2		1115.57	1114.57	1	0.005583	5.005	1212.72		13395.1	393	402	0	AAB27108.2,EMS60011.1,EMT26971.1,ACB41346.1	182-170517-Trypsin_SA-30-118b-3-182.2851.2851.1 File:"182-170517-Trypsin_SA-30-118b-3-182.raw", NativeID:"controllerType=0 controllerNumber=1 scan=2851"
TRUE	TRUE	(K)LSVNIDDPSR(A)	1	46.54	39.6261	32.96	2.56864	2		558.29	1114.57	2	0.004044	3.625	1198.56		81828.3	393	402	0	AAB27108.2,EMS60011.1,EMT26971.1,ACB41346.1	182-170517-Trypsin_SA-30-118b-3-182.2809.2809.2 File:"182-170517-Trypsin_SA-30-118b-3-182.raw", NativeID:"controllerType=0 controllerNumber=1 scan=2809"
TRUE	TRUE	(K)LSVNIDDPSR(A)	1	42.61	39.5756	27.58	1.72125	2		1115.57	1114.57	1	0.005339	4.786	1215.2		12550.9	393	402	0	AAB27108.2,EMS60011.1,EMT26971.1,ACB41346.1	182-170517-Trypsin_SA-30-118b-3-182.2859.2859.1 File:"182-170517-Trypsin_SA-30-118b-3-182.raw", NativeID:"controllerType=0 controllerNumber=1 scan=2859"
TRUE	TRUE	(K)LSVNIDDPSR(A)	1	35.81	39.5761	23.27	0.769551	2		1115.57	1114.57	1	0.005095	4.567	1221.25		8244.51	393	402	0	AAB27108.2,EMS60011.1,EMT26971.1,ACB41346.1	182-170517-Trypsin_SA-30-118b-3-182.2878.2878.1 File:"182-170517-Trypsin_SA-30-118b-3-182.raw", NativeID:"controllerType=0 controllerNumber=1 scan=2878"
TRUE	TRUE	(K)LSVNIDDPSRADIYNPR(A)	0.97	26.57	41.4205	9.95	1.05061	2		649	1943.98	3	0.006987	3.592	1583.29		34366.5	393	409	0	AAB27108.2,EMS60011.1,EMT26971.1,ACB41346.1	182-170517-Trypsin_SA-30-118b-3-182.3745.3745.3 File:"182-170517-Trypsin_SA-30-118b-3-182.raw", NativeID:"controllerType=0 controllerNumber=1 scan=3745"
TRUE	TRUE	(R)ADIYNPR(A)	0.99	41.67	39.7653	16.99	0	2		424.719	847.424	2	0.004688	5.526	915.04		130945	403	409	0	AAB27108.2,EMS60011.1,EMT26971.1,ACB41346.1	182-170517-Trypsin_SA-30-118b-3-182.2057.2057.2 File:"182-170517-Trypsin_SA-30-118b-3-182.raw", NativeID:"controllerType=0 controllerNumber=1 scan=2057"
TRUE	TRUE	(R)ADIYNPR(A)	0.99	41.27	39.7653	16.77	-0.176091	2		424.719	847.424	2	0.00481	5.669	940.509		28497.2	403	409	0	AAB27108.2,EMS60011.1,EMT26971.1,ACB41346.1	182-170517-Trypsin_SA-30-118b-3-182.2127.2127.2 File:"182-170517-Trypsin_SA-30-118b-3-182.raw", NativeID:"controllerType=0 controllerNumber=1 scan=2127"
TRUE	TRUE	(R)ADIYNPR(A)	0.99	39.71	39.7336	17.62	-0.39794	2		424.719	847.423	2	0.00365	4.302	914.294		150792	403	409	0	AAB27108.2,EMS60011.1,EMT26971.1,ACB41346.1	182-170517-Trypsin_SA-30-118b-3-182.2055.2055.2 File:"182-170517-Trypsin_SA-30-118b-3-182.raw", NativeID:"controllerType=0 controllerNumber=1 scan=2055"
TRUE	TRUE	(R)ADIYNPR(A)	0.99	35.19	39.734	14.23	-0.176091	2		424.719	847.423	2	0.0042	4.95	913.554		65962	403	409	0	AAB27108.2,EMS60011.1,EMT26971.1,ACB41346.1	182-170517-Trypsin_SA-30-118b-3-182.2053.2053.2 File:"182-170517-Trypsin_SA-30-118b-3-182.raw", NativeID:"controllerType=0 controllerNumber=1 scan=2053"
TRUE	TRUE	(R)LNSQTFPILNIVQMSATR(V)	1	73.38	39.1761	64.62	4.95861	2		1017.05	2032.08	2	0.00641	3.153	2632.22		54043.6	416	433	0	AAB27108.2,EMT26971.1,ACB41346.1	182-170517-Trypsin_SA-30-118b-3-182.6238.6238.2 File:"182-170517-Trypsin_SA-30-118b-3-182.raw", NativeID:"controllerType=0 controllerNumber=1 scan=6238"
TRUE	TRUE	(R)LNSQTFPILNIVQmSATR(V)	1	73.13	39.4738	66.53	6.38722	2	Oxidation (+16)	1025.05	2048.08	2	0.01052	5.134	2468.96		121537	416	433	0	AAB27108.2,EMT26971.1,ACB41346.1	182-170517-Trypsin_SA-30-118b-3-182.5802.5802.2 File:"182-170517-Trypsin_SA-30-118b-3-182.raw", NativeID:"controllerType=0 controllerNumber=1 scan=5802"
TRUE	TRUE	(R)LNSQTFPILNIVQMSATR(V)	1	75.61	39.1084	67.56	5.42022	2		1017.05	2032.09	2	0.009096	4.474	2603.91		34397.8	416	433	0	AAB27108.2,EMT26971.1,ACB41346.1	182-170517-Trypsin_SA-30-118b-3-182.6170.6170.2 File:"182-170517-Trypsin_SA-30-118b-3-182.raw", NativeID:"controllerType=0 controllerNumber=1 scan=6170"
TRUE	TRUE	(R)LNSQTFPILNIVQmSATR(V)	1	70.23	39.5847	66.41	6.3279	2	Oxidation (+16)	1025.05	2048.08	2	0.009055	4.419	2414.46		22453.6	416	433	0	AAB27108.2,EMT26971.1,ACB41346.1	182-170517-Trypsin_SA-30-118b-3-182.5675.5675.2 File:"182-170517-Trypsin_SA-30-118b-3-182.raw", NativeID:"controllerType=0 controllerNumber=1 scan=5675"
TRUE	TRUE	(R)LNSQTFPILNIVQMSATR(V)	1	77.42	39.2547	70.29	2.65758	2		1017.05	2032.08	2	0.005312	2.613	2632.99		46163.3	416	433	0	AAB27108.2,EMT26971.1,ACB41346.1	182-170517-Trypsin_SA-30-118b-3-182.6240.6240.2 File:"182-170517-Trypsin_SA-30-118b-3-182.raw", NativeID:"controllerType=0 controllerNumber=1 scan=6240"
TRUE	TRUE	(R)LNSQTFPILNIVQmSATR(V)	1	74.41	39.3932	72.18	6.60206	2	Oxidation (+16)	1025.05	2048.09	2	0.01286	6.277	2434.55		43177.4	416	433	0	AAB27108.2,EMT26971.1,ACB41346.1	182-170517-Trypsin_SA-30-118b-3-182.5721.5721.2 File:"182-170517-Trypsin_SA-30-118b-3-182.raw", NativeID:"controllerType=0 controllerNumber=1 scan=5721"
TRUE	TRUE	(R)LNSQTFPILNIVQmSATR(V)	1	73.08	39.5847	71.59	6.25181	2	Oxidation (+16)	1025.05	2048.08	2	0.009055	4.419	2495.23		62914.6	416	433	0	AAB27108.2,EMT26971.1,ACB41346.1	182-170517-Trypsin_SA-30-118b-3-182.5864.5864.2 File:"182-170517-Trypsin_SA-30-118b-3-182.raw", NativeID:"controllerType=0 controllerNumber=1 scan=5864"
TRUE	TRUE	(R)LNSQTFPILNIVQmSATR(V)	1	75.96	39.5799	72.66	5.88606	2	Oxidation (+16)	1025.05	2048.08	2	0.009543	4.657	2441.21		95391.8	416	433	0	AAB27108.2,EMT26971.1,ACB41346.1	182-170517-Trypsin_SA-30-118b-3-182.5736.5736.2 File:"182-170517-Trypsin_SA-30-118b-3-182.raw", NativeID:"controllerType=0 controllerNumber=1 scan=5736"
TRUE	TRUE	(R)LNSQTFPILNIVQmSATR(V)	1	66.77	39.5216	63.1	6.39794	2	Oxidation (+16)	1025.05	2048.08	2	0.009787	4.776	2468.25		145772	416	433	0	AAB27108.2,EMT26971.1,ACB41346.1	182-170517-Trypsin_SA-30-118b-3-182.5800.5800.2 File:"182-170517-Trypsin_SA-30-118b-3-182.raw", NativeID:"controllerType=0 controllerNumber=1 scan=5800"
TRUE	TRUE	(R)LNSQTFPILNIVQmSATR(V)	1	75.6	39.5847	73.16	7.69897	2	Oxidation (+16)	1025.05	2048.08	2	0.009055	4.419	2415.67		25966.8	416	433	0	AAB27108.2,EMT26971.1,ACB41346.1	182-170517-Trypsin_SA-30-118b-3-182.5678.5678.2 File:"182-170517-Trypsin_SA-30-118b-3-182.raw", NativeID:"controllerType=0 controllerNumber=1 scan=5678"
TRUE	TRUE	(R)LNSQTFPILNIVQMSATR(V)	1	77.89	39.1094	73.72	1.46852	2		1017.05	2032.09	2	0.008608	4.234	2605.16		21728.8	416	433	0	AAB27108.2,EMT26971.1,ACB41346.1	182-170517-Trypsin_SA-30-118b-3-182.6174.6174.2 File:"182-170517-Trypsin_SA-30-118b-3-182.raw", NativeID:"controllerType=0 controllerNumber=1 scan=6174"
TRUE	TRUE	(R)LNSQTFPILNIVQMSATR(V)	1	79.85	39.0053	72.41	4.72125	2		1017.05	2032.09	2	0.009706	4.774	2631.47		55208.6	416	433	0	AAB27108.2,EMT26971.1,ACB41346.1	182-170517-Trypsin_SA-30-118b-3-182.6236.6236.2 File:"182-170517-Trypsin_SA-30-118b-3-182.raw", NativeID:"controllerType=0 controllerNumber=1 scan=6236"
TRUE	TRUE	(R)LNSQTFPILNIVQMSATR(V)	1	64.36	38.9575	56.79	2.76955	2		1017.05	2032.09	2	0.01007	4.954	2606.15		28236.2	416	433	0	AAB27108.2,EMT26971.1,ACB41346.1	182-170517-Trypsin_SA-30-118b-3-182.6177.6177.2 File:"182-170517-Trypsin_SA-30-118b-3-182.raw", NativeID:"controllerType=0 controllerNumber=1 scan=6177"
TRUE	TRUE	(R)LNSQTFPILNIVQmSATR(V)	1	62.53	39.6261	60.3	6.4318	2	Oxidation (+16)	1025.05	2048.08	2	0.008321	4.061	2494.49		62726.2	416	433	0	AAB27108.2,EMT26971.1,ACB41346.1	182-170517-Trypsin_SA-30-118b-3-182.5862.5862.2 File:"182-170517-Trypsin_SA-30-118b-3-182.raw", NativeID:"controllerType=0 controllerNumber=1 scan=5862"
TRUE	TRUE	(R)LNSQTFPILNIVQmSATR(V)	1	81.07	39.7327	76.66	5.92082	2	Oxidation (+16)	1025.05	2048.08	2	0.006857	3.346	2441.96		79181.8	416	433	0	AAB27108.2,EMT26971.1,ACB41346.1	182-170517-Trypsin_SA-30-118b-3-182.5738.5738.2 File:"182-170517-Trypsin_SA-30-118b-3-182.raw", NativeID:"controllerType=0 controllerNumber=1 scan=5738"
TRUE	TRUE	(R)LNSQTFPILNIVQmSATR(V)	1	64.37	39.5207	51.72	4.08619	2	Oxidation (+16)	683.702	2048.08	3	0.01002	4.889	2426.2		49358	416	433	0	AAB27108.2,EMT26971.1,ACB41346.1	182-170517-Trypsin_SA-30-118b-3-182.5702.5702.3 File:"182-170517-Trypsin_SA-30-118b-3-182.raw", NativeID:"controllerType=0 controllerNumber=1 scan=5702"
TRUE	TRUE	(R)LNSQTFPILNIVQmSATR(V)	1	65.01	39.7327	50.87	3.95861	2	Oxidation (+16)	683.701	2048.08	3	0.007087	3.459	2453.66		97137.9	416	433	0	AAB27108.2,EMT26971.1,ACB41346.1	182-170517-Trypsin_SA-30-118b-3-182.5765.5765.3 File:"182-170517-Trypsin_SA-30-118b-3-182.raw", NativeID:"controllerType=0 controllerNumber=1 scan=5765"
TRUE	TRUE	(R)LNSQTFPILNIVQmSATR(V)	1	80.26	39.5799	79.7	6.18709	2	Oxidation (+16)	1025.05	2048.08	2	0.009543	4.657	2413.69		26756.2	416	433	0	AAB27108.2,EMT26971.1,ACB41346.1	182-170517-Trypsin_SA-30-118b-3-182.5673.5673.2 File:"182-170517-Trypsin_SA-30-118b-3-182.raw", NativeID:"controllerType=0 controllerNumber=1 scan=5673"
TRUE	TRUE	(R)LNSQTFPILNIVQmSATR(V)	1	62.52	39.5957	45.06	3.46852	2	Oxidation (+16)	683.701	2048.08	3	0.008737	4.264	2452.93		87164.5	416	433	0	AAB27108.2,EMT26971.1,ACB41346.1	182-170517-Trypsin_SA-30-118b-3-182.5763.5763.3 File:"182-170517-Trypsin_SA-30-118b-3-182.raw", NativeID:"controllerType=0 controllerNumber=1 scan=5763"
TRUE	TRUE	(R)LNSQTFPILNIVQmSATR(V)	1	85.08	39.5799	83.3	6.60206	2	Oxidation (+16)	1025.05	2048.08	2	0.009543	4.657	2467.54		136623	416	433	0	AAB27108.2,EMT26971.1,ACB41346.1	182-170517-Trypsin_SA-30-118b-3-182.5798.5798.2 File:"182-170517-Trypsin_SA-30-118b-3-182.raw", NativeID:"controllerType=0 controllerNumber=1 scan=5798"
TRUE	TRUE	(R)LNSQTFPILNIVQmSATR(V)	1	61.03	39.5799	44.19	3.82391	2	Oxidation (+16)	683.701	2048.08	3	0.009286	4.532	2479.88		130683	416	433	0	AAB27108.2,EMT26971.1,ACB41346.1	182-170517-Trypsin_SA-30-118b-3-182.5828.5828.3 File:"182-170517-Trypsin_SA-30-118b-3-182.raw", NativeID:"controllerType=0 controllerNumber=1 scan=5828"
TRUE	TRUE	(R)LNSQTFPILNIVQmSATR(V)	1	57.75	39.5847	47.1	4.61979	2	Oxidation (+16)	683.701	2048.08	3	0.009103	4.442	2426.98		41005.7	416	433	0	AAB27108.2,EMT26971.1,ACB41346.1	182-170517-Trypsin_SA-30-118b-3-182.5704.5704.3 File:"182-170517-Trypsin_SA-30-118b-3-182.raw", NativeID:"controllerType=0 controllerNumber=1 scan=5704"
TRUE	TRUE	(R)LNSQTFPILNIVQmSATR(V)	1	89.52	39.5207	81.24	5.65758	2	Oxidation (+16)	1025.05	2048.08	2	0.01003	4.895	2495.96		68914.8	416	433	0	AAB27108.2,EMT26971.1,ACB41346.1	182-170517-Trypsin_SA-30-118b-3-182.5866.5866.2 File:"182-170517-Trypsin_SA-30-118b-3-182.raw", NativeID:"controllerType=0 controllerNumber=1 scan=5866"
TRUE	TRUE	(R)LNSQTFPILNIVQmSATR(V)	1	89.78	39.3932	81.39	7.74473	2	Oxidation (+16)	1025.05	2048.09	2	0.01286	6.277	2502.58		24748.7	416	433	0	AAB27108.2,EMT26971.1,ACB41346.1	182-170517-Trypsin_SA-30-118b-3-182.5881.5881.2 File:"182-170517-Trypsin_SA-30-118b-3-182.raw", NativeID:"controllerType=0 controllerNumber=1 scan=5881"
TRUE	TRUE	(R)LNSQTFPILNIVQmSATR(V)	1	57.3	39.5957	43.73	3.02228	2	Oxidation (+16)	683.701	2048.08	3	0.00892	4.353	2425.43		41824.8	416	433	0	AAB27108.2,EMT26971.1,ACB41346.1	182-170517-Trypsin_SA-30-118b-3-182.5700.5700.3 File:"182-170517-Trypsin_SA-30-118b-3-182.raw", NativeID:"controllerType=0 controllerNumber=1 scan=5700"
TRUE	TRUE	(R)LNSQTFPILNIVQmSATR(V)	1	52.86	39.5429	38.93	3.20761	2	Oxidation (+16)	683.701	2048.08	3	0.009652	4.71	2452.21		110759	416	433	0	AAB27108.2,EMT26971.1,ACB41346.1	182-170517-Trypsin_SA-30-118b-3-182.5761.5761.3 File:"182-170517-Trypsin_SA-30-118b-3-182.raw", NativeID:"controllerType=0 controllerNumber=1 scan=5761"
TRUE	TRUE	(R)LNSQTFPILNIVQmSATR(V)	1	52.43	39.5957	39.22	3.21467	2	Oxidation (+16)	683.701	2048.08	3	0.008554	4.175	2480.61		166388	416	433	0	AAB27108.2,EMT26971.1,ACB41346.1	182-170517-Trypsin_SA-30-118b-3-182.5830.5830.3 File:"182-170517-Trypsin_SA-30-118b-3-182.raw", NativeID:"controllerType=0 controllerNumber=1 scan=5830"
TRUE	TRUE	(R)LNSQTFPILNIVQmSATR(V)	1	50.22	39.5429	34.58	3.07572	2	Oxidation (+16)	683.701	2048.08	3	0.009652	4.71	2479.17		115685	416	433	0	AAB27108.2,EMT26971.1,ACB41346.1	182-170517-Trypsin_SA-30-118b-3-182.5826.5826.3 File:"182-170517-Trypsin_SA-30-118b-3-182.raw", NativeID:"controllerType=0 controllerNumber=1 scan=5826"
TRUE	TRUE	(R)LNSQTFPILNIVQMSATR(V)	1	48.19	39.0042	33.85	3.34679	2		678.37	2032.09	3	0.009572	4.708	2617.16		30338.9	416	433	0	AAB27108.2,EMT26971.1,ACB41346.1	182-170517-Trypsin_SA-30-118b-3-182.6204.6204.3 File:"182-170517-Trypsin_SA-30-118b-3-182.raw", NativeID:"controllerType=0 controllerNumber=1 scan=6204"
TRUE	TRUE	(K)TNANSMVSHIAGK(S)	1	75.06	39.3181	59.97	5.33724	2		665.335	1328.66	2	0.005676	4.269	1111.7		195912	508	520	0	EMS60011.1,EMT26971.1,ACB41346.1	182-170517-Trypsin_SA-30-118b-3-182.2554.2554.2 File:"182-170517-Trypsin_SA-30-118b-3-182.raw", NativeID:"controllerType=0 controllerNumber=1 scan=2554"
TRUE	TRUE	(K)TNANSMVSHIAGK(S)	1	73.82	39.3171	58.35	5.48149	2		665.335	1328.66	2	0.005066	3.81	1109.34		222429	508	520	0	EMS60011.1,EMT26971.1,ACB41346.1	182-170517-Trypsin_SA-30-118b-3-182.2546.2546.2 File:"182-170517-Trypsin_SA-30-118b-3-182.raw", NativeID:"controllerType=0 controllerNumber=1 scan=2546"
TRUE	TRUE	(K)TNANSMVSHIAGK(S)	1	71.85	39.3171	56.4	6.23657	2		665.335	1328.66	2	0.005066	3.81	1107.45		144083	508	520	0	EMS60011.1,EMT26971.1,ACB41346.1	182-170517-Trypsin_SA-30-118b-3-182.2540.2540.2 File:"182-170517-Trypsin_SA-30-118b-3-182.raw", NativeID:"controllerType=0 controllerNumber=1 scan=2540"
TRUE	TRUE	(K)TNANSmVSHIAGK(S)	1	72	39.9865	60.21	3.25964	2	Oxidation (+16)	673.332	1344.65	2	0.004169	3.098	1113.85		103936	508	520	0	EMS60011.1,EMT26971.1,ACB41346.1	182-170517-Trypsin_SA-30-118b-3-182.2561.2561.2 File:"182-170517-Trypsin_SA-30-118b-3-182.raw", NativeID:"controllerType=0 controllerNumber=1 scan=2561"
TRUE	TRUE	(K)TNANSmVSHIAGK(S)	1	78.19	39.9865	66.48	3.40894	2	Oxidation (+16)	673.332	1344.65	2	0.004291	3.189	1110.69		125684	508	520	0	EMS60011.1,EMT26971.1,ACB41346.1	182-170517-Trypsin_SA-30-118b-3-182.2551.2551.2 File:"182-170517-Trypsin_SA-30-118b-3-182.raw", NativeID:"controllerType=0 controllerNumber=1 scan=2551"
TRUE	TRUE	(K)TNANSmVSHIAGK(S)	1	70.2	39.9865	58.66	4.69897	2	Oxidation (+16)	673.332	1344.65	2	0.004413	3.279	1114.89		88182.3	508	520	0	EMS60011.1,EMT26971.1,ACB41346.1	182-170517-Trypsin_SA-30-118b-3-182.2564.2564.2 File:"182-170517-Trypsin_SA-30-118b-3-182.raw", NativeID:"controllerType=0 controllerNumber=1 scan=2564"
TRUE	TRUE	(K)TNANSmVSHIAGK(S)	1	84.86	40.0363	74.49	6.36653	2	Oxidation (+16)	673.334	1344.65	2	0.008443	6.274	887.357		305217	508	520	0	EMS60011.1,EMT26971.1,ACB41346.1	182-170517-Trypsin_SA-30-118b-3-182.1986.1986.2 File:"182-170517-Trypsin_SA-30-118b-3-182.raw", NativeID:"controllerType=0 controllerNumber=1 scan=1986"
TRUE	TRUE	(K)TNANSmVSHIAGK(S)	1	87.31	39.9546	71.74	5.09691	2	Oxidation (+16)	673.333	1344.65	2	0.005879	4.369	885.652		81065.2	508	520	0	EMS60011.1,EMT26971.1,ACB41346.1	182-170517-Trypsin_SA-30-118b-3-182.1981.1981.2 File:"182-170517-Trypsin_SA-30-118b-3-182.raw", NativeID:"controllerType=0 controllerNumber=1 scan=1981"
TRUE	TRUE	(K)TNANSmVSHIAGK(S)	1	87.22	39.959	73.71	4.4437	2	Oxidation (+16)	673.333	1344.65	2	0.005391	4.006	886.409		113291	508	520	0	EMS60011.1,EMT26971.1,ACB41346.1	182-170517-Trypsin_SA-30-118b-3-182.1983.1983.2 File:"182-170517-Trypsin_SA-30-118b-3-182.raw", NativeID:"controllerType=0 controllerNumber=1 scan=1983"
TRUE	TRUE	(K)TNANSMVSHIAGK(S)	1	45.81	39.3141	29.71	2.04576	2		443.893	1328.66	3	0.00661	4.971	1108.06		323302	508	520	0	EMS60011.1,EMT26971.1,ACB41346.1	182-170517-Trypsin_SA-30-118b-3-182.2542.2542.3 File:"182-170517-Trypsin_SA-30-118b-3-182.raw", NativeID:"controllerType=0 controllerNumber=1 scan=2542"
TRUE	TRUE	(K)TNANSMVSHIAGK(S)	1	43.52	39.3202	27.29	2.50864	2		443.893	1328.66	3	0.005878	4.421	1112.54		239120	508	520	0	EMS60011.1,EMT26971.1,ACB41346.1	182-170517-Trypsin_SA-30-118b-3-182.2557.2557.3 File:"182-170517-Trypsin_SA-30-118b-3-182.raw", NativeID:"controllerType=0 controllerNumber=1 scan=2557"
TRUE	TRUE	(K)TNANSmVSHIAGK(S)	1	44.21	39.9546	21.82	1.61979	2	Oxidation (+16)	449.224	1344.65	3	0.006141	4.564	886.665		290276	508	520	0	EMS60011.1,EMT26971.1,ACB41346.1	182-170517-Trypsin_SA-30-118b-3-182.1984.1984.3 File:"182-170517-Trypsin_SA-30-118b-3-182.raw", NativeID:"controllerType=0 controllerNumber=1 scan=1984"
TRUE	TRUE	(K)TNANSMVSHIAGK(S)	1	38.66	39.3202	22.42	2.35655	2		443.893	1328.66	3	0.005968	4.488	1110.14		376679	508	520	0	EMS60011.1,EMT26971.1,ACB41346.1	182-170517-Trypsin_SA-30-118b-3-182.2549.2549.3 File:"182-170517-Trypsin_SA-30-118b-3-182.raw", NativeID:"controllerType=0 controllerNumber=1 scan=2549"
TRUE	TRUE	(K)TNANSmVSHIAGK(S)	0.99	33.77	40.0368	19.04	0.552842	2	Oxidation (+16)	449.225	1344.65	3	0.008613	6.401	887.582		453845	508	520	0	EMS60011.1,EMT26971.1,ACB41346.1	182-170517-Trypsin_SA-30-118b-3-182.1987.1987.3 File:"182-170517-Trypsin_SA-30-118b-3-182.raw", NativeID:"controllerType=0 controllerNumber=1 scan=1987"
TRUE	TRUE	(K)TNANSmVSHIAGK(S)	0.99	36.38	40.0389	14.71	0.366532	2	Oxidation (+16)	449.226	1344.66	3	0.01109	8.238	888.565		478280	508	520	0	EMS60011.1,EMT26971.1,ACB41346.1	182-170517-Trypsin_SA-30-118b-3-182.1990.1990.3 File:"182-170517-Trypsin_SA-30-118b-3-182.raw", NativeID:"controllerType=0 controllerNumber=1 scan=1990"
TRUE	TRUE	(K)SSILGALPVDVIANAY(G)	1				6.52288	1		801.943	1601.87	2	0.004498	2.806	2504.71		10858.4	521	536	0	EMS60011.1	182-170517-Trypsin_SA-30-118b-3-182.5886.5886.2 File:"182-170517-Trypsin_SA-30-118b-3-182.raw", NativeID:"controllerType=0 controllerNumber=1 scan=5886"
TRUE	TRUE	(K)SSILGALPVDVIANAY(G)	1				4.74473	1		801.943	1601.87	2	0.00584	3.643	2505.47		12421	521	536	0	EMS60011.1	182-170517-Trypsin_SA-30-118b-3-182.5888.5888.2 File:"182-170517-Trypsin_SA-30-118b-3-182.raw", NativeID:"controllerType=0 controllerNumber=1 scan=5888"
TRUE	TRUE	(K)SSILGALPVDVIANAY(G)	1				4.69897	1		801.944	1601.87	2	0.006208	3.873	2506.84		11015.7	521	536	0	EMS60011.1	182-170517-Trypsin_SA-30-118b-3-182.5892.5892.2 File:"182-170517-Trypsin_SA-30-118b-3-182.raw", NativeID:"controllerType=0 controllerNumber=1 scan=5892"
TRUE	TRUE	(K)SSILGALPVDVIANAYGISR(T)	1	66.59	37.5944	59.86	9.58503	2		1008.56	2015.11	2	0.005178	2.568	2643.01		33785.3	521	540	0	EMS60011.1	182-170517-Trypsin_SA-30-118b-3-182.6264.6264.2 File:"182-170517-Trypsin_SA-30-118b-3-182.raw", NativeID:"controllerType=0 controllerNumber=1 scan=6264"
TRUE	TRUE	(K)SSILGALPVDVIANAYGISR(T)	1	72.97	37.209	59.75	10.7212	2		1008.56	2015.11	2	0.008718	4.324	2642.24		21791	521	540	0	EMS60011.1	182-170517-Trypsin_SA-30-118b-3-182.6262.6262.2 File:"182-170517-Trypsin_SA-30-118b-3-182.raw", NativeID:"controllerType=0 controllerNumber=1 scan=6262"
TRUE	TRUE	(K)SSILGALPVDVIANAYGISR(T)	1	62.1	37.2738	47.09	10.6576	2		1008.56	2015.11	2	0.008352	4.143	2641.47		29119.4	521	540	0	EMS60011.1	182-170517-Trypsin_SA-30-118b-3-182.6260.6260.2 File:"182-170517-Trypsin_SA-30-118b-3-182.raw", NativeID:"controllerType=0 controllerNumber=1 scan=6260"
TRUE	TRUE	(K)FSREEELGVFAPK(F)	1	74.96	39.7248	61.01	2.72125	2		754.894	1507.77	2	0.005388	3.571	1641.39		40853.1	548	560	0	EMS60011.1,EMT26971.1,ACB41346.1	182-170517-Trypsin_SA-30-118b-3-182.3884.3884.2 File:"182-170517-Trypsin_SA-30-118b-3-182.raw", NativeID:"controllerType=0 controllerNumber=1 scan=3884"
TRUE	TRUE	(K)FSREEELGVFAPK(F)	1	76.78	39.7612	63.5	2.04576	2		754.894	1507.77	2	0.006242	4.137	1614.84		30202.6	548	560	0	EMS60011.1,EMT26971.1,ACB41346.1	182-170517-Trypsin_SA-30-118b-3-182.3818.3818.2 File:"182-170517-Trypsin_SA-30-118b-3-182.raw", NativeID:"controllerType=0 controllerNumber=1 scan=3818"
TRUE	TRUE	(K)FSREEELGVFAPK(F)	1	59.72	39.6788	47.17	1.88606	2		754.894	1507.77	2	0.005632	3.733	1613.04		17681.9	548	560	0	EMS60011.1,EMT26971.1,ACB41346.1	182-170517-Trypsin_SA-30-118b-3-182.3813.3813.2 File:"182-170517-Trypsin_SA-30-118b-3-182.raw", NativeID:"controllerType=0 controllerNumber=1 scan=3813"
TRUE	TRUE	(K)FSREEELGVFAPK(F)	1	58.49	39.7243	46.28	3.07058	2		754.894	1507.77	2	0.00551	3.652	1642.14		28116.4	548	560	0	EMS60011.1,EMT26971.1,ACB41346.1	182-170517-Trypsin_SA-30-118b-3-182.3886.3886.2 File:"182-170517-Trypsin_SA-30-118b-3-182.raw", NativeID:"controllerType=0 controllerNumber=1 scan=3886"
TRUE	TRUE	(K)FSREEELGVFAPK(F)	1	55.97	39.8132	43.7	3.36653	2		754.893	1507.77	2	0.004532	3.004	1614.09		17445.6	548	560	0	EMS60011.1,EMT26971.1,ACB41346.1	182-170517-Trypsin_SA-30-118b-3-182.3816.3816.2 File:"182-170517-Trypsin_SA-30-118b-3-182.raw", NativeID:"controllerType=0 controllerNumber=1 scan=3816"
TRUE	TRUE	(K)FSREEELGVFAPK(F)	1	55.92	39.7603	42.54	1.95861	2		754.894	1507.77	2	0.007218	4.784	1640.17		59499.5	548	560	0	EMS60011.1,EMT26971.1,ACB41346.1	182-170517-Trypsin_SA-30-118b-3-182.3880.3880.2 File:"182-170517-Trypsin_SA-30-118b-3-182.raw", NativeID:"controllerType=0 controllerNumber=1 scan=3880"
TRUE	TRUE	(K)FSREEELGVFAPK(F)	1	52.27	39.7612	30.82	1.22185	2		503.598	1507.77	3	0.006169	4.089	1641.14		95024.9	548	560	0	EMS60011.1,EMT26971.1,ACB41346.1	182-170517-Trypsin_SA-30-118b-3-182.3883.3883.3 File:"182-170517-Trypsin_SA-30-118b-3-182.raw", NativeID:"controllerType=0 controllerNumber=1 scan=3883"
TRUE	TRUE	(K)FSREEELGVFAPK(F)	1	45.8	39.7603	26.83	0.283997	2		503.599	1507.77	3	0.007267	4.817	1639.47		164626	548	560	0	EMS60011.1,EMT26971.1,ACB41346.1	182-170517-Trypsin_SA-30-118b-3-182.3878.3878.3 File:"182-170517-Trypsin_SA-30-118b-3-182.raw", NativeID:"controllerType=0 controllerNumber=1 scan=3878"
TRUE	TRUE	(K)FSREEELGVFAPK(F)	1	45.06	39.7243	22.2	1.95861	2		503.598	1507.77	3	0.005437	3.604	1613.8		82279.7	548	560	0	EMS60011.1,EMT26971.1,ACB41346.1	182-170517-Trypsin_SA-30-118b-3-182.3815.3815.3 File:"182-170517-Trypsin_SA-30-118b-3-182.raw", NativeID:"controllerType=0 controllerNumber=1 scan=3815"
TRUE	TRUE	(K)FSREEELGVFAPK(F)	1	43.43	39.7243	22.87	1.79588	2		503.598	1507.77	3	0.005437	3.604	1612.73		64276.5	548	560	0	EMS60011.1,EMT26971.1,ACB41346.1	182-170517-Trypsin_SA-30-118b-3-182.3812.3812.3 File:"182-170517-Trypsin_SA-30-118b-3-182.raw", NativeID:"controllerType=0 controllerNumber=1 scan=3812"
TRUE	TRUE	(K)FSREEELGVFAPK(F)	1	43.34	39.7575	20.74	0.568636	2		503.599	1507.77	3	0.006808	4.512	1640.43		121189	548	560	0	EMS60011.1,EMT26971.1,ACB41346.1	182-170517-Trypsin_SA-30-118b-3-182.3881.3881.3 File:"182-170517-Trypsin_SA-30-118b-3-182.raw", NativeID:"controllerType=0 controllerNumber=1 scan=3881"
TRUE	TRUE	(K)FSREEELGVFAPK(F)	1	42	39.7575	20.25	0.823909	2		503.599	1507.77	3	0.006625	4.391	1611.97		45613.7	548	560	0	EMS60011.1,EMT26971.1,ACB41346.1	182-170517-Trypsin_SA-30-118b-3-182.3810.3810.3 File:"182-170517-Trypsin_SA-30-118b-3-182.raw", NativeID:"controllerType=0 controllerNumber=1 scan=3810"
TRUE	TRUE	(R)EEELGVFAPK(F)	1	46.9	40.0264	31.71	2.01773	2		559.792	1117.57	2	0.004494	4.018	1430.58		45233.5	551	560	0	EMS60011.1,EMT26971.1,ACB41346.1	182-170517-Trypsin_SA-30-118b-3-182.3375.3375.2 File:"182-170517-Trypsin_SA-30-118b-3-182.raw", NativeID:"controllerType=0 controllerNumber=1 scan=3375"
TRUE	TRUE	(R)EEELGVFAPK(F)	1	32.07	39.9843	22.01	1.33724	2		559.795	1117.57	2	0.00889	7.948	1458.01		742967	551	560	0	EMS60011.1,EMT26971.1,ACB41346.1	182-170517-Trypsin_SA-30-118b-3-182.3449.3449.2 File:"182-170517-Trypsin_SA-30-118b-3-182.raw", NativeID:"controllerType=0 controllerNumber=1 scan=3449"
TRUE	TRUE	(R)EEELGVFAPK(F)	1	32.11	39.9843	21.14	1.55284	2		559.794	1117.57	2	0.008768	7.839	1459.88		640233	551	560	0	EMS60011.1,EMT26971.1,ACB41346.1	182-170517-Trypsin_SA-30-118b-3-182.3455.3455.2 File:"182-170517-Trypsin_SA-30-118b-3-182.raw", NativeID:"controllerType=0 controllerNumber=1 scan=3455"
TRUE	TRUE	(R)EEELGVFAPK(F)	1	32.17	39.9202	17.13	2.02228	2		559.795	1117.58	2	0.009744	8.711	1458.94		731335	551	560	0	EMS60011.1,EMT26971.1,ACB41346.1	182-170517-Trypsin_SA-30-118b-3-182.3452.3452.2 File:"182-170517-Trypsin_SA-30-118b-3-182.raw", NativeID:"controllerType=0 controllerNumber=1 scan=3452"
TRUE	TRUE	(R)EEELGVFAPK(F)	1	29.81	39.9616	17.04	2.02228	2		559.793	1117.57	2	0.005106	4.565	1432.08		88152.9	551	560	0	EMS60011.1,EMT26971.1,ACB41346.1	182-170517-Trypsin_SA-30-118b-3-182.3379.3379.2 File:"182-170517-Trypsin_SA-30-118b-3-182.raw", NativeID:"controllerType=0 controllerNumber=1 scan=3379"
TRUE	TRUE	(R)eEELGVFAPK(F)	1	44.47	38.2053	20.51	1	2	Glu->pyro-Glu (-18)	550.787	1099.56	2	0.003707	3.368	1457.24		28979.9	551	560	0	EMS60011.1,EMT26971.1,ACB41346.1	182-170517-Trypsin_SA-30-118b-3-182.3447.3447.2 File:"182-170517-Trypsin_SA-30-118b-3-182.raw", NativeID:"controllerType=0 controllerNumber=1 scan=3447"
TRUE	TRUE	(R)EEELGVFAPK(F)	1	38.91	40.0264	21.51	1.11919	2		559.792	1117.57	2	0.004494	4.018	1431.33		67036.2	551	560	0	EMS60011.1,EMT26971.1,ACB41346.1	182-170517-Trypsin_SA-30-118b-3-182.3377.3377.2 File:"182-170517-Trypsin_SA-30-118b-3-182.raw", NativeID:"controllerType=0 controllerNumber=1 scan=3377"
TRUE	TRUE	(R)EEELGVFAPK(F)	0.98	28.18	40.0173	18.97	0.744727	2		1118.58	1117.57	1	0.006278	5.613	1444.71		10536.5	551	560	0	EMS60011.1,EMT26971.1,ACB41346.1	182-170517-Trypsin_SA-30-118b-3-182.3413.3413.1 File:"182-170517-Trypsin_SA-30-118b-3-182.raw", NativeID:"controllerType=0 controllerNumber=1 scan=3413"
TRUE	TRUE	(K)FSQSIFHSSPTN(E)	1				5.85387	1		676.32	1350.63	2	0.005214	3.858	1382.46		25097.9	561	572	0		182-170517-Trypsin_SA-30-118b-3-182.3264.3264.2 File:"182-170517-Trypsin_SA-30-118b-3-182.raw", NativeID:"controllerType=0 controllerNumber=1 scan=3264"
TRUE	TRUE	(K)FSQSIFHSSPTN(E)	1				4.14267	1		676.32	1350.63	2	0.004848	3.587	1354.98		39724.9	561	572	0		182-170517-Trypsin_SA-30-118b-3-182.3198.3198.2 File:"182-170517-Trypsin_SA-30-118b-3-182.raw", NativeID:"controllerType=0 controllerNumber=1 scan=3198"
TRUE	TRUE	(K)FSQSIFHSSPTN(E)	1				4.63827	1		676.32	1350.63	2	0.005704	4.22	1381.71		30778.6	561	572	0		182-170517-Trypsin_SA-30-118b-3-182.3262.3262.2 File:"182-170517-Trypsin_SA-30-118b-3-182.raw", NativeID:"controllerType=0 controllerNumber=1 scan=3262"
TRUE	TRUE	(K)FSQSIFHSSPTN(E)	1				4	1		676.32	1350.62	2	0.00436	3.226	1354.22		46762.1	561	572	0		182-170517-Trypsin_SA-30-118b-3-182.3196.3196.2 File:"182-170517-Trypsin_SA-30-118b-3-182.raw", NativeID:"controllerType=0 controllerNumber=1 scan=3196"
TRUE	TRUE	(K)FSQSIFHSSPTN(E)	1				2.08092	1		676.32	1350.63	2	0.004726	3.497	1356.31		30232.8	561	572	0		182-170517-Trypsin_SA-30-118b-3-182.3202.3202.2 File:"182-170517-Trypsin_SA-30-118b-3-182.raw", NativeID:"controllerType=0 controllerNumber=1 scan=3202"

## Sheet: 4B Spot 4
Valid	Assigned	Sequence	Prob	Mascot Ion score	Mascot Identity score	Mascot Delta Ion Score	X! Tandem	NTT	Modifications	Observed	Actual Mass	Charge	Delta Da	Delta PPM	Retention Time	Intensity	TIC	Start	Stop	# Other Proteins	Other Proteins	Spectrum ID
TRUE	TRUE	(R)LQASTPLR(Q)	1	43.21	36.1951	12.41	-1.27875	2		443.264	884.512	2	0.004356	4.919	1050.96		76090.5	50	57	0	AAB27108.2,EMS60011.1,EMT26971.1,ACB41346.1	183-170517-Trypsin_SA-30-118b-3-183.2426.2426.2 File:"183-170517-Trypsin_SA-30-118b-3-183.raw", NativeID:"controllerType=0 controllerNumber=1 scan=2426"
TRUE	TRUE	(R)LQASTPLR(Q)	0.99	36.93	36.1951	11.73	-0.518514	2		443.264	884.513	2	0.004478	5.057	1048.89		52820.3	50	57	0	AAB27108.2,EMS60011.1,EMT26971.1,ACB41346.1	183-170517-Trypsin_SA-30-118b-3-183.2420.2420.2 File:"183-170517-Trypsin_SA-30-118b-3-183.raw", NativeID:"controllerType=0 controllerNumber=1 scan=2420"
TRUE	TRUE	(R)SQAGLTEYFDEENEQFR(C)	1	78.88	40.3806	69.34	8.92082	2		1031.96	2061.9	2	0.01053	5.103	1947.62		37128.2	61	77	0	AAB27108.2,EMS60011.1,EMT26971.1,ACB41346.1	183-170517-Trypsin_SA-30-118b-3-183.4831.4831.2 File:"183-170517-Trypsin_SA-30-118b-3-183.raw", NativeID:"controllerType=0 controllerNumber=1 scan=4831"
TRUE	TRUE	(R)SQAGLTEYFDEENEQFR(C)	1	97.84	40.3487	85.51	9.06048	2		1031.96	2061.9	2	0.009062	4.393	1949.17		36125.4	61	77	0	AAB27108.2,EMS60011.1,EMT26971.1,ACB41346.1	183-170517-Trypsin_SA-30-118b-3-183.4835.4835.2 File:"183-170517-Trypsin_SA-30-118b-3-183.raw", NativeID:"controllerType=0 controllerNumber=1 scan=4835"
TRUE	TRUE	(R)SQAGLTEYFDEENEQFR(C)	1	101.6	40.3487	89.42	9.34679	2		1031.96	2061.9	2	0.009306	4.511	1948.4		41969.4	61	77	0	AAB27108.2,EMS60011.1,EMT26971.1,ACB41346.1	183-170517-Trypsin_SA-30-118b-3-183.4833.4833.2 File:"183-170517-Trypsin_SA-30-118b-3-183.raw", NativeID:"controllerType=0 controllerNumber=1 scan=4833"
TRUE	TRUE	(K)YGQSQSVQGQSQSQK(F)	1	78.81	40.9251	63.14	8.3279	2		820.392	1638.77	2	0.008782	5.356	949.176		27297.9	132	146	0	AAB27108.2,EMT26971.1,ACB41346.1	183-170517-Trypsin_SA-30-118b-3-183.2130.2130.2 File:"183-170517-Trypsin_SA-30-118b-3-183.raw", NativeID:"controllerType=0 controllerNumber=1 scan=2130"
TRUE	TRUE	(K)YGQSQSVQGQSQSQK(F)	1	82.18	40.887	66.19	8.69897	2		820.391	1638.77	2	0.007438	4.536	950.697		29693.6	132	146	0	AAB27108.2,EMT26971.1,ACB41346.1	183-170517-Trypsin_SA-30-118b-3-183.2134.2134.2 File:"183-170517-Trypsin_SA-30-118b-3-183.raw", NativeID:"controllerType=0 controllerNumber=1 scan=2134"
TRUE	TRUE	(K)YGQSQSVQGQSQSQK(F)	1	82.53	40.887	68.76	6.30103	2		820.391	1638.77	2	0.007682	4.685	949.934		34148.5	132	146	0	AAB27108.2,EMT26971.1,ACB41346.1	183-170517-Trypsin_SA-30-118b-3-183.2132.2132.2 File:"183-170517-Trypsin_SA-30-118b-3-183.raw", NativeID:"controllerType=0 controllerNumber=1 scan=2132"
TRUE	TRUE	(K)LSVNIDDPSR(A)	1	55.82	39.6023	40.64	0.356547	2		558.29	1114.57	2	0.003478	3.118	1338.22		59443.5	393	402	0	AAB27108.2,EMS60011.1,EMT26971.1,ACB41346.1	183-170517-Trypsin_SA-30-118b-3-183.3275.3275.2 File:"183-170517-Trypsin_SA-30-118b-3-183.raw", NativeID:"controllerType=0 controllerNumber=1 scan=3275"
TRUE	TRUE	(K)LSVNIDDPSR(A)	1	52.12	39.4851	37.17	0.102373	2		1115.58	1114.57	1	0.006438	5.771	1308.5		76924.7	393	402	0	AAB27108.2,EMS60011.1,EMT26971.1,ACB41346.1	183-170517-Trypsin_SA-30-118b-3-183.3183.3183.1 File:"183-170517-Trypsin_SA-30-118b-3-183.raw", NativeID:"controllerType=0 controllerNumber=1 scan=3183"
TRUE	TRUE	(K)LSVNIDDPSR(A)	1	51.26	39.4851	38.53	3.11919	2		558.291	1114.57	2	0.005876	5.267	1294.58		292601	393	402	0	AAB27108.2,EMS60011.1,EMT26971.1,ACB41346.1	183-170517-Trypsin_SA-30-118b-3-183.3134.3134.2 File:"183-170517-Trypsin_SA-30-118b-3-183.raw", NativeID:"controllerType=0 controllerNumber=1 scan=3134"
TRUE	TRUE	(K)LSVNIDDPSR(A)	1	51.84	39.4349	35.22	3.14267	2		558.294	1114.57	2	0.01076	9.643	1321.57		1443170	393	402	0	AAB27108.2,EMS60011.1,EMT26971.1,ACB41346.1	183-170517-Trypsin_SA-30-118b-3-183.3227.3227.2 File:"183-170517-Trypsin_SA-30-118b-3-183.raw", NativeID:"controllerType=0 controllerNumber=1 scan=3227"
TRUE	TRUE	(K)LSVNIDDPSR(A)	1	51.78	39.4349	35.3	3.02228	2		558.294	1114.57	2	0.01064	9.534	1322.73		1170370	393	402	0	AAB27108.2,EMS60011.1,EMT26971.1,ACB41346.1	183-170517-Trypsin_SA-30-118b-3-183.3231.3231.2 File:"183-170517-Trypsin_SA-30-118b-3-183.raw", NativeID:"controllerType=0 controllerNumber=1 scan=3231"
TRUE	TRUE	(K)LSVNIDDPSR(A)	1	47.85	39.5789	34.05	2.85387	2		558.291	1114.57	2	0.004898	4.391	1293.87		203543	393	402	0	AAB27108.2,EMS60011.1,EMT26971.1,ACB41346.1	183-170517-Trypsin_SA-30-118b-3-183.3132.3132.2 File:"183-170517-Trypsin_SA-30-118b-3-183.raw", NativeID:"controllerType=0 controllerNumber=1 scan=3132"
TRUE	TRUE	(K)LSVNIDDPSR(A)	1	48.29	39.426	31.86	2.38722	2		558.294	1114.57	2	0.01112	9.972	1320.42		2029770	393	402	0	AAB27108.2,EMS60011.1,EMT26971.1,ACB41346.1	183-170517-Trypsin_SA-30-118b-3-183.3223.3223.2 File:"183-170517-Trypsin_SA-30-118b-3-183.raw", NativeID:"controllerType=0 controllerNumber=1 scan=3223"
TRUE	TRUE	(K)LSVNIDDPSR(A)	1	44.2	39.5789	31.95	2.69897	2		558.29	1114.57	2	0.00441	3.953	1293.12		144233	393	402	0	AAB27108.2,EMS60011.1,EMT26971.1,ACB41346.1	183-170517-Trypsin_SA-30-118b-3-183.3130.3130.2 File:"183-170517-Trypsin_SA-30-118b-3-183.raw", NativeID:"controllerType=0 controllerNumber=1 scan=3130"
TRUE	TRUE	(K)LSVNIDDPSR(A)	1	40.26	39.6023	24.66	0.585027	2		558.29	1114.57	2	0.003478	3.118	1342.63		58830.1	393	402	0	AAB27108.2,EMS60011.1,EMT26971.1,ACB41346.1	183-170517-Trypsin_SA-30-118b-3-183.3288.3288.2 File:"183-170517-Trypsin_SA-30-118b-3-183.raw", NativeID:"controllerType=0 controllerNumber=1 scan=3288"
TRUE	TRUE	(K)LSVNIDDPSRADIYNPR(A)	1	32.89	41.4085	17.13	1.74473	2		649	1943.98	3	0.006255	3.216	1646.46		69473.3	393	409	0	AAB27108.2,EMS60011.1,EMT26971.1,ACB41346.1	183-170517-Trypsin_SA-30-118b-3-183.4085.4085.3 File:"183-170517-Trypsin_SA-30-118b-3-183.raw", NativeID:"controllerType=0 controllerNumber=1 scan=4085"
TRUE	TRUE	(K)LSVNIDDPSRADIYNPR(A)	1	30.72	41.3716	12.97	2.05061	2		649	1943.98	3	0.008451	4.345	1647.24		98768	393	409	0	AAB27108.2,EMS60011.1,EMT26971.1,ACB41346.1	183-170517-Trypsin_SA-30-118b-3-183.4087.4087.3 File:"183-170517-Trypsin_SA-30-118b-3-183.raw", NativeID:"controllerType=0 controllerNumber=1 scan=4087"
TRUE	TRUE	(K)LSVNIDDPSRADIYNPR(A)	1	32.51	41.4092	23.52	0.455932	2		649	1943.98	3	0.007902	4.063	1649.38		60938.4	393	409	0	AAB27108.2,EMS60011.1,EMT26971.1,ACB41346.1	183-170517-Trypsin_SA-30-118b-3-183.4092.4092.3 File:"183-170517-Trypsin_SA-30-118b-3-183.raw", NativeID:"controllerType=0 controllerNumber=1 scan=4092"
TRUE	TRUE	(R)ADIYNPR(A)	0.99	41.41	39.7653	17.02	-0.230449	2		424.719	847.423	2	0.004384	5.167	1016.86		66358.2	403	409	0	AAB27108.2,EMS60011.1,EMT26971.1,ACB41346.1	183-170517-Trypsin_SA-30-118b-3-183.2316.2316.2 File:"183-170517-Trypsin_SA-30-118b-3-183.raw", NativeID:"controllerType=0 controllerNumber=1 scan=2316"
TRUE	TRUE	(R)ADIYNPR(A)	0.99	41.16	39.7649	15.99	0.0705811	2		424.719	847.424	2	0.005604	6.605	1018.6		185610	403	409	0	AAB27108.2,EMS60011.1,EMT26971.1,ACB41346.1	183-170517-Trypsin_SA-30-118b-3-183.2321.2321.2 File:"183-170517-Trypsin_SA-30-118b-3-183.raw", NativeID:"controllerType=0 controllerNumber=1 scan=2321"
TRUE	TRUE	(R)ADIYNPR(A)	0.99	39.84	39.7653	15.78	0.0705811	2		424.719	847.423	2	0.004566	5.382	1047.48		79027.2	403	409	0	AAB27108.2,EMS60011.1,EMT26971.1,ACB41346.1	183-170517-Trypsin_SA-30-118b-3-183.2415.2415.2 File:"183-170517-Trypsin_SA-30-118b-3-183.raw", NativeID:"controllerType=0 controllerNumber=1 scan=2415"
TRUE	TRUE	(R)ADIYNPR(A)	0.99	35.74	39.7653	14.62	0.091515	2		424.719	847.423	2	0.004566	5.382	1017.6		99736.4	403	409	0	AAB27108.2,EMS60011.1,EMT26971.1,ACB41346.1	183-170517-Trypsin_SA-30-118b-3-183.2318.2318.2 File:"183-170517-Trypsin_SA-30-118b-3-183.raw", NativeID:"controllerType=0 controllerNumber=1 scan=2318"
TRUE	TRUE	(R)ADIYNPR(A)	0.99	35.65	39.7649	14.4	-0.113943	2		424.719	847.424	2	0.00542	6.388	1044.07		156909	403	409	0	AAB27108.2,EMS60011.1,EMT26971.1,ACB41346.1	183-170517-Trypsin_SA-30-118b-3-183.2404.2404.2 File:"183-170517-Trypsin_SA-30-118b-3-183.raw", NativeID:"controllerType=0 controllerNumber=1 scan=2404"
TRUE	TRUE	(R)ADIYNPR(A)	0.99	34	39.7653	15.4	0.0861862	2		424.719	847.424	2	0.004872	5.742	1045.35		97857.9	403	409	0	AAB27108.2,EMS60011.1,EMT26971.1,ACB41346.1	183-170517-Trypsin_SA-30-118b-3-183.2408.2408.2 File:"183-170517-Trypsin_SA-30-118b-3-183.raw", NativeID:"controllerType=0 controllerNumber=1 scan=2408"
TRUE	TRUE	(R)ADIYNPR(A)	0.99	30.35	39.734	16.03	-0.113943	2		848.43	847.423	1	0.003786	4.462	1024.68		51031.9	403	409	0	AAB27108.2,EMS60011.1,EMT26971.1,ACB41346.1	183-170517-Trypsin_SA-30-118b-3-183.2342.2342.1 File:"183-170517-Trypsin_SA-30-118b-3-183.raw", NativeID:"controllerType=0 controllerNumber=1 scan=2342"
TRUE	TRUE	(R)ADIYNPR(A)	0.98	26.04	39.7354	7.31	-0.146128	2		848.43	847.423	1	0.003725	4.391	1022.69		38169.2	403	409	0	AAB27108.2,EMS60011.1,EMT26971.1,ACB41346.1	183-170517-Trypsin_SA-30-118b-3-183.2335.2335.1 File:"183-170517-Trypsin_SA-30-118b-3-183.raw", NativeID:"controllerType=0 controllerNumber=1 scan=2335"
TRUE	TRUE	(R)LNSQTFPILNIVQmSATR(V)	1	73.95	39.5957	55.89	3.27572	2	Oxidation (+16)	683.701	2048.08	3	0.008737	4.264	2487.47		158981	416	433	0	AAB27108.2,EMT26971.1,ACB41346.1	183-170517-Trypsin_SA-30-118b-3-183.6088.6088.3 File:"183-170517-Trypsin_SA-30-118b-3-183.raw", NativeID:"controllerType=0 controllerNumber=1 scan=6088"
TRUE	TRUE	(R)LNSQTFPILNIVQmSATR(V)	1	66.87	39.6261	62.6	5.69897	2	Oxidation (+16)	1025.05	2048.08	2	0.008321	4.061	2459.86		32050.3	416	433	0	AAB27108.2,EMT26971.1,ACB41346.1	183-170517-Trypsin_SA-30-118b-3-183.6021.6021.2 File:"183-170517-Trypsin_SA-30-118b-3-183.raw", NativeID:"controllerType=0 controllerNumber=1 scan=6021"
TRUE	TRUE	(R)LNSQTFPILNIVQmSATR(V)	1	68.33	39.5847	64.84	5.27572	2	Oxidation (+16)	1025.05	2048.08	2	0.009055	4.419	2452.9		26774.6	416	433	0	AAB27108.2,EMT26971.1,ACB41346.1	183-170517-Trypsin_SA-30-118b-3-183.6005.6005.2 File:"183-170517-Trypsin_SA-30-118b-3-183.raw", NativeID:"controllerType=0 controllerNumber=1 scan=6005"
TRUE	TRUE	(R)LNSQTFPILNIVQmSATR(V)	1	73.54	39.144	63.61	6.22915	2	Oxidation (+16)	1025.05	2048.09	2	0.01662	8.112	2513.22		550523	416	433	0	AAB27108.2,EMT26971.1,ACB41346.1	183-170517-Trypsin_SA-30-118b-3-183.6152.6152.2 File:"183-170517-Trypsin_SA-30-118b-3-183.raw", NativeID:"controllerType=0 controllerNumber=1 scan=6152"
TRUE	TRUE	(R)LNSQTFPILNIVQmSATR(V)	1	69.64	39.5799	49.77	3.3279	2	Oxidation (+16)	683.701	2048.08	3	0.009286	4.532	2488.19		166709	416	433	0	AAB27108.2,EMT26971.1,ACB41346.1	183-170517-Trypsin_SA-30-118b-3-183.6090.6090.3 File:"183-170517-Trypsin_SA-30-118b-3-183.raw", NativeID:"controllerType=0 controllerNumber=1 scan=6090"
TRUE	TRUE	(R)LNSQTFPILNIVQmSATR(V)	1	70.46	39.3977	65.92	6.39794	2	Oxidation (+16)	1025.05	2048.08	2	0.01223	5.968	2485.35		205904	416	433	0	AAB27108.2,EMT26971.1,ACB41346.1	183-170517-Trypsin_SA-30-118b-3-183.6082.6082.2 File:"183-170517-Trypsin_SA-30-118b-3-183.raw", NativeID:"controllerType=0 controllerNumber=1 scan=6082"
TRUE	TRUE	(R)LNSQTFPILNIVQMSATR(V)	1	73.38	39.0972	63.8	4.02687	2		1017.05	2032.08	2	0.007266	3.574	2662.53		25351.4	416	433	0	AAB27108.2,EMT26971.1,ACB41346.1	183-170517-Trypsin_SA-30-118b-3-183.6512.6512.2 File:"183-170517-Trypsin_SA-30-118b-3-183.raw", NativeID:"controllerType=0 controllerNumber=1 scan=6512"
TRUE	TRUE	(R)LNSQTFPILNIVQmSATR(V)	1	67.17	39.4091	51.42	2.88606	2	Oxidation (+16)	683.702	2048.08	3	0.0113	5.514	2542.19		504357	416	433	0	AAB27108.2,EMT26971.1,ACB41346.1	183-170517-Trypsin_SA-30-118b-3-183.6229.6229.3 File:"183-170517-Trypsin_SA-30-118b-3-183.raw", NativeID:"controllerType=0 controllerNumber=1 scan=6229"
TRUE	TRUE	(R)LNSQTFPILNIVQMSATR(V)	1	69.34	39.0865	64.7	3.76955	2		1017.05	2032.09	2	0.008242	4.054	2694.03		28919.9	416	433	0	AAB27108.2,EMT26971.1,ACB41346.1	183-170517-Trypsin_SA-30-118b-3-183.6584.6584.2 File:"183-170517-Trypsin_SA-30-118b-3-183.raw", NativeID:"controllerType=0 controllerNumber=1 scan=6584"
TRUE	TRUE	(R)LNSQTFPILNIVQmSATR(V)	1	64.34	39.4091	59.56	4.08092	2	Oxidation (+16)	1025.05	2048.08	2	0.01125	5.491	2486.05		206293	416	433	0	AAB27108.2,EMT26971.1,ACB41346.1	183-170517-Trypsin_SA-30-118b-3-183.6084.6084.2 File:"183-170517-Trypsin_SA-30-118b-3-183.raw", NativeID:"controllerType=0 controllerNumber=1 scan=6084"
TRUE	TRUE	(R)LNSQTFPILNIVQMSATR(V)	1	65.3	39.1094	57.97	6.67778	2		1017.05	2032.09	2	0.008486	4.174	2661.77		23541.8	416	433	0	AAB27108.2,EMT26971.1,ACB41346.1	183-170517-Trypsin_SA-30-118b-3-183.6510.6510.2 File:"183-170517-Trypsin_SA-30-118b-3-183.raw", NativeID:"controllerType=0 controllerNumber=1 scan=6510"
TRUE	TRUE	(R)LNSQTFPILNIVQMSATR(V)	1	77.4	39.0881	64.65	7.63827	2		1017.05	2032.09	2	0.007876	3.874	2693.26		29569.4	416	433	0	AAB27108.2,EMT26971.1,ACB41346.1	183-170517-Trypsin_SA-30-118b-3-183.6582.6582.2 File:"183-170517-Trypsin_SA-30-118b-3-183.raw", NativeID:"controllerType=0 controllerNumber=1 scan=6582"
TRUE	TRUE	(R)LNSQTFPILNIVQMSATR(V)	1	66.36	39.1057	66.04	3.27572	2		1017.05	2032.09	2	0.008852	4.354	2667.78		25756.9	416	433	0	AAB27108.2,EMT26971.1,ACB41346.1	183-170517-Trypsin_SA-30-118b-3-183.6524.6524.2 File:"183-170517-Trypsin_SA-30-118b-3-183.raw", NativeID:"controllerType=0 controllerNumber=1 scan=6524"
TRUE	TRUE	(R)LNSQTFPILNIVQmSATR(V)	1	63.87	39.2603	51.38	3.16749	2	Oxidation (+16)	683.703	2048.09	3	0.01386	6.766	2516.62		715390	416	433	0	AAB27108.2,EMT26971.1,ACB41346.1	183-170517-Trypsin_SA-30-118b-3-183.6162.6162.3 File:"183-170517-Trypsin_SA-30-118b-3-183.raw", NativeID:"controllerType=0 controllerNumber=1 scan=6162"
TRUE	TRUE	(R)LNSQTFPILNIVQmSATR(V)	1	63.2	39.6407	49.79	5.3098	2	Oxidation (+16)	683.701	2048.08	3	0.007273	3.549	2465.83		61205.4	416	433	0	AAB27108.2,EMT26971.1,ACB41346.1	183-170517-Trypsin_SA-30-118b-3-183.6035.6035.3 File:"183-170517-Trypsin_SA-30-118b-3-183.raw", NativeID:"controllerType=0 controllerNumber=1 scan=6035"
TRUE	TRUE	(R)LNSQTFPILNIVQmSATR(V)	1	62.29	39.0124	61.95	7.11351	2	Oxidation (+16)	1025.05	2048.09	2	0.0176	8.589	2513.91		502766	416	433	0	AAB27108.2,EMT26971.1,ACB41346.1	183-170517-Trypsin_SA-30-118b-3-183.6154.6154.2 File:"183-170517-Trypsin_SA-30-118b-3-183.raw", NativeID:"controllerType=0 controllerNumber=1 scan=6154"
TRUE	TRUE	(R)LNSQTFPILNIVQmSATR(V)	1	62.86	39.4007	48.73	3.56864	2	Oxidation (+16)	683.702	2048.08	3	0.01167	5.693	2543.91		432631	416	433	0	AAB27108.2,EMT26971.1,ACB41346.1	183-170517-Trypsin_SA-30-118b-3-183.6234.6234.3 File:"183-170517-Trypsin_SA-30-118b-3-183.raw", NativeID:"controllerType=0 controllerNumber=1 scan=6234"
TRUE	TRUE	(R)LNSQTFPILNIVQmSATR(V)	1	60.74	39.6261	52.37	7.95861	2	Oxidation (+16)	1025.05	2048.08	2	0.008077	3.942	2456.82		21237.7	416	433	0	AAB27108.2,EMT26971.1,ACB41346.1	183-170517-Trypsin_SA-30-118b-3-183.6014.6014.2 File:"183-170517-Trypsin_SA-30-118b-3-183.raw", NativeID:"controllerType=0 controllerNumber=1 scan=6014"
TRUE	TRUE	(R)LNSQTFPILNIVQmSATR(V)	1	61.18	39.3932	48.55	2.85387	2	Oxidation (+16)	683.702	2048.09	3	0.01258	6.141	2542.89		530527	416	433	0	AAB27108.2,EMT26971.1,ACB41346.1	183-170517-Trypsin_SA-30-118b-3-183.6231.6231.3 File:"183-170517-Trypsin_SA-30-118b-3-183.raw", NativeID:"controllerType=0 controllerNumber=1 scan=6231"
TRUE	TRUE	(R)LNSQTFPILNIVQmSATR(V)	1	58.97	39.6416	53.26	5.67778	2	Oxidation (+16)	1025.05	2048.08	2	0.007589	3.704	2566.83		29751.3	416	433	0	AAB27108.2,EMT26971.1,ACB41346.1	183-170517-Trypsin_SA-30-118b-3-183.6292.6292.2 File:"183-170517-Trypsin_SA-30-118b-3-183.raw", NativeID:"controllerType=0 controllerNumber=1 scan=6292"
TRUE	TRUE	(R)LNSQTFPILNIVQmSATR(V)	1	58.97	39.1529	54.49	6.5376	2	Oxidation (+16)	1025.05	2048.09	2	0.01614	7.874	2540.58		553157	416	433	0	AAB27108.2,EMT26971.1,ACB41346.1	183-170517-Trypsin_SA-30-118b-3-183.6225.6225.2 File:"183-170517-Trypsin_SA-30-118b-3-183.raw", NativeID:"controllerType=0 controllerNumber=1 scan=6225"
TRUE	TRUE	(R)LNSQTFPILNIVQMSATR(V)	1	58.63	39.0053	55.64	2.45593	2		1017.05	2032.09	2	0.00934	4.594	2694.79		24972.8	416	433	0	AAB27108.2,EMT26971.1,ACB41346.1	183-170517-Trypsin_SA-30-118b-3-183.6586.6586.2 File:"183-170517-Trypsin_SA-30-118b-3-183.raw", NativeID:"controllerType=0 controllerNumber=1 scan=6586"
TRUE	TRUE	(R)LNSQTFPILNIVQmSATR(V)	1	58.74	39.6261	47.06	2.67778	2	Oxidation (+16)	683.701	2048.08	3	0.008371	4.085	2488.92		170394	416	433	0	AAB27108.2,EMT26971.1,ACB41346.1	183-170517-Trypsin_SA-30-118b-3-183.6092.6092.3 File:"183-170517-Trypsin_SA-30-118b-3-183.raw", NativeID:"controllerType=0 controllerNumber=1 scan=6092"
TRUE	TRUE	(R)LNSQTFPILNIVQmSATR(V)	1	60.16	39.1593	46.21	3.35655	2	Oxidation (+16)	683.703	2048.09	3	0.01533	7.48	2515.61		622914	416	433	0	AAB27108.2,EMT26971.1,ACB41346.1	183-170517-Trypsin_SA-30-118b-3-183.6159.6159.3 File:"183-170517-Trypsin_SA-30-118b-3-183.raw", NativeID:"controllerType=0 controllerNumber=1 scan=6159"
TRUE	TRUE	(R)LNSQTFPILNIVQmSATR(V)	1	80.37	38.9304	75.93	4.63827	2	Oxidation (+16)	1025.05	2048.09	2	0.01882	9.185	2539.9		550212	416	433	0	AAB27108.2,EMT26971.1,ACB41346.1	183-170517-Trypsin_SA-30-118b-3-183.6223.6223.2 File:"183-170517-Trypsin_SA-30-118b-3-183.raw", NativeID:"controllerType=0 controllerNumber=1 scan=6223"
TRUE	TRUE	(R)LNSQTFPILNIVQmSATR(V)	1	58.46	39.6416	40.5	3.33724	2	Oxidation (+16)	683.701	2048.08	3	0.007456	3.639	2465.05		47376.1	416	433	0	AAB27108.2,EMT26971.1,ACB41346.1	183-170517-Trypsin_SA-30-118b-3-183.6033.6033.3 File:"183-170517-Trypsin_SA-30-118b-3-183.raw", NativeID:"controllerType=0 controllerNumber=1 scan=6033"
TRUE	TRUE	(R)LNSQTFPILNIVQmSATR(V)	1	57.12	39.6416	41.39	3.12494	2	Oxidation (+16)	683.701	2048.08	3	0.007822	3.817	2462.91		43148.9	416	433	0	AAB27108.2,EMT26971.1,ACB41346.1	183-170517-Trypsin_SA-30-118b-3-183.6028.6028.3 File:"183-170517-Trypsin_SA-30-118b-3-183.raw", NativeID:"controllerType=0 controllerNumber=1 scan=6028"
TRUE	TRUE	(R)LNSQTFPILNIVQmSATR(V)	1	85.17	39.4675	79.06	7.16749	2	Oxidation (+16)	1025.05	2048.08	2	0.01076	5.253	2486.75		170305	416	433	0	AAB27108.2,EMT26971.1,ACB41346.1	183-170517-Trypsin_SA-30-118b-3-183.6086.6086.2 File:"183-170517-Trypsin_SA-30-118b-3-183.raw", NativeID:"controllerType=0 controllerNumber=1 scan=6086"
TRUE	TRUE	(R)LNSQTFPILNIVQmSATR(V)	1	54.6	39.2267	40.84	3.46852	2	Oxidation (+16)	683.703	2048.09	3	0.0146	7.123	2514.6		602332	416	433	0	AAB27108.2,EMT26971.1,ACB41346.1	183-170517-Trypsin_SA-30-118b-3-183.6156.6156.3 File:"183-170517-Trypsin_SA-30-118b-3-183.raw", NativeID:"controllerType=0 controllerNumber=1 scan=6156"
TRUE	TRUE	(R)LNSQTFPILNIVQmSATR(V)	1	89.6	38.9315	83.19	6.07058	2	Oxidation (+16)	1025.05	2048.09	2	0.01858	9.065	2539.21		591475	416	433	0	AAB27108.2,EMT26971.1,ACB41346.1	183-170517-Trypsin_SA-30-118b-3-183.6221.6221.2 File:"183-170517-Trypsin_SA-30-118b-3-183.raw", NativeID:"controllerType=0 controllerNumber=1 scan=6221"
TRUE	TRUE	(R)LNSQTFPILNIVQmSATR(V)	1	89.59	38.9949	84.12	6.76955	2	Oxidation (+16)	1025.05	2048.09	2	0.01833	8.946	2512.53		517647	416	433	0	AAB27108.2,EMT26971.1,ACB41346.1	183-170517-Trypsin_SA-30-118b-3-183.6150.6150.2 File:"183-170517-Trypsin_SA-30-118b-3-183.raw", NativeID:"controllerType=0 controllerNumber=1 scan=6150"
TRUE	TRUE	(K)tNANSMVSHIAGK(S)	1				6.67778	2	Ammonia-loss (-17)	656.822	1311.63	2	0.006224	4.742	1428.06		37416.7	508	520	0	EMS60011.1,EMT26971.1,ACB41346.1	183-170517-Trypsin_SA-30-118b-3-183.3514.3514.2 File:"183-170517-Trypsin_SA-30-118b-3-183.raw", NativeID:"controllerType=0 controllerNumber=1 scan=3514"
TRUE	TRUE	(K)TNANSmVSHIAGK(S)	1	71.34	39.9943	56.88	5.76955	2	Oxidation (+16)	673.332	1344.65	2	0.004047	3.007	1188.81		326577	508	520	0	EMS60011.1,EMT26971.1,ACB41346.1	183-170517-Trypsin_SA-30-118b-3-183.2798.2798.2 File:"183-170517-Trypsin_SA-30-118b-3-183.raw", NativeID:"controllerType=0 controllerNumber=1 scan=2798"
TRUE	TRUE	(K)TNANSmVSHIAGK(S)	1	74.63	39.9607	62.32	5.76955	2	Oxidation (+16)	673.333	1344.65	2	0.005025	3.734	1185.59		111616	508	520	0	EMS60011.1,EMT26971.1,ACB41346.1	183-170517-Trypsin_SA-30-118b-3-183.2786.2786.2 File:"183-170517-Trypsin_SA-30-118b-3-183.raw", NativeID:"controllerType=0 controllerNumber=1 scan=2786"
TRUE	TRUE	(K)tNANSMVSHIAGK(S)	1				6.07058	2	Ammonia-loss (-17)	656.822	1311.63	2	0.005736	4.37	1428.82		41158.2	508	520	0	EMS60011.1,EMT26971.1,ACB41346.1	183-170517-Trypsin_SA-30-118b-3-183.3516.3516.2 File:"183-170517-Trypsin_SA-30-118b-3-183.raw", NativeID:"controllerType=0 controllerNumber=1 scan=3516"
TRUE	TRUE	(K)TNANSMVSHIAGK(S)	1	80.25	39.3207	64.32	5.63827	2		665.335	1328.66	2	0.004456	3.351	1190.47		734825	508	520	0	EMS60011.1,EMT26971.1,ACB41346.1	183-170517-Trypsin_SA-30-118b-3-183.2804.2804.2 File:"183-170517-Trypsin_SA-30-118b-3-183.raw", NativeID:"controllerType=0 controllerNumber=1 scan=2804"
TRUE	TRUE	(K)TNANSmVSHIAGK(S)	1	82.32	40.0958	70.13	4.23657	2	Oxidation (+16)	673.332	1344.65	2	0.003925	2.917	1191.12		508795	508	520	0	EMS60011.1,EMT26971.1,ACB41346.1	183-170517-Trypsin_SA-30-118b-3-183.2807.2807.2 File:"183-170517-Trypsin_SA-30-118b-3-183.raw", NativeID:"controllerType=0 controllerNumber=1 scan=2807"
TRUE	TRUE	(K)TNANSmVSHIAGK(S)	1	84.9	40.0484	68.99	5.22185	2	Oxidation (+16)	673.336	1344.66	2	0.01149	8.541	974.704		1899770	508	520	0	EMS60011.1,EMT26971.1,ACB41346.1	183-170517-Trypsin_SA-30-118b-3-183.2198.2198.2 File:"183-170517-Trypsin_SA-30-118b-3-183.raw", NativeID:"controllerType=0 controllerNumber=1 scan=2198"
TRUE	TRUE	(K)TNANSmVSHIAGK(S)	1	84.83	39.9546	69.4	5.79588	2	Oxidation (+16)	673.333	1344.65	2	0.006001	4.46	972.251		79758.9	508	520	0	EMS60011.1,EMT26971.1,ACB41346.1	183-170517-Trypsin_SA-30-118b-3-183.2190.2190.2 File:"183-170517-Trypsin_SA-30-118b-3-183.raw", NativeID:"controllerType=0 controllerNumber=1 scan=2190"
TRUE	TRUE	(K)TNANSMVSHIAGK(S)	1	86.61	39.3171	69.33	5.63827	2		665.335	1328.66	2	0.005188	3.902	1184.7		85054.6	508	520	0	EMS60011.1,EMT26971.1,ACB41346.1	183-170517-Trypsin_SA-30-118b-3-183.2783.2783.2 File:"183-170517-Trypsin_SA-30-118b-3-183.raw", NativeID:"controllerType=0 controllerNumber=1 scan=2783"
TRUE	TRUE	(K)TNANSMVSHIAGK(S)	1	86.66	39.3197	69.27	5.5376	2		665.335	1328.66	2	0.004944	3.718	1188.13		515216	508	520	0	EMS60011.1,EMT26971.1,ACB41346.1	183-170517-Trypsin_SA-30-118b-3-183.2795.2795.2 File:"183-170517-Trypsin_SA-30-118b-3-183.raw", NativeID:"controllerType=0 controllerNumber=1 scan=2795"
TRUE	TRUE	(K)TNANSmVSHIAGK(S)	1	87.19	40.0363	71.79	6.07058	2	Oxidation (+16)	673.334	1344.65	2	0.008443	6.274	973.23		353425	508	520	0	EMS60011.1,EMT26971.1,ACB41346.1	183-170517-Trypsin_SA-30-118b-3-183.2193.2193.2 File:"183-170517-Trypsin_SA-30-118b-3-183.raw", NativeID:"controllerType=0 controllerNumber=1 scan=2193"
TRUE	TRUE	(K)TNAnSmVSHIAGK(S)	1	70.52	39.9651	10.12	4.25181	2	Deamidated (+1), Oxidation (+16)	673.826	1345.64	2	0.007703	5.72	1000.03		19389.3	508	520	0	EMS60011.1,EMT26971.1,ACB41346.1	183-170517-Trypsin_SA-30-118b-3-183.2273.2273.2 File:"183-170517-Trypsin_SA-30-118b-3-183.raw", NativeID:"controllerType=0 controllerNumber=1 scan=2273"
TRUE	TRUE	(K)TnANSmVSHIAGK(S)	1	72.62	39.8087	4.06	5.95861	2	Deamidated (+1), Oxidation (+16)	673.825	1345.64	2	0.005749	4.269	1011.68		45173.2	508	520	0	EMS60011.1,EMT26971.1,ACB41346.1	183-170517-Trypsin_SA-30-118b-3-183.2303.2303.2 File:"183-170517-Trypsin_SA-30-118b-3-183.raw", NativeID:"controllerType=0 controllerNumber=1 scan=2303"
TRUE	TRUE	(K)TNANSMVSHIAGK(S)	1	39.16	39.3141	21.44	1.85387	2		443.893	1328.66	3	0.006793	5.109	1184.2		253942	508	520	0	EMS60011.1,EMT26971.1,ACB41346.1	183-170517-Trypsin_SA-30-118b-3-183.2781.2781.3 File:"183-170517-Trypsin_SA-30-118b-3-183.raw", NativeID:"controllerType=0 controllerNumber=1 scan=2781"
TRUE	TRUE	(K)TnANSmVSHIAGK(S)	1	69.67	39.8087	3.22	4.60206	2	Deamidated (+1), Oxidation (+16)	673.825	1345.64	2	0.005749	4.269	1013.33		28723.5	508	520	0	EMS60011.1,EMT26971.1,ACB41346.1	183-170517-Trypsin_SA-30-118b-3-183.2307.2307.2 File:"183-170517-Trypsin_SA-30-118b-3-183.raw", NativeID:"controllerType=0 controllerNumber=1 scan=2307"
TRUE	TRUE	(K)TNANSmVSHIAGK(S)	1	37.25	39.959	22.87	1.92082	2	Oxidation (+16)	449.224	1344.65	3	0.005409	4.02	1188.59		1121410	508	520	0	EMS60011.1,EMT26971.1,ACB41346.1	183-170517-Trypsin_SA-30-118b-3-183.2797.2797.3 File:"183-170517-Trypsin_SA-30-118b-3-183.raw", NativeID:"controllerType=0 controllerNumber=1 scan=2797"
TRUE	TRUE	(K)TnANSMVSHIAGK(S)	1	41.05	39.5885	0.08	3.19382	2	Deamidated (+1)	444.221	1329.64	3	0.00651	4.892	1329.08		60842.9	508	520	0	EMS60011.1,EMT26971.1,ACB41346.1	183-170517-Trypsin_SA-30-118b-3-183.3249.3249.3 File:"183-170517-Trypsin_SA-30-118b-3-183.raw", NativeID:"controllerType=0 controllerNumber=1 scan=3249"
TRUE	TRUE	(K)TNAnSmVSHIAGK(S)	1	37.78	39.8078	1.08	2.65758	2	Deamidated (+1), Oxidation (+16)	449.553	1345.64	3	0.006041	4.486	1011.41		184236	508	520	0	EMS60011.1,EMT26971.1,ACB41346.1	183-170517-Trypsin_SA-30-118b-3-183.2302.2302.3 File:"183-170517-Trypsin_SA-30-118b-3-183.raw", NativeID:"controllerType=0 controllerNumber=1 scan=2302"
TRUE	TRUE	(K)TNAnSMVSHIAGK(S)	1	44.19	39.5885	3.69	2.52288	2	Deamidated (+1)	444.221	1329.64	3	0.004863	3.655	1332.87		45883.2	508	520	0	EMS60011.1,EMT26971.1,ACB41346.1	183-170517-Trypsin_SA-30-118b-3-183.3261.3261.3 File:"183-170517-Trypsin_SA-30-118b-3-183.raw", NativeID:"controllerType=0 controllerNumber=1 scan=3261"
TRUE	TRUE	(K)TNANSMVSHIAGK(S)	1	38.82	39.3141	22.38	1.4437	2		443.893	1328.66	3	0.006883	5.177	1182.83		130280	508	520	0	EMS60011.1,EMT26971.1,ACB41346.1	183-170517-Trypsin_SA-30-118b-3-183.2777.2777.3 File:"183-170517-Trypsin_SA-30-118b-3-183.raw", NativeID:"controllerType=0 controllerNumber=1 scan=2777"
TRUE	TRUE	(K)TNANSmVSHIAGK(S)	1	36.58	39.9935	22.27	1.00877	2	Oxidation (+16)	449.225	1344.65	3	0.00678	5.038	971.946		168523	508	520	0	EMS60011.1,EMT26971.1,ACB41346.1	183-170517-Trypsin_SA-30-118b-3-183.2189.2189.3 File:"183-170517-Trypsin_SA-30-118b-3-183.raw", NativeID:"controllerType=0 controllerNumber=1 scan=2189"
TRUE	TRUE	(K)TNANSmVSHIAGK(S)	1	34.86	39.9546	20.07	1.18709	2	Oxidation (+16)	449.224	1344.65	3	0.005682	4.223	1185.01		320273	508	520	0	EMS60011.1,EMT26971.1,ACB41346.1	183-170517-Trypsin_SA-30-118b-3-183.2784.2784.3 File:"183-170517-Trypsin_SA-30-118b-3-183.raw", NativeID:"controllerType=0 controllerNumber=1 scan=2784"
TRUE	TRUE	(K)TNAnSmVSHIAGK(S)	1	41.01	39.8218	0.73	2.03152	2	Deamidated (+1), Oxidation (+16)	449.552	1345.63	3	0.004667	3.466	1010.36		115313	508	520	0	EMS60011.1,EMT26971.1,ACB41346.1	183-170517-Trypsin_SA-30-118b-3-183.2299.2299.3 File:"183-170517-Trypsin_SA-30-118b-3-183.raw", NativeID:"controllerType=0 controllerNumber=1 scan=2299"
TRUE	TRUE	(K)TNANSmVSHIAGK(S)	1	36.41	40.0389	20.23	1	2	Oxidation (+16)	449.226	1344.66	3	0.0109	8.102	973.012		879030	508	520	0	EMS60011.1,EMT26971.1,ACB41346.1	183-170517-Trypsin_SA-30-118b-3-183.2192.2192.3 File:"183-170517-Trypsin_SA-30-118b-3-183.raw", NativeID:"controllerType=0 controllerNumber=1 scan=2192"
TRUE	TRUE	(K)TNAnSMVSHIAGK(S)	1	39.45	39.5866	0.52	2.13077	2	Deamidated (+1)	444.221	1329.64	3	0.005505	4.137	1330.69		75307	508	520	0	EMS60011.1,EMT26971.1,ACB41346.1	183-170517-Trypsin_SA-30-118b-3-183.3254.3254.3 File:"183-170517-Trypsin_SA-30-118b-3-183.raw", NativeID:"controllerType=0 controllerNumber=1 scan=3254"
TRUE	TRUE	(K)TNANSmVSHIAGK(S)	1	34.94	40.0234	20.24	0.853872	2	Oxidation (+16)	449.227	1344.66	3	0.01264	9.395	974.497		5461240	508	520	0	EMS60011.1,EMT26971.1,ACB41346.1	183-170517-Trypsin_SA-30-118b-3-183.2197.2197.3 File:"183-170517-Trypsin_SA-30-118b-3-183.raw", NativeID:"controllerType=0 controllerNumber=1 scan=2197"
TRUE	TRUE	(K)TNANSMVSHIAGK(S)	1	34.14	39.3892	17.68	1.11351	2		443.894	1328.66	3	0.008716	6.555	1187.92		2136430	508	520	0	EMS60011.1,EMT26971.1,ACB41346.1	183-170517-Trypsin_SA-30-118b-3-183.2794.2794.3 File:"183-170517-Trypsin_SA-30-118b-3-183.raw", NativeID:"controllerType=0 controllerNumber=1 scan=2794"
TRUE	TRUE	(K)TNAnSmVSHIAGK(S)	0.99	36.22	39.8227	4.07	0.823909	2	Deamidated (+1), Oxidation (+16)	449.553	1345.64	3	0.007139	5.301	999.745		213153	508	520	0	EMS60011.1,EMT26971.1,ACB41346.1	183-170517-Trypsin_SA-30-118b-3-183.2272.2272.3 File:"183-170517-Trypsin_SA-30-118b-3-183.raw", NativeID:"controllerType=0 controllerNumber=1 scan=2272"
TRUE	TRUE	(K)TNANSmVSHIAGK(S)	0.98	28.35	40.0363	4.2	1.17393	2	Oxidation (+16)	449.225	1344.65	3	0.008337	6.196	1183.43		118052	508	520	0	EMS60011.1,EMT26971.1,ACB41346.1	183-170517-Trypsin_SA-30-118b-3-183.2779.2779.3 File:"183-170517-Trypsin_SA-30-118b-3-183.raw", NativeID:"controllerType=0 controllerNumber=1 scan=2779"
TRUE	TRUE	(N)ANSMVSHIAGK(S)	1				3.27572	1		557.789	1113.56	2	0.00277	2.485	1198.76		89769.2	510	520	0	EMS60011.1,EMT26971.1,ACB41346.1	183-170517-Trypsin_SA-30-118b-3-183.2837.2837.2 File:"183-170517-Trypsin_SA-30-118b-3-183.raw", NativeID:"controllerType=0 controllerNumber=1 scan=2837"
TRUE	TRUE	(N)ANSMVSHIAGK(S)	1				3.95861	1		557.789	1113.56	2	0.003258	2.923	1196.62		95070.6	510	520	0	EMS60011.1,EMT26971.1,ACB41346.1	183-170517-Trypsin_SA-30-118b-3-183.2829.2829.2 File:"183-170517-Trypsin_SA-30-118b-3-183.raw", NativeID:"controllerType=0 controllerNumber=1 scan=2829"
TRUE	TRUE	(N)ANSMVSHIAGK(S)	1				3.4318	1		557.789	1113.56	2	0.00338	3.033	1194.57		99053.9	510	520	0	EMS60011.1,EMT26971.1,ACB41346.1	183-170517-Trypsin_SA-30-118b-3-183.2821.2821.2 File:"183-170517-Trypsin_SA-30-118b-3-183.raw", NativeID:"controllerType=0 controllerNumber=1 scan=2821"
TRUE	TRUE	(K)SSILGALPVDVIAN(A)	1				2.17393	1		684.892	1367.77	2	0.003824	2.794	2334.53		14755.4	521	534	0	EMS60011.1	183-170517-Trypsin_SA-30-118b-3-183.5733.5733.2 File:"183-170517-Trypsin_SA-30-118b-3-183.raw", NativeID:"controllerType=0 controllerNumber=1 scan=5733"
TRUE	TRUE	(K)SSILGALPVDVIANAY(G)	1				4.61979	1		801.943	1601.87	2	0.004986	3.111	2614.9		12317	521	536	0	EMS60011.1	183-170517-Trypsin_SA-30-118b-3-183.6405.6405.2 File:"183-170517-Trypsin_SA-30-118b-3-183.raw", NativeID:"controllerType=0 controllerNumber=1 scan=6405"
TRUE	TRUE	(K)SSILGALPVDVIANAYGISR(T)	1	71.28	37.273	61.42	10.2596	2		1008.56	2015.11	2	0.00823	4.082	2725.29		91830.7	521	540	0	EMS60011.1	183-170517-Trypsin_SA-30-118b-3-183.6659.6659.2 File:"183-170517-Trypsin_SA-30-118b-3-183.raw", NativeID:"controllerType=0 controllerNumber=1 scan=6659"
TRUE	TRUE	(K)SSILGALPVDVIANAYGISR(T)	1	68.22	37.273	57.99	10.3372	2		1008.56	2015.11	2	0.00823	4.082	2726.01		74680	521	540	0	EMS60011.1	183-170517-Trypsin_SA-30-118b-3-183.6661.6661.2 File:"183-170517-Trypsin_SA-30-118b-3-183.raw", NativeID:"controllerType=0 controllerNumber=1 scan=6661"
TRUE	TRUE	(K)SSILGALPVDVIANAYGISR(T)	1	67.72	37.2762	57.85	10.3768	2		1008.56	2015.11	2	0.00762	3.78	2724.58		113768	521	540	0	EMS60011.1	183-170517-Trypsin_SA-30-118b-3-183.6657.6657.2 File:"183-170517-Trypsin_SA-30-118b-3-183.raw", NativeID:"controllerType=0 controllerNumber=1 scan=6657"
TRUE	TRUE	(K)SSILGALPVDVIANAYGISR(T)	1	65.54	37.4257	51.77	9.95861	2		1008.56	2015.11	2	0.006764	3.355	2698.58		30936.8	521	540	0	EMS60011.1	183-170517-Trypsin_SA-30-118b-3-183.6595.6595.2 File:"183-170517-Trypsin_SA-30-118b-3-183.raw", NativeID:"controllerType=0 controllerNumber=1 scan=6595"
TRUE	TRUE	(K)SSILGALPVDVIANAYGISR(T)	1	78.08	37.2762	59.96	5.65758	2		672.712	2015.11	3	0.007546	3.743	2704.1		42037.7	521	540	0	EMS60011.1	183-170517-Trypsin_SA-30-118b-3-183.6609.6609.3 File:"183-170517-Trypsin_SA-30-118b-3-183.raw", NativeID:"controllerType=0 controllerNumber=1 scan=6609"
TRUE	TRUE	(K)SSILGALPVDVIANAYGISR(T)	1	78.51	37.209	68.51	7.92082	2		1008.56	2015.11	2	0.009206	4.566	2699.34		39318.5	521	540	0	EMS60011.1	183-170517-Trypsin_SA-30-118b-3-183.6597.6597.2 File:"183-170517-Trypsin_SA-30-118b-3-183.raw", NativeID:"controllerType=0 controllerNumber=1 scan=6597"
TRUE	TRUE	(K)SSILGALPVDVIANAYGISR(T)	1	59.59	37.3207	51.78	8.88606	2		1008.56	2015.11	2	0.00701	3.477	2697.81		23444.7	521	540	0	EMS60011.1	183-170517-Trypsin_SA-30-118b-3-183.6593.6593.2 File:"183-170517-Trypsin_SA-30-118b-3-183.raw", NativeID:"controllerType=0 controllerNumber=1 scan=6593"
TRUE	TRUE	(K)SSILGALPVDVIANAYGISR(T)	1	56.92	37.3215	39.9	5.01323	2		672.711	2015.11	3	0.006997	3.471	2705.19		68083.6	521	540	0	EMS60011.1	183-170517-Trypsin_SA-30-118b-3-183.6612.6612.3 File:"183-170517-Trypsin_SA-30-118b-3-183.raw", NativeID:"controllerType=0 controllerNumber=1 scan=6612"
TRUE	TRUE	(K)SSILGALPVDVIANAYGISR(T)	1	56.34	37.2738	40.34	4.69897	2		672.712	2015.11	3	0.008461	4.197	2703.01		41961.8	521	540	0	EMS60011.1	183-170517-Trypsin_SA-30-118b-3-183.6606.6606.3 File:"183-170517-Trypsin_SA-30-118b-3-183.raw", NativeID:"controllerType=0 controllerNumber=1 scan=6606"
TRUE	TRUE	(K)FSREEELGVFAPK(F)	1	59.64	39.7575	45.19	2.5376	2		754.894	1507.77	2	0.006608	4.38	1678.43		63837.6	548	560	0	EMS60011.1,EMT26971.1,ACB41346.1	183-170517-Trypsin_SA-30-118b-3-183.4164.4164.2 File:"183-170517-Trypsin_SA-30-118b-3-183.raw", NativeID:"controllerType=0 controllerNumber=1 scan=4164"
TRUE	TRUE	(K)FSREEELGVFAPK(F)	1	58.47	39.7603	45.67	3.04576	2		754.895	1507.78	2	0.00795	5.269	1677.38		40093	548	560	0	EMS60011.1,EMT26971.1,ACB41346.1	183-170517-Trypsin_SA-30-118b-3-183.4161.4161.2 File:"183-170517-Trypsin_SA-30-118b-3-183.raw", NativeID:"controllerType=0 controllerNumber=1 scan=4161"
TRUE	TRUE	(K)FSREEELGVFAPK(F)	1	57.23	39.7248	46.73	3.04576	2		754.894	1507.77	2	0.005388	3.571	1676.62		31798.7	548	560	0	EMS60011.1,EMT26971.1,ACB41346.1	183-170517-Trypsin_SA-30-118b-3-183.4159.4159.2 File:"183-170517-Trypsin_SA-30-118b-3-183.raw", NativeID:"controllerType=0 controllerNumber=1 scan=4159"
TRUE	TRUE	(K)FSREEELGVFAPK(F)	1	55.82	39.7672	43.58	3.19382	2		754.894	1507.77	2	0.005876	3.895	1704.03		65055.7	548	560	0	EMS60011.1,EMT26971.1,ACB41346.1	183-170517-Trypsin_SA-30-118b-3-183.4240.4240.2 File:"183-170517-Trypsin_SA-30-118b-3-183.raw", NativeID:"controllerType=0 controllerNumber=1 scan=4240"
TRUE	TRUE	(K)FSREEELGVFAPK(F)	1	53.83	39.7603	40.44	2.61979	2		754.894	1507.77	2	0.007096	4.703	1705.77		61181.7	548	560	0	EMS60011.1,EMT26971.1,ACB41346.1	183-170517-Trypsin_SA-30-118b-3-183.4245.4245.2 File:"183-170517-Trypsin_SA-30-118b-3-183.raw", NativeID:"controllerType=0 controllerNumber=1 scan=4245"
TRUE	TRUE	(K)FSREEELGVFAPK(F)	1	48.33	39.7603	35.05	1.95861	2		754.894	1507.77	2	0.007218	4.784	1705.05		63260.8	548	560	0	EMS60011.1,EMT26971.1,ACB41346.1	183-170517-Trypsin_SA-30-118b-3-183.4243.4243.2 File:"183-170517-Trypsin_SA-30-118b-3-183.raw", NativeID:"controllerType=0 controllerNumber=1 scan=4243"
TRUE	TRUE	(K)FSREEELGVFAPK(F)	1	45.32	39.508	28.07	1.22915	2		503.601	1507.78	3	0.01514	10.03	1698.61		1154510	548	560	0	EMS60011.1,EMT26971.1,ACB41346.1	183-170517-Trypsin_SA-30-118b-3-183.4225.4225.3 File:"183-170517-Trypsin_SA-30-118b-3-183.raw", NativeID:"controllerType=0 controllerNumber=1 scan=4225"
TRUE	TRUE	(K)FSREEELGVFAPK(F)	1	44.19	39.508	24.29	1.49485	2		503.601	1507.78	3	0.01487	9.853	1700.23		794426	548	560	0	EMS60011.1,EMT26971.1,ACB41346.1	183-170517-Trypsin_SA-30-118b-3-183.4230.4230.3 File:"183-170517-Trypsin_SA-30-118b-3-183.raw", NativeID:"controllerType=0 controllerNumber=1 scan=4230"
TRUE	TRUE	(K)FSREEELGVFAPK(F)	1	42.2	39.7575	23.18	2	2		503.599	1507.77	3	0.006718	4.453	1673.12		70208.1	548	560	0	EMS60011.1,EMT26971.1,ACB41346.1	183-170517-Trypsin_SA-30-118b-3-183.4151.4151.3 File:"183-170517-Trypsin_SA-30-118b-3-183.raw", NativeID:"controllerType=0 controllerNumber=1 scan=4151"
TRUE	TRUE	(K)FSREEELGVFAPK(F)	1	41.5	39.6398	23.38	1.39794	2		503.6	1507.78	3	0.01212	8.032	1699.54		1013980	548	560	0	EMS60011.1,EMT26971.1,ACB41346.1	183-170517-Trypsin_SA-30-118b-3-183.4228.4228.3 File:"183-170517-Trypsin_SA-30-118b-3-183.raw", NativeID:"controllerType=0 controllerNumber=1 scan=4228"
TRUE	TRUE	(K)FSREEELGVFAPK(F)	1	36.58	39.7253	23.53	1.65758	2		503.598	1507.77	3	0.005068	3.359	1670.84		60488.6	548	560	0	EMS60011.1,EMT26971.1,ACB41346.1	183-170517-Trypsin_SA-30-118b-3-183.4145.4145.3 File:"183-170517-Trypsin_SA-30-118b-3-183.raw", NativeID:"controllerType=0 controllerNumber=1 scan=4145"
TRUE	TRUE	(K)FSREEELGVFAPK(F)	1	40.22	39.7243	17.96	1.95861	2		503.598	1507.77	3	0.005527	3.663	1671.92		119315	548	560	0	EMS60011.1,EMT26971.1,ACB41346.1	183-170517-Trypsin_SA-30-118b-3-183.4148.4148.3 File:"183-170517-Trypsin_SA-30-118b-3-183.raw", NativeID:"controllerType=0 controllerNumber=1 scan=4148"
TRUE	TRUE	(R)eEELGVFAPK(F)	1	45.95	38.253	24.6	1.79588	2	Glu->pyro-Glu (-18)	550.785	1099.56	2	0.0005329	0.4842	1547.02		55031.8	551	560	0	EMS60011.1,EMT26971.1,ACB41346.1	183-170517-Trypsin_SA-30-118b-3-183.3843.3843.2 File:"183-170517-Trypsin_SA-30-118b-3-183.raw", NativeID:"controllerType=0 controllerNumber=1 scan=3843"
TRUE	TRUE	(R)EEELGVFAPK(F)	1	39.17	39.9202	25.55	1.34679	2		559.795	1117.58	2	0.009744	8.711	1557.75		2010160	551	560	0	EMS60011.1,EMT26971.1,ACB41346.1	183-170517-Trypsin_SA-30-118b-3-183.3873.3873.2 File:"183-170517-Trypsin_SA-30-118b-3-183.raw", NativeID:"controllerType=0 controllerNumber=1 scan=3873"
TRUE	TRUE	(R)eEELGVFAPK(F)	1	43.67	38.2937	19.67	2.22915	2	Glu->pyro-Glu (-18)	550.786	1099.56	2	0.001999	1.816	1545.53		24500.8	551	560	0	EMS60011.1,EMT26971.1,ACB41346.1	183-170517-Trypsin_SA-30-118b-3-183.3839.3839.2 File:"183-170517-Trypsin_SA-30-118b-3-183.raw", NativeID:"controllerType=0 controllerNumber=1 scan=3839"
TRUE	TRUE	(R)EEELGVFAPK(F)	1	32.11	40.0286	19.09	2.07572	2		559.795	1117.58	2	0.01011	9.038	1559.32		1755830	551	560	0	EMS60011.1,EMT26971.1,ACB41346.1	183-170517-Trypsin_SA-30-118b-3-183.3878.3878.2 File:"183-170517-Trypsin_SA-30-118b-3-183.raw", NativeID:"controllerType=0 controllerNumber=1 scan=3878"
TRUE	TRUE	(R)EEELGVFAPK(F)	1	32.6	40.0268	19.84	1.40894	2		559.793	1117.57	2	0.004984	4.456	1531.12		52112.4	551	560	0	EMS60011.1,EMT26971.1,ACB41346.1	183-170517-Trypsin_SA-30-118b-3-183.3800.3800.2 File:"183-170517-Trypsin_SA-30-118b-3-183.raw", NativeID:"controllerType=0 controllerNumber=1 scan=3800"
TRUE	TRUE	(R)EEELGVFAPK(F)	1	32.03	40.0277	19.69	1.72125	2		559.792	1117.57	2	0.00425	3.8	1532.16		73870.8	551	560	0	EMS60011.1,EMT26971.1,ACB41346.1	183-170517-Trypsin_SA-30-118b-3-183.3803.3803.2 File:"183-170517-Trypsin_SA-30-118b-3-183.raw", NativeID:"controllerType=0 controllerNumber=1 scan=3803"
TRUE	TRUE	(R)eEELGVFAPK(F)	1	41.11	38.2937	20.76	0.638272	2	Glu->pyro-Glu (-18)	550.786	1099.56	2	0.002243	2.038	1547.78		53603	551	560	0	EMS60011.1,EMT26971.1,ACB41346.1	183-170517-Trypsin_SA-30-118b-3-183.3845.3845.2 File:"183-170517-Trypsin_SA-30-118b-3-183.raw", NativeID:"controllerType=0 controllerNumber=1 scan=3845"
TRUE	TRUE	(R)EEELGVFAPK(F)	1	31.91	40.0268	20.01	1.14874	2		559.793	1117.57	2	0.004738	4.236	1530.37		36171.1	551	560	0	EMS60011.1,EMT26971.1,ACB41346.1	183-170517-Trypsin_SA-30-118b-3-183.3798.3798.2 File:"183-170517-Trypsin_SA-30-118b-3-183.raw", NativeID:"controllerType=0 controllerNumber=1 scan=3798"
TRUE	TRUE	(R)EEELGVFAPK(F)	1	32.04	39.9202	18.59	1.16115	2		559.795	1117.58	2	0.009866	8.82	1558.41		1873960	551	560	0	EMS60011.1,EMT26971.1,ACB41346.1	183-170517-Trypsin_SA-30-118b-3-183.3875.3875.2 File:"183-170517-Trypsin_SA-30-118b-3-183.raw", NativeID:"controllerType=0 controllerNumber=1 scan=3875"
TRUE	TRUE	(K)FSQSIFHSSP(T)	1				2.38722	1		568.775	1135.53	2	0.004994	4.394	1500.13		62498.4	561	570	0	EMS60011.1	183-170517-Trypsin_SA-30-118b-3-183.3724.3724.2 File:"183-170517-Trypsin_SA-30-118b-3-183.raw", NativeID:"controllerType=0 controllerNumber=1 scan=3724"
TRUE	TRUE	(K)FSQSIFHSSPTN(E)	1				5.95861	1		676.323	1350.63	2	0.0112	8.283	1463.63		1000840	561	572	0		183-170517-Trypsin_SA-30-118b-3-183.3626.3626.2 File:"183-170517-Trypsin_SA-30-118b-3-183.raw", NativeID:"controllerType=0 controllerNumber=1 scan=3626"
TRUE	TRUE	(K)FSQSIFHSSPTN(E)	1				5.50864	1		676.32	1350.63	2	0.005336	3.948	1435.58		49683.5	561	572	0		183-170517-Trypsin_SA-30-118b-3-183.3533.3533.2 File:"183-170517-Trypsin_SA-30-118b-3-183.raw", NativeID:"controllerType=0 controllerNumber=1 scan=3533"
TRUE	TRUE	(K)FSQSIFHSSPTN(E)	1				5.49485	1		676.323	1350.63	2	0.01156	8.554	1462.71		1045490	561	572	0		183-170517-Trypsin_SA-30-118b-3-183.3623.3623.2 File:"183-170517-Trypsin_SA-30-118b-3-183.raw", NativeID:"controllerType=0 controllerNumber=1 scan=3623"
TRUE	TRUE	(K)FSQSIFHSSPTN(E)	1				4.24413	1		676.32	1350.63	2	0.005458	4.038	1434.82		33085.5	561	572	0		183-170517-Trypsin_SA-30-118b-3-183.3531.3531.2 File:"183-170517-Trypsin_SA-30-118b-3-183.raw", NativeID:"controllerType=0 controllerNumber=1 scan=3531"

## Sheet: 4B Spot 5
Valid	Assigned	Sequence	Prob	Mascot Ion score	Mascot Identity score	Mascot Delta Ion Score	X! Tandem	NTT	Modifications	Observed	Actual Mass	Charge	Delta Da	Delta PPM	Retention Time	Intensity	TIC	Start	Stop	# Other Proteins	Other Proteins	Spectrum ID
TRUE	TRUE	DAALLHQCSPVADMSFLR	0.99	38.64	42.0938	28.32		2		658.66	1972.96	3	0.00857	4.342	1994.38		35754.3	0	0	0		186-170517-Trypsin_SA-30-118b-3-186.4748.4748.3 File:"186-170517-Trypsin_SA-30-118b-3-186.raw", NativeID:"controllerType=0 controllerNumber=1 scan=4748"
TRUE	TRUE	DAALLHQCSPVADMSFLR	0.98	36.96	42.141	26.63		2		658.659	1972.96	3	0.00674	3.414	1992.85		41673.2	0	0	0		186-170517-Trypsin_SA-30-118b-3-186.4744.4744.3 File:"186-170517-Trypsin_SA-30-118b-3-186.raw", NativeID:"controllerType=0 controllerNumber=1 scan=4744"
TRUE	TRUE	DAALLHQCSPVADMSFLR	0.97	34.73	42.0836	25.42		2		658.66	1972.96	3	0.008936	4.527	1993.62		49451.6	0	0	0		186-170517-Trypsin_SA-30-118b-3-186.4746.4746.3 File:"186-170517-Trypsin_SA-30-118b-3-186.raw", NativeID:"controllerType=0 controllerNumber=1 scan=4746"
TRUE	TRUE	(F)RIASEPQHPSSPEQQPTLQPQEHPVPHQK(L)	1				4.07058	1		1103.23	3306.67	3	0.01871	5.657	1062.7		414407	26	54	0		186-170517-Trypsin_SA-30-118b-3-186.2422.2422.3 File:"186-170517-Trypsin_SA-30-118b-3-186.raw", NativeID:"controllerType=0 controllerNumber=1 scan=2422"
TRUE	TRUE	(R)IASEPQHPSSPEQQPT(L)	1				3.50864	1		866.915	1731.82	2	0.008834	5.098	989.931		78721.8	27	42	0		186-170517-Trypsin_SA-30-118b-3-186.2239.2239.2 File:"186-170517-Trypsin_SA-30-118b-3-186.raw", NativeID:"controllerType=0 controllerNumber=1 scan=2239"
TRUE	TRUE	(R)IASEPQHPSSPEQQPTLQPQEHPVPHQK(L)	1	54.97	42.5443	47.2	1.95861	2		1051.2	3150.57	3	0.0202	6.409	1105.21		237238	27	54	0		186-170517-Trypsin_SA-30-118b-3-186.2538.2538.3 File:"186-170517-Trypsin_SA-30-118b-3-186.raw", NativeID:"controllerType=0 controllerNumber=1 scan=2538"
TRUE	TRUE	(R)IASEPQHPSSPEQQPTLQPQEHPVPHQK(L)	1	54.48	42.6439	46.72	4.92082	2		1051.2	3150.56	3	0.01544	4.899	1098.37		699662	27	54	0		186-170517-Trypsin_SA-30-118b-3-186.2517.2517.3 File:"186-170517-Trypsin_SA-30-118b-3-186.raw", NativeID:"controllerType=0 controllerNumber=1 scan=2517"
TRUE	TRUE	(R)IASEPQHPSSPEQQPTLQPQEHPVPHQK(L)	1	53.44	42.577	47.93	3.58503	2		1051.2	3150.57	3	0.018	5.712	1096.39		184299	27	54	0		186-170517-Trypsin_SA-30-118b-3-186.2511.2511.3 File:"186-170517-Trypsin_SA-30-118b-3-186.raw", NativeID:"controllerType=0 controllerNumber=1 scan=2511"
TRUE	TRUE	(R)IASEPQHPSSPEQQPTLQPQEHPVPHQK(L)	1	50.71	42.5938	41.48	2	2		1051.2	3150.57	3	0.01727	5.48	1105.91		129977	27	54	0		186-170517-Trypsin_SA-30-118b-3-186.2540.2540.3 File:"186-170517-Trypsin_SA-30-118b-3-186.raw", NativeID:"controllerType=0 controllerNumber=1 scan=2540"
TRUE	TRUE	(R)IASEPQHPSSPEQQPTLQPQEHPVPHQK(L)	1	46.8	42.6527	38.83	4.65758	2		1051.2	3150.56	3	0.01471	4.666	1097.42		334205	27	54	0		186-170517-Trypsin_SA-30-118b-3-186.2514.2514.3 File:"186-170517-Trypsin_SA-30-118b-3-186.raw", NativeID:"controllerType=0 controllerNumber=1 scan=2514"
TRUE	TRUE	(R)IASEPQHPSSPEQQPTLQPQEHPVPHQK(L)	1	44.71	42.577	38.72	3.19382	2		1051.2	3150.57	3	0.018	5.712	1104.55		363459	27	54	0		186-170517-Trypsin_SA-30-118b-3-186.2536.2536.3 File:"186-170517-Trypsin_SA-30-118b-3-186.raw", NativeID:"controllerType=0 controllerNumber=1 scan=2536"
TRUE	TRUE	(Q)PTLQPQEHPVPHQK(L)	1				3.10237	1		818.437	1634.86	2	0.006302	3.852	1097.68		123803	41	54	0		186-170517-Trypsin_SA-30-118b-3-186.2515.2515.2 File:"186-170517-Trypsin_SA-30-118b-3-186.raw", NativeID:"controllerType=0 controllerNumber=1 scan=2515"
TRUE	TRUE	(Q)PTLQPQEHPVPHQK(L)	1				3	1		818.437	1634.86	2	0.007156	4.374	1096.71		83254.6	41	54	0		186-170517-Trypsin_SA-30-118b-3-186.2512.2512.2 File:"186-170517-Trypsin_SA-30-118b-3-186.raw", NativeID:"controllerType=0 controllerNumber=1 scan=2512"
TRUE	TRUE	(Q)PTLQPQEHPVPHQK(L)	1				2.13077	1		818.438	1634.86	2	0.008986	5.493	1057.56		25990.4	41	54	0		186-170517-Trypsin_SA-30-118b-3-186.2407.2407.2 File:"186-170517-Trypsin_SA-30-118b-3-186.raw", NativeID:"controllerType=0 controllerNumber=1 scan=2407"
TRUE	TRUE	(Q)PTLQPQEHPVPHQK(L)	1				2.10791	1		818.438	1634.86	2	0.00911	5.569	1056.81		21673.6	41	54	0		186-170517-Trypsin_SA-30-118b-3-186.2405.2405.2 File:"186-170517-Trypsin_SA-30-118b-3-186.raw", NativeID:"controllerType=0 controllerNumber=1 scan=2405"
TRUE	TRUE	(Q)PTLQPQEHPVPHQK(L)	1				0.79588	1		545.96	1634.86	3	0.004153	2.539	1102.12		101853	41	54	0		186-170517-Trypsin_SA-30-118b-3-186.2529.2529.3 File:"186-170517-Trypsin_SA-30-118b-3-186.raw", NativeID:"controllerType=0 controllerNumber=1 scan=2529"
TRUE	TRUE	(Q)PQEHPVPHQK(L)	1				1.76955	1		598.814	1195.61	2	0.003408	2.848	1065.8		47936.4	45	54	0		186-170517-Trypsin_SA-30-118b-3-186.2432.2432.2 File:"186-170517-Trypsin_SA-30-118b-3-186.raw", NativeID:"controllerType=0 controllerNumber=1 scan=2432"
TRUE	TRUE	(R)DALLHQcSPVADmSFLR(S)	1				8.10237	2	Carbamidomethyl (+57), Oxidation (+16)	988.476	1974.94	2	0.008002	4.05	1697.41		29761.7	60	76	0		186-170517-Trypsin_SA-30-118b-3-186.4043.4043.2 File:"186-170517-Trypsin_SA-30-118b-3-186.raw", NativeID:"controllerType=0 controllerNumber=1 scan=4043"
TRUE	TRUE	(R)DALLHQcSPVADmSFLR(S)	1				7.92082	2	Carbamidomethyl (+57), Oxidation (+16)	988.476	1974.94	2	0.008246	4.173	1698.63		36857.1	60	76	0		186-170517-Trypsin_SA-30-118b-3-186.4046.4046.2 File:"186-170517-Trypsin_SA-30-118b-3-186.raw", NativeID:"controllerType=0 controllerNumber=1 scan=4046"
TRUE	TRUE	(R)DALLHQcSPVADmSFLR(S)	1				7.67778	2	Carbamidomethyl (+57), Oxidation (+16)	988.476	1974.94	2	0.008246	4.173	1699.4		56120.5	60	76	0		186-170517-Trypsin_SA-30-118b-3-186.4048.4048.2 File:"186-170517-Trypsin_SA-30-118b-3-186.raw", NativeID:"controllerType=0 controllerNumber=1 scan=4048"
TRUE	TRUE	(R)DALLHQcSPVADmSFLR(S)	1				5.284	2	Carbamidomethyl (+57), Oxidation (+16)	659.32	1974.94	3	0.008294	4.197	1694.65		122570	60	76	0		186-170517-Trypsin_SA-30-118b-3-186.4035.4035.3 File:"186-170517-Trypsin_SA-30-118b-3-186.raw", NativeID:"controllerType=0 controllerNumber=1 scan=4035"
TRUE	TRUE	(R)DALLHQcSPVADmSFLR(S)	1				4.18046	2	Carbamidomethyl (+57), Oxidation (+16)	659.32	1974.94	3	0.008477	4.29	1696.7		206393	60	76	0		186-170517-Trypsin_SA-30-118b-3-186.4041.4041.3 File:"186-170517-Trypsin_SA-30-118b-3-186.raw", NativeID:"controllerType=0 controllerNumber=1 scan=4041"
TRUE	TRUE	(R)DALLHQcSPVADmSFLR(S)	1				4.12494	2	Carbamidomethyl (+57), Oxidation (+16)	659.32	1974.94	3	0.009026	4.568	1695.98		177985	60	76	0		186-170517-Trypsin_SA-30-118b-3-186.4039.4039.3 File:"186-170517-Trypsin_SA-30-118b-3-186.raw", NativeID:"controllerType=0 controllerNumber=1 scan=4039"
TRUE	TRUE	(R)DALLHQCSPVADMSFLRS(Q)	1				0.920819	1		995.485	1988.96	2	0.01069	5.373	1710.85		45502.8	60	77	0		186-170517-Trypsin_SA-30-118b-3-186.4078.4078.2 File:"186-170517-Trypsin_SA-30-118b-3-186.raw", NativeID:"controllerType=0 controllerNumber=1 scan=4078"
TRUE	TRUE	(C)SPVADMSFLR(S)	1				2.16115	1		561.787	1121.56	2	0.00533	4.748	1746.92		33658.7	67	76	0		186-170517-Trypsin_SA-30-118b-3-186.4169.4169.2 File:"186-170517-Trypsin_SA-30-118b-3-186.raw", NativeID:"controllerType=0 controllerNumber=1 scan=4169"
TRUE	TRUE	(C)SPVADMSFLR(S)	1				2.03152	1		561.787	1121.56	2	0.004598	4.096	1746.17		31517.8	67	76	0		186-170517-Trypsin_SA-30-118b-3-186.4167.4167.2 File:"186-170517-Trypsin_SA-30-118b-3-186.raw", NativeID:"controllerType=0 controllerNumber=1 scan=4167"
TRUE	TRUE	(R)cEAIHNVVHAIILQQQK(Q)	1				4.36653	2	Carbamidomethyl (+57)	667.698	2000.07	3	0.00998	4.987	1674.65		219570	105	121	0		186-170517-Trypsin_SA-30-118b-3-186.3985.3985.3 File:"186-170517-Trypsin_SA-30-118b-3-186.raw", NativeID:"controllerType=0 controllerNumber=1 scan=3985"
TRUE	TRUE	(R)cEAIHnVVHAIILQQQK(Q)	1				2.04576	2	Dehydrated (-18), Carbamidomethyl (+57), Deamidated (+1)	662.022	1983.04	3	0.008271	4.169	2089.86		59039.8	105	121	0		186-170517-Trypsin_SA-30-118b-3-186.4963.4963.3 File:"186-170517-Trypsin_SA-30-118b-3-186.raw", NativeID:"controllerType=0 controllerNumber=1 scan=4963"
TRUE	TRUE	(H)AIILQQQK(Q)	0.98				1.48149	1		471.295	940.575	2	0.004338	4.607	1083.13		118981	114	121	0		186-170517-Trypsin_SA-30-118b-3-186.2476.2476.2 File:"186-170517-Trypsin_SA-30-118b-3-186.raw", NativeID:"controllerType=0 controllerNumber=1 scan=2476"
TRUE	TRUE	(H)AIILQQQK(Q)	0.98				1.13077	1		471.295	940.575	2	0.003912	4.155	1083.87		133982	114	121	0		186-170517-Trypsin_SA-30-118b-3-186.2478.2478.2 File:"186-170517-Trypsin_SA-30-118b-3-186.raw", NativeID:"controllerType=0 controllerNumber=1 scan=2478"
TRUE	TRUE	(H)AIILQQQK(Q)	0.98				0.769551	1		471.295	940.575	2	0.004156	4.414	1082.36		97393.3	114	121	0		186-170517-Trypsin_SA-30-118b-3-186.2474.2474.2 File:"186-170517-Trypsin_SA-30-118b-3-186.raw", NativeID:"controllerType=0 controllerNumber=1 scan=2474"
TRUE	TRUE	(K)QLVQGTSTQPQ(Q)	1				2.95861	1		593.809	1185.6	2	0.005052	4.258	1031.74		64004.6	122	132	0		186-170517-Trypsin_SA-30-118b-3-186.2345.2345.2 File:"186-170517-Trypsin_SA-30-118b-3-186.raw", NativeID:"controllerType=0 controllerNumber=1 scan=2345"
TRUE	TRUE	(K)QLVQGTSTQPQ(Q)	1				2.4437	1		593.809	1185.6	2	0.004564	3.846	1035		60152.7	122	132	0		186-170517-Trypsin_SA-30-118b-3-186.2355.2355.2 File:"186-170517-Trypsin_SA-30-118b-3-186.raw", NativeID:"controllerType=0 controllerNumber=1 scan=2355"
TRUE	TRUE	(K)QLVQGTSTQPQ(Q)	1				2.13668	1		593.81	1185.61	2	0.006152	5.185	1033.99		60894.7	122	132	0		186-170517-Trypsin_SA-30-118b-3-186.2352.2352.2 File:"186-170517-Trypsin_SA-30-118b-3-186.raw", NativeID:"controllerType=0 controllerNumber=1 scan=2352"
TRUE	TRUE	(K)QLVQGTSTQPQQQQQ(Q)	1				6.92082	1		849.929	1697.84	2	0.01028	6.049	1024.69		67890.4	122	136	0		186-170517-Trypsin_SA-30-118b-3-186.2324.2324.2 File:"186-170517-Trypsin_SA-30-118b-3-186.raw", NativeID:"controllerType=0 controllerNumber=1 scan=2324"
TRUE	TRUE	(K)QLVQGTSTQPQQQQQQGQQEH(G)	1				2.31876	1		1203.58	2405.15	2	0.01641	6.819	989.612		58815.7	122	142	0		186-170517-Trypsin_SA-30-118b-3-186.2238.2238.2 File:"186-170517-Trypsin_SA-30-118b-3-186.raw", NativeID:"controllerType=0 controllerNumber=1 scan=2238"

## Sheet: 4B Spot 6
Valid	Assigned	Sequence	Prob	Mascot Ion score	Mascot Identity score	Mascot Delta Ion Score	X! Tandem	NTT	Modifications	Observed	Actual Mass	Charge	Delta Da	Delta PPM	Retention Time	Intensity	TIC	Start	Stop	# Other Proteins	Other Proteins	Spectrum ID
TRUE	TRUE	(A)DPPPVHDTDGNELR(A)	1	38.93	40.4234	26.08	2.49485	1		521.249	1560.73	3	0.00844	5.404	1052.96		222598	23	36	0	XP_020178784.1,-WASI_BU-1\,prf||1207200A,IAAS_WHEAT	184-170517-Trypsin_SA-30-118b-3-184.2484.2484.3 File:"184-170517-Trypsin_SA-30-118b-3-184.raw", NativeID:"controllerType=0 controllerNumber=1 scan=2484"
TRUE	TRUE	(A)DPPPVHDTDGNELR(A)	1	32.91	40.3222	16.23	2.22915	1		521.248	1560.72	3	0.006058	3.879	1134.9		103209	23	36	0	XP_020178784.1,-WASI_BU-1\,prf||1207200A,IAAS_WHEAT	184-170517-Trypsin_SA-30-118b-3-184.2710.2710.3 File:"184-170517-Trypsin_SA-30-118b-3-184.raw", NativeID:"controllerType=0 controllerNumber=1 scan=2710"
TRUE	TRUE	(A)DPPPVHDTDGNELR(A)	1	32.04	40.3354	14.14	2.08092	1		521.249	1560.72	3	0.006607	4.231	1135.63		85756.6	23	36	0	XP_020178784.1,-WASI_BU-1\,prf||1207200A,IAAS_WHEAT	184-170517-Trypsin_SA-30-118b-3-184.2712.2712.3 File:"184-170517-Trypsin_SA-30-118b-3-184.raw", NativeID:"controllerType=0 controllerNumber=1 scan=2712"
TRUE	TRUE	(A)DPPPVHDTDGNELR(A)	1	32.78	40.4222	17.92	2.11351	1		521.249	1560.73	3	0.007888	5.051	1024.53		326618	23	36	0	XP_020178784.1,-WASI_BU-1\,prf||1207200A,IAAS_WHEAT	184-170517-Trypsin_SA-30-118b-3-184.2403.2403.3 File:"184-170517-Trypsin_SA-30-118b-3-184.raw", NativeID:"controllerType=0 controllerNumber=1 scan=2403"
TRUE	TRUE	(A)DPPPVHDTDGNELR(A)	1	28.33	40.3354	17.1	1.63827	1		521.249	1560.72	3	0.006607	4.231	1080.9		181892	23	36	0	XP_020178784.1,-WASI_BU-1\,prf||1207200A,IAAS_WHEAT	184-170517-Trypsin_SA-30-118b-3-184.2559.2559.3 File:"184-170517-Trypsin_SA-30-118b-3-184.raw", NativeID:"controllerType=0 controllerNumber=1 scan=2559"
TRUE	TRUE	(A)DPPPVHDTDGNELR(A)	1	27.12	40.4285	14.73	1.58503	1		521.249	1560.73	3	0.008623	5.521	1051.59		328131	23	36	0	XP_020178784.1,-WASI_BU-1\,prf||1207200A,IAAS_WHEAT	184-170517-Trypsin_SA-30-118b-3-184.2480.2480.3 File:"184-170517-Trypsin_SA-30-118b-3-184.raw", NativeID:"controllerType=0 controllerNumber=1 scan=2480"
TRUE	TRUE	(A)DPPPVHDTDGNELR(A)	1	41	40.4234	26.3	3.74473	1		781.37	1560.73	2	0.007902	5.06	1053.2		137618	23	36	0	XP_020178784.1,-WASI_BU-1\,prf||1207200A,IAAS_WHEAT	184-170517-Trypsin_SA-30-118b-3-184.2485.2485.2 File:"184-170517-Trypsin_SA-30-118b-3-184.raw", NativeID:"controllerType=0 controllerNumber=1 scan=2485"
TRUE	TRUE	(A)DPPPVHDTDGNELR(A)	1	36.05	40.3226	16.81	1.95861	1		521.248	1560.72	3	0.005692	3.645	1078.63		182314	23	36	0	XP_020178784.1,-WASI_BU-1\,prf||1207200A,IAAS_WHEAT	184-170517-Trypsin_SA-30-118b-3-184.2552.2552.3 File:"184-170517-Trypsin_SA-30-118b-3-184.raw", NativeID:"controllerType=0 controllerNumber=1 scan=2552"
TRUE	TRUE	(A)DPPPVHDTDGNELR(A)	1	34.27	40.3226	17	2.82391	1		781.369	1560.72	2	0.005582	3.574	1138.17		40788.4	23	36	0	XP_020178784.1,-WASI_BU-1\,prf||1207200A,IAAS_WHEAT	184-170517-Trypsin_SA-30-118b-3-184.2718.2718.2 File:"184-170517-Trypsin_SA-30-118b-3-184.raw", NativeID:"controllerType=0 controllerNumber=1 scan=2718"
TRUE	TRUE	(A)DPPPVHDTDGNELR(A)	1	37.01	40.1456	24.23	2.25181	1		781.368	1560.72	2	0.003752	2.403	1168.34		60416.3	23	36	0	XP_020178784.1,-WASI_BU-1\,prf||1207200A,IAAS_WHEAT	184-170517-Trypsin_SA-30-118b-3-184.2802.2802.2 File:"184-170517-Trypsin_SA-30-118b-3-184.raw", NativeID:"controllerType=0 controllerNumber=1 scan=2802"
TRUE	TRUE	(A)DPPPVHDTDGNELR(A)	1	12.68	40.3854	4.34	1.76955	1		521.25	1560.73	3	0.009904	6.342	1108.64		169907	23	36	0	XP_020178784.1,-WASI_BU-1\,prf||1207200A,IAAS_WHEAT	184-170517-Trypsin_SA-30-118b-3-184.2635.2635.3 File:"184-170517-Trypsin_SA-30-118b-3-184.raw", NativeID:"controllerType=0 controllerNumber=1 scan=2635"
TRUE	TRUE	(A)DPPPVHDTDGNELR(A)	1	32.63	40.3028	19.57	1.72125	1		521.249	1560.72	3	0.007522	4.816	1134.16		99813.7	23	36	0	XP_020178784.1,-WASI_BU-1\,prf||1207200A,IAAS_WHEAT	184-170517-Trypsin_SA-30-118b-3-184.2708.2708.3 File:"184-170517-Trypsin_SA-30-118b-3-184.raw", NativeID:"controllerType=0 controllerNumber=1 scan=2708"
TRUE	TRUE	(A)DPPPVHDTDGNELR(A)	1	26.72	40.3133	15.38	1.63827	1		521.248	1560.72	3	0.005326	3.41	1161.3		165377	23	36	0	XP_020178784.1,-WASI_BU-1\,prf||1207200A,IAAS_WHEAT	184-170517-Trypsin_SA-30-118b-3-184.2780.2780.3 File:"184-170517-Trypsin_SA-30-118b-3-184.raw", NativeID:"controllerType=0 controllerNumber=1 scan=2780"
TRUE	TRUE	(A)DPPPVHDTDGNELR(A)	1	29.33	40.3234	12.23	1.95861	1		781.369	1560.72	2	0.005826	3.731	1139.69		37216.5	23	36	0	XP_020178784.1,-WASI_BU-1\,prf||1207200A,IAAS_WHEAT	184-170517-Trypsin_SA-30-118b-3-184.2722.2722.2 File:"184-170517-Trypsin_SA-30-118b-3-184.raw", NativeID:"controllerType=0 controllerNumber=1 scan=2722"
TRUE	TRUE	(A)DPPPVHDTDGNELR(A)	1	37.92	40.3205	29.87	2.12494	1		781.369	1560.72	2	0.00607	3.887	1111.61		58238.4	23	36	0	XP_020178784.1,-WASI_BU-1\,prf||1207200A,IAAS_WHEAT	184-170517-Trypsin_SA-30-118b-3-184.2644.2644.2 File:"184-170517-Trypsin_SA-30-118b-3-184.raw", NativeID:"controllerType=0 controllerNumber=1 scan=2644"
TRUE	TRUE	(A)DPPPVHDTDGNELR(A)	1	58.44	40.4234	43.73	2.76955	1		781.37	1560.73	2	0.008024	5.138	1055.52		120187	23	36	0	XP_020178784.1,-WASI_BU-1\,prf||1207200A,IAAS_WHEAT	184-170517-Trypsin_SA-30-118b-3-184.2492.2492.2 File:"184-170517-Trypsin_SA-30-118b-3-184.raw", NativeID:"controllerType=0 controllerNumber=1 scan=2492"
TRUE	TRUE	(A)DPPPVHDTDGNELR(A)	1	27.31	40.3242	14.39	2	1		781.369	1560.72	2	0.005948	3.809	1169.94		52119.7	23	36	0	XP_020178784.1,-WASI_BU-1\,prf||1207200A,IAAS_WHEAT	184-170517-Trypsin_SA-30-118b-3-184.2807.2807.2 File:"184-170517-Trypsin_SA-30-118b-3-184.raw", NativeID:"controllerType=0 controllerNumber=1 scan=2807"
TRUE	TRUE	(A)DPPPVHDTDGNELR(A)	1	51.71	40.4653	37.87	1.50864	1		781.372	1560.73	2	0.01181	7.561	1027.59		592161	23	36	0	XP_020178784.1,-WASI_BU-1\,prf||1207200A,IAAS_WHEAT	184-170517-Trypsin_SA-30-118b-3-184.2413.2413.2 File:"184-170517-Trypsin_SA-30-118b-3-184.raw", NativeID:"controllerType=0 controllerNumber=1 scan=2413"
TRUE	TRUE	(A)DPPPVHDTDGNELR(A)	1	48.76	40.3354	39.15	1.88606	1		781.369	1560.72	2	0.00656	4.201	1084.03		76352	23	36	0	XP_020178784.1,-WASI_BU-1\,prf||1207200A,IAAS_WHEAT	184-170517-Trypsin_SA-30-118b-3-184.2568.2568.2 File:"184-170517-Trypsin_SA-30-118b-3-184.raw", NativeID:"controllerType=0 controllerNumber=1 scan=2568"
TRUE	TRUE	(A)DPPPVHDTDGNELR(A)	1	35.48	40.2792	25.85	1.4437	1		781.369	1560.72	2	0.006438	4.122	1138.93		40114.4	23	36	0	XP_020178784.1,-WASI_BU-1\,prf||1207200A,IAAS_WHEAT	184-170517-Trypsin_SA-30-118b-3-184.2720.2720.2 File:"184-170517-Trypsin_SA-30-118b-3-184.raw", NativeID:"controllerType=0 controllerNumber=1 scan=2720"
TRUE	TRUE	(A)DPPPVHDTDGNELR(A)	1	36.78	40.3354	26.13	1.65758	1		781.369	1560.72	2	0.006804	4.357	1082.66		71791	23	36	0	XP_020178784.1,-WASI_BU-1\,prf||1207200A,IAAS_WHEAT	184-170517-Trypsin_SA-30-118b-3-184.2564.2564.2 File:"184-170517-Trypsin_SA-30-118b-3-184.raw", NativeID:"controllerType=0 controllerNumber=1 scan=2564"
TRUE	TRUE	(A)DPPPVHDTDGNELR(A)	1	46.08	40.4234	36.25	2.35655	1		781.37	1560.73	2	0.007902	5.06	1024.79		143179	23	36	0	XP_020178784.1,-WASI_BU-1\,prf||1207200A,IAAS_WHEAT	184-170517-Trypsin_SA-30-118b-3-184.2404.2404.2 File:"184-170517-Trypsin_SA-30-118b-3-184.raw", NativeID:"controllerType=0 controllerNumber=1 scan=2404"
TRUE	TRUE	(A)DPPPVHDTDGNELR(A)	1	47.51	40.4218	33.17	2.26761	1		781.37	1560.73	2	0.009	5.763	1026.36		358851	23	36	0	XP_020178784.1,-WASI_BU-1\,prf||1207200A,IAAS_WHEAT	184-170517-Trypsin_SA-30-118b-3-184.2409.2409.2 File:"184-170517-Trypsin_SA-30-118b-3-184.raw", NativeID:"controllerType=0 controllerNumber=1 scan=2409"
TRUE	TRUE	(A)DPPPVHDTDGNELR(A)	1	45.42	40.1557	34.43	1.52288	1		781.367	1560.72	2	0.00302	1.934	1166.75		65459.9	23	36	0	XP_020178784.1,-WASI_BU-1\,prf||1207200A,IAAS_WHEAT	184-170517-Trypsin_SA-30-118b-3-184.2797.2797.2 File:"184-170517-Trypsin_SA-30-118b-3-184.raw", NativeID:"controllerType=0 controllerNumber=1 scan=2797"
TRUE	TRUE	(A)DPPPVHDTDGNELR(A)	1	44.97	40.3854	32.69	1.49485	1		521.25	1560.73	3	0.009904	6.342	1106.84		134954	23	36	0	XP_020178784.1,-WASI_BU-1\,prf||1207200A,IAAS_WHEAT	184-170517-Trypsin_SA-30-118b-3-184.2630.2630.3 File:"184-170517-Trypsin_SA-30-118b-3-184.raw", NativeID:"controllerType=0 controllerNumber=1 scan=2630"
TRUE	TRUE	(A)DPPPVHDTDGNELR(A)	1	34.15	40.3072	18.16	1.13668	1		781.368	1560.72	2	0.004728	3.027	1110.26		51929.8	23	36	0	XP_020178784.1,-WASI_BU-1\,prf||1207200A,IAAS_WHEAT	184-170517-Trypsin_SA-30-118b-3-184.2640.2640.2 File:"184-170517-Trypsin_SA-30-118b-3-184.raw", NativeID:"controllerType=0 controllerNumber=1 scan=2640"
TRUE	TRUE	(A)DPPPVHDTDGNELR(A)	1	33.27	40.4234	24.39	0.920819	1		521.249	1560.73	3	0.00844	5.404	1107.59		190529	23	36	0	XP_020178784.1,-WASI_BU-1\,prf||1207200A,IAAS_WHEAT	184-170517-Trypsin_SA-30-118b-3-184.2632.2632.3 File:"184-170517-Trypsin_SA-30-118b-3-184.raw", NativeID:"controllerType=0 controllerNumber=1 scan=2632"
TRUE	TRUE	(A)DPPPVHDTDGNELR(A)	1	26.28	40.1456	13.73	1.46852	1		521.248	1560.72	3	0.003679	2.356	1162.34		176696	23	36	0	XP_020178784.1,-WASI_BU-1\,prf||1207200A,IAAS_WHEAT	184-170517-Trypsin_SA-30-118b-3-184.2783.2783.3 File:"184-170517-Trypsin_SA-30-118b-3-184.raw", NativeID:"controllerType=0 controllerNumber=1 scan=2783"
TRUE	TRUE	(A)DPPPVHDTDGNELR(A)	1	28.05	40.4234	15.64	0.677781	1		521.249	1560.73	3	0.00844	5.404	1052.28		305180	23	36	0	XP_020178784.1,-WASI_BU-1\,prf||1207200A,IAAS_WHEAT	184-170517-Trypsin_SA-30-118b-3-184.2482.2482.3 File:"184-170517-Trypsin_SA-30-118b-3-184.raw", NativeID:"controllerType=0 controllerNumber=1 scan=2482"
TRUE	TRUE	(A)DPPPVHDTDGNELR(A)	1	35.57	40.445	18.9	1.07572	1		521.25	1560.73	3	0.01155	7.396	1026.14		652506	23	36	0	XP_020178784.1,-WASI_BU-1\,prf||1207200A,IAAS_WHEAT	184-170517-Trypsin_SA-30-118b-3-184.2408.2408.3 File:"184-170517-Trypsin_SA-30-118b-3-184.raw", NativeID:"controllerType=0 controllerNumber=1 scan=2408"
TRUE	TRUE	(A)DPPPVHDTDGNELR(A)	1	40.89	40.4234	27.61	1.36653	1		781.37	1560.73	2	0.008024	5.138	1054.23		119071	23	36	0	XP_020178784.1,-WASI_BU-1\,prf||1207200A,IAAS_WHEAT	184-170517-Trypsin_SA-30-118b-3-184.2488.2488.2 File:"184-170517-Trypsin_SA-30-118b-3-184.raw", NativeID:"controllerType=0 controllerNumber=1 scan=2488"
TRUE	TRUE	(A)DPPPVHDTDGNELR(A)	1	40.06	40.3354	26.3	0.638272	1		521.249	1560.72	3	0.006607	4.231	1079.63		199507	23	36	0	XP_020178784.1,-WASI_BU-1\,prf||1207200A,IAAS_WHEAT	184-170517-Trypsin_SA-30-118b-3-184.2555.2555.3 File:"184-170517-Trypsin_SA-30-118b-3-184.raw", NativeID:"controllerType=0 controllerNumber=1 scan=2555"
TRUE	TRUE	(A)DPPPVHDTDGNELR(A)	1	38.82	40.3222	25.95	0.337242	1		521.248	1560.72	3	0.006058	3.879	1023.49		118699	23	36	0	XP_020178784.1,-WASI_BU-1\,prf||1207200A,IAAS_WHEAT	184-170517-Trypsin_SA-30-118b-3-184.2400.2400.3 File:"184-170517-Trypsin_SA-30-118b-3-184.raw", NativeID:"controllerType=0 controllerNumber=1 scan=2400"
TRUE	TRUE	(A)DPPPVHDTDGNELR(A)	1	30.66	40.3189	17.39	1.27572	1		781.369	1560.72	2	0.006194	3.966	1081.6		71302.6	23	36	0	XP_020178784.1,-WASI_BU-1\,prf||1207200A,IAAS_WHEAT	184-170517-Trypsin_SA-30-118b-3-184.2561.2561.2 File:"184-170517-Trypsin_SA-30-118b-3-184.raw", NativeID:"controllerType=0 controllerNumber=1 scan=2561"
TRUE	TRUE	(A)DPPPVHDTDGNELR(A)	1	27.54	40.2991	15.77	0.091515	1		521.248	1560.72	3	0.004594	2.942	1163.36		212316	23	36	0	XP_020178784.1,-WASI_BU-1\,prf||1207200A,IAAS_WHEAT	184-170517-Trypsin_SA-30-118b-3-184.2786.2786.3 File:"184-170517-Trypsin_SA-30-118b-3-184.raw", NativeID:"controllerType=0 controllerNumber=1 scan=2786"
TRUE	TRUE	(A)DPPPVHDTDGNELR(A)	1	32.77	40.2792	21.78	0.0177288	1		781.369	1560.72	2	0.006438	4.122	1112.69		55965.4	23	36	0	XP_020178784.1,-WASI_BU-1\,prf||1207200A,IAAS_WHEAT	184-170517-Trypsin_SA-30-118b-3-184.2647.2647.2 File:"184-170517-Trypsin_SA-30-118b-3-184.raw", NativeID:"controllerType=0 controllerNumber=1 scan=2647"
TRUE	TRUE	(D)PPPVHDTDGNELR(A)	1				5.00877	1		723.853	1445.69	2	0.001944	1.344	1033.68		222016	24	36	0	XP_020178784.1,-WASI_BU-1\,prf||1207200A,IAAS_WHEAT	184-170517-Trypsin_SA-30-118b-3-184.2434.2434.2 File:"184-170517-Trypsin_SA-30-118b-3-184.raw", NativeID:"controllerType=0 controllerNumber=1 scan=2434"
TRUE	TRUE	(D)PPPVHDTDGNELR(A)	1				4.09152	1		723.856	1445.7	2	0.007558	5.224	1036.07		229286	24	36	0	XP_020178784.1,-WASI_BU-1\,prf||1207200A,IAAS_WHEAT	184-170517-Trypsin_SA-30-118b-3-184.2442.2442.2 File:"184-170517-Trypsin_SA-30-118b-3-184.raw", NativeID:"controllerType=0 controllerNumber=1 scan=2442"
TRUE	TRUE	(D)PPPVHDTDGNELR(A)	1				3.69897	1		723.855	1445.7	2	0.005484	3.791	973.869		38628.8	24	36	0	XP_020178784.1,-WASI_BU-1\,prf||1207200A,IAAS_WHEAT	184-170517-Trypsin_SA-30-118b-3-184.2265.2265.2 File:"184-170517-Trypsin_SA-30-118b-3-184.raw", NativeID:"controllerType=0 controllerNumber=1 scan=2265"
TRUE	TRUE	(P)PPVHDTDGNELR(A)	1				3	1		675.328	1348.64	2	0.004694	3.478	973.567		10860.5	25	36	0	XP_020178784.1,-WASI_BU-1\,prf||1207200A,IAAS_WHEAT	184-170517-Trypsin_SA-30-118b-3-184.2264.2264.2 File:"184-170517-Trypsin_SA-30-118b-3-184.raw", NativeID:"controllerType=0 controllerNumber=1 scan=2264"
TRUE	TRUE	(P)PPVHDTDGNELR(A)	1				1.52288	1		675.328	1348.64	2	0.00445	3.297	1158.73		9983.1	25	36	0	XP_020178784.1,-WASI_BU-1\,prf||1207200A,IAAS_WHEAT	184-170517-Trypsin_SA-30-118b-3-184.2773.2773.2 File:"184-170517-Trypsin_SA-30-118b-3-184.raw", NativeID:"controllerType=0 controllerNumber=1 scan=2773"
TRUE	TRUE	(R)ADANYYVLPA(N)	1				2.13077	1		548.771	1095.53	2	0.004136	3.772	1718.57		36438.1	37	46	0	XP_020178784.1,-WASI_BU-1\,prf||1207200A,IAAS_WHEAT	184-170517-Trypsin_SA-30-118b-3-184.4317.4317.2 File:"184-170517-Trypsin_SA-30-118b-3-184.raw", NativeID:"controllerType=0 controllerNumber=1 scan=4317"
TRUE	TRUE	(R)ADANYYVLPA(N)	1				1.67778	1		1096.54	1095.53	1	0.005553	5.064	1719.31		31694.1	37	46	0	XP_020178784.1,-WASI_BU-1\,prf||1207200A,IAAS_WHEAT	184-170517-Trypsin_SA-30-118b-3-184.4319.4319.1 File:"184-170517-Trypsin_SA-30-118b-3-184.raw", NativeID:"controllerType=0 controllerNumber=1 scan=4319"
TRUE	TRUE	(R)ADANYYVLPAnR(A)	1	39	40.3671	21.22	3.02687	2	Deamidated (+1)	684.336	1366.66	2	0.005026	3.675	1469.29		43773.5	37	48	0	XP_020178784.1,-WASI_BU-1\,prf||1207200A,IAAS_WHEAT	184-170517-Trypsin_SA-30-118b-3-184.3665.3665.2 File:"184-170517-Trypsin_SA-30-118b-3-184.raw", NativeID:"controllerType=0 controllerNumber=1 scan=3665"
TRUE	TRUE	(R)ADANYYVLPANR(A)	1	63.25	40.0026	49.14	1.74473	2		683.845	1365.67	2	0.006742	4.933	1415.06		81582	37	48	0	XP_020178784.1,-WASI_BU-1\,prf||1207200A,IAAS_WHEAT	184-170517-Trypsin_SA-30-118b-3-184.3516.3516.2 File:"184-170517-Trypsin_SA-30-118b-3-184.raw", NativeID:"controllerType=0 controllerNumber=1 scan=3516"
TRUE	TRUE	(R)ADANYYVLPANR(A)	1	50.79	40.0026	43.04	2.25964	2		683.845	1365.67	2	0.006742	4.933	1414.31		44061.3	37	48	0	XP_020178784.1,-WASI_BU-1\,prf||1207200A,IAAS_WHEAT	184-170517-Trypsin_SA-30-118b-3-184.3514.3514.2 File:"184-170517-Trypsin_SA-30-118b-3-184.raw", NativeID:"controllerType=0 controllerNumber=1 scan=3514"
TRUE	TRUE	(R)ADANYYVLPANR(A)	1	50.15	40.003	39.82	3.01323	2		683.845	1365.67	2	0.007232	5.292	1415.82		162395	37	48	0	XP_020178784.1,-WASI_BU-1\,prf||1207200A,IAAS_WHEAT	184-170517-Trypsin_SA-30-118b-3-184.3518.3518.2 File:"184-170517-Trypsin_SA-30-118b-3-184.raw", NativeID:"controllerType=0 controllerNumber=1 scan=3518"
TRUE	TRUE	(R)ADANYYVLPAnR(A)	1	38.09	40.4202	19.42	2.16749	2	Deamidated (+1)	684.335	1366.66	2	0.004294	3.14	1470.35		43198.6	37	48	0	XP_020178784.1,-WASI_BU-1\,prf||1207200A,IAAS_WHEAT	184-170517-Trypsin_SA-30-118b-3-184.3668.3668.2 File:"184-170517-Trypsin_SA-30-118b-3-184.raw", NativeID:"controllerType=0 controllerNumber=1 scan=3668"
TRUE	TRUE	(R)ADANYYVLPAnR(A)	1	40.83	40.3671	19.81	1.4437	2	Deamidated (+1)	684.336	1366.66	2	0.004904	3.586	1471.41		39307.1	37	48	0	XP_020178784.1,-WASI_BU-1\,prf||1207200A,IAAS_WHEAT	184-170517-Trypsin_SA-30-118b-3-184.3671.3671.2 File:"184-170517-Trypsin_SA-30-118b-3-184.raw", NativeID:"controllerType=0 controllerNumber=1 scan=3671"
TRUE	TRUE	(R)AHGGGLTMAPGH(G)	1				5.30103	1		553.266	1104.52	2	0.003882	3.512	968.176		76077.9	49	60	0	XP_020178784.1,-WASI_BU-1\,prf||1207200A,IAAS_WHEAT	184-170517-Trypsin_SA-30-118b-3-184.2247.2247.2 File:"184-170517-Trypsin_SA-30-118b-3-184.raw", NativeID:"controllerType=0 controllerNumber=1 scan=2247"
TRUE	TRUE	(R)AHGGGLTMAPGH(G)	1				6.76955	1		553.266	1104.52	2	0.00486	4.396	969.472		91470.9	49	60	0	XP_020178784.1,-WASI_BU-1\,prf||1207200A,IAAS_WHEAT	184-170517-Trypsin_SA-30-118b-3-184.2251.2251.2 File:"184-170517-Trypsin_SA-30-118b-3-184.raw", NativeID:"controllerType=0 controllerNumber=1 scan=2251"
TRUE	TRUE	(R)AHGGGLTMAPGHGR(R)	1	25.44	40.6908	15.87	5.82391	2		440.223	1317.65	3	0.009963	7.555	912.549		782431	49	62	0	XP_020178784.1,-WASI_BU-1\,prf||1207200A,IAAS_WHEAT	184-170517-Trypsin_SA-30-118b-3-184.2079.2079.3 File:"184-170517-Trypsin_SA-30-118b-3-184.raw", NativeID:"controllerType=0 controllerNumber=1 scan=2079"
TRUE	TRUE	(R)AHGGGLTMAPGHGR(R)	1	33.93	40.6859	24.46	5.40894	2		440.221	1317.64	3	0.005385	4.084	911.273		389534	49	62	0	XP_020178784.1,-WASI_BU-1\,prf||1207200A,IAAS_WHEAT	184-170517-Trypsin_SA-30-118b-3-184.2075.2075.3 File:"184-170517-Trypsin_SA-30-118b-3-184.raw", NativeID:"controllerType=0 controllerNumber=1 scan=2075"
TRUE	TRUE	(R)AHGGGLTmAPGHGR(R)	1	60.94	40.1174	54.73	5.25964	2	Oxidation (+16)	667.826	1333.64	2	0.006119	4.585	914.33		49082.3	49	62	0	XP_020178784.1,-WASI_BU-1\,prf||1207200A,IAAS_WHEAT	184-170517-Trypsin_SA-30-118b-3-184.2086.2086.2 File:"184-170517-Trypsin_SA-30-118b-3-184.raw", NativeID:"controllerType=0 controllerNumber=1 scan=2086"
TRUE	TRUE	(R)AHGGGLTmAPGHGR(R)	1	72.81	40.1953	60.14	8.11351	2	Oxidation (+16)	667.826	1333.64	2	0.006851	5.133	875.183		451240	49	62	0	XP_020178784.1,-WASI_BU-1\,prf||1207200A,IAAS_WHEAT	184-170517-Trypsin_SA-30-118b-3-184.1967.1967.2 File:"184-170517-Trypsin_SA-30-118b-3-184.raw", NativeID:"controllerType=0 controllerNumber=1 scan=1967"
TRUE	TRUE	(R)AHGGGLTMAPGHGR(R)	1	70.45	40.6896	61.99	8.10791	2		659.827	1317.64	2	0.004086	3.099	915.064		44342.2	49	62	0	XP_020178784.1,-WASI_BU-1\,prf||1207200A,IAAS_WHEAT	184-170517-Trypsin_SA-30-118b-3-184.2088.2088.2 File:"184-170517-Trypsin_SA-30-118b-3-184.raw", NativeID:"controllerType=0 controllerNumber=1 scan=2088"
TRUE	TRUE	(R)AHGGGLTMAPGHGR(R)	1	74.32	40.6882	64.73	8.67778	2		659.828	1317.64	2	0.005062	3.839	912.759		236846	49	62	0	XP_020178784.1,-WASI_BU-1\,prf||1207200A,IAAS_WHEAT	184-170517-Trypsin_SA-30-118b-3-184.2080.2080.2 File:"184-170517-Trypsin_SA-30-118b-3-184.raw", NativeID:"controllerType=0 controllerNumber=1 scan=2080"
TRUE	TRUE	(R)AHGGGLTMAPGHGR(R)	1	75.22	40.6882	64.35	7.19382	2		659.828	1317.64	2	0.00433	3.284	911.549		151702	49	62	0	XP_020178784.1,-WASI_BU-1\,prf||1207200A,IAAS_WHEAT	184-170517-Trypsin_SA-30-118b-3-184.2076.2076.2 File:"184-170517-Trypsin_SA-30-118b-3-184.raw", NativeID:"controllerType=0 controllerNumber=1 scan=2076"
TRUE	TRUE	(R)AHGGGLTmAPGHGR(R)	1	76.97	40.1233	68.83	7.3098	2	Oxidation (+16)	667.826	1333.64	2	0.006363	4.768	874.17		148809	49	62	0	XP_020178784.1,-WASI_BU-1\,prf||1207200A,IAAS_WHEAT	184-170517-Trypsin_SA-30-118b-3-184.1964.1964.2 File:"184-170517-Trypsin_SA-30-118b-3-184.raw", NativeID:"controllerType=0 controllerNumber=1 scan=1964"
TRUE	TRUE	(R)AHGGGLTmAPGHGR(R)	1	83.07	40.1017	73.41	6.11919	2	Oxidation (+16)	667.826	1333.64	2	0.005753	4.311	877.509		587590	49	62	0	XP_020178784.1,-WASI_BU-1\,prf||1207200A,IAAS_WHEAT	184-170517-Trypsin_SA-30-118b-3-184.1975.1975.2 File:"184-170517-Trypsin_SA-30-118b-3-184.raw", NativeID:"controllerType=0 controllerNumber=1 scan=1975"
TRUE	TRUE	(R)cPLFVSQEADGQR(D)	1	67.29	40.7181	44.89	3.40894	2	Carbamidomethyl (+57)	753.858	1505.7	2	0.007955	5.28	1354.93		32777.2	64	76	0	XP_020178784.1,-WASI_BU-1\,prf||1207200A,IAAS_WHEAT	184-170517-Trypsin_SA-30-118b-3-184.3353.3353.2 File:"184-170517-Trypsin_SA-30-118b-3-184.raw", NativeID:"controllerType=0 controllerNumber=1 scan=3353"
TRUE	TRUE	(R)cPLFVSQEADGQR(D)	1	70.8	40.7291	48.48	4.284	2	Carbamidomethyl (+57)	753.857	1505.7	2	0.006979	4.632	1356.32		66286.4	64	76	0	XP_020178784.1,-WASI_BU-1\,prf||1207200A,IAAS_WHEAT	184-170517-Trypsin_SA-30-118b-3-184.3357.3357.2 File:"184-170517-Trypsin_SA-30-118b-3-184.raw", NativeID:"controllerType=0 controllerNumber=1 scan=3357"
TRUE	TRUE	(R)cPLFVSQEADGQR(D)	1	67.04	40.7188	44.77	4.13077	2	Carbamidomethyl (+57)	753.858	1505.7	2	0.007467	4.956	1357.67		94364.4	64	76	0	XP_020178784.1,-WASI_BU-1\,prf||1207200A,IAAS_WHEAT	184-170517-Trypsin_SA-30-118b-3-184.3361.3361.2 File:"184-170517-Trypsin_SA-30-118b-3-184.raw", NativeID:"controllerType=0 controllerNumber=1 scan=3361"
TRUE	TRUE	(R)cPLFVSQEADGQR(D)	1	70.79	39.467	46.39	0.522879	2	Dehydrated (-18), Carboxymethyl (+58)	745.344	1488.67	2	0.005943	3.989	1877.41		25836.6	64	76	0	XP_020178784.1,-WASI_BU-1\,prf||1207200A,IAAS_WHEAT	184-170517-Trypsin_SA-30-118b-3-184.4726.4726.2 File:"184-170517-Trypsin_SA-30-118b-3-184.raw", NativeID:"controllerType=0 controllerNumber=1 scan=4726"
TRUE	TRUE	(R)cPLFVSQEADGQR(D)	1	70.07	39.5545	42.51	0.823909	2	Dehydrated (-18), Carboxymethyl (+58)	745.344	1488.67	2	0.006797	4.563	1878.16		21925.7	64	76	0	XP_020178784.1,-WASI_BU-1\,prf||1207200A,IAAS_WHEAT	184-170517-Trypsin_SA-30-118b-3-184.4728.4728.2 File:"184-170517-Trypsin_SA-30-118b-3-184.raw", NativeID:"controllerType=0 controllerNumber=1 scan=4728"
TRUE	TRUE	(R)cPLFVSQEADGQR(D)	1	64.87	39.3967	35.81	1.58503	2	Dehydrated (-18), Carboxymethyl (+58)	745.343	1488.67	2	0.005211	3.498	1876.65		24049	64	76	0	XP_020178784.1,-WASI_BU-1\,prf||1207200A,IAAS_WHEAT	184-170517-Trypsin_SA-30-118b-3-184.4724.4724.2 File:"184-170517-Trypsin_SA-30-118b-3-184.raw", NativeID:"controllerType=0 controllerNumber=1 scan=4724"
TRUE	TRUE	(L)FVSQEADGQR(D)	1				2.12494	1		568.775	1135.54	2	0.009382	8.255	924.826		824529	67	76	0	XP_020178784.1,-WASI_BU-1\,prf||1207200A,IAAS_WHEAT	184-170517-Trypsin_SA-30-118b-3-184.2125.2125.2 File:"184-170517-Trypsin_SA-30-118b-3-184.raw", NativeID:"controllerType=0 controllerNumber=1 scan=2125"
TRUE	TRUE	(R)IAPHGGGAPSDK(I)	1	56.62	39.6275	35.74	4.16749	2		553.785	1105.56	2	0.004012	3.626	54.3836		56485.2	83	94	0	XP_020178784.1	184-170517-Trypsin_SA-30-118b-3-184.126.126.2 File:"184-170517-Trypsin_SA-30-118b-3-184.raw", NativeID:"controllerType=0 controllerNumber=1 scan=126"
TRUE	TRUE	(R)IAPHGGGAPSDK(I)	1	53.35	39.5995	35.14	3.65758	2		553.786	1105.56	2	0.005722	5.171	1.4853		45740	83	94	0	XP_020178784.1	184-170517-Trypsin_SA-30-118b-3-184.4.4.2 File:"184-170517-Trypsin_SA-30-118b-3-184.raw", NativeID:"controllerType=0 controllerNumber=1 scan=4"
TRUE	TRUE	(R)IAPHGGGAPSDK(I)	1	58.21	39.5995	34.29	3.74473	2		553.786	1105.56	2	0.005356	4.84	28.4458		71773.7	83	94	0	XP_020178784.1	184-170517-Trypsin_SA-30-118b-3-184.66.66.2 File:"184-170517-Trypsin_SA-30-118b-3-184.raw", NativeID:"controllerType=0 controllerNumber=1 scan=66"
TRUE	TRUE	(R)IAPHGGGAPSDK(I)	1	53.77	39.7562	31.77	3.06048	2		553.785	1105.56	2	0.00389	3.515	0.7412		35794.3	83	94	0	XP_020178784.1	184-170517-Trypsin_SA-30-118b-3-184.2.2.2 File:"184-170517-Trypsin_SA-30-118b-3-184.raw", NativeID:"controllerType=0 controllerNumber=1 scan=2"
TRUE	TRUE	(R)IAPHGGGAPSDK(I)	1	53.72	39.6199	29.53	4.30103	2		553.785	1105.56	2	0.004622	4.177	29.1495		64064.6	83	94	0	XP_020178784.1	184-170517-Trypsin_SA-30-118b-3-184.68.68.2 File:"184-170517-Trypsin_SA-30-118b-3-184.raw", NativeID:"controllerType=0 controllerNumber=1 scan=68"
TRUE	TRUE	(R)IAPHGGGAPSDK(I)	1	52.67	39.6199	27.81	3.39794	2		553.786	1105.56	2	0.004868	4.399	27.7406		65088	83	94	0	XP_020178784.1	184-170517-Trypsin_SA-30-118b-3-184.64.64.2 File:"184-170517-Trypsin_SA-30-118b-3-184.raw", NativeID:"controllerType=0 controllerNumber=1 scan=64"
TRUE	TRUE	(R)IAPHGGGAPSDK(I)	1	55.61	39.6275	26.14	2.79588	2		553.785	1105.56	2	0.004256	3.846	81.3571		34065.8	83	94	0	XP_020178784.1	184-170517-Trypsin_SA-30-118b-3-184.188.188.2 File:"184-170517-Trypsin_SA-30-118b-3-184.raw", NativeID:"controllerType=0 controllerNumber=1 scan=188"
TRUE	TRUE	(R)IAPHGGGAPSDK(I)	1	50.44	39.6199	26.59	4.60206	2		553.786	1105.56	2	0.005112	4.62	2.2286		42712.2	83	94	0	XP_020178784.1	184-170517-Trypsin_SA-30-118b-3-184.6.6.2 File:"184-170517-Trypsin_SA-30-118b-3-184.raw", NativeID:"controllerType=0 controllerNumber=1 scan=6"
TRUE	TRUE	(R)IAPHGGGAPSDK(I)	1	49.78	39.7557	26.48	3.88606	2		553.785	1105.56	2	0.003524	3.185	82.8545		28200	83	94	0	XP_020178784.1	184-170517-Trypsin_SA-30-118b-3-184.192.192.2 File:"184-170517-Trypsin_SA-30-118b-3-184.raw", NativeID:"controllerType=0 controllerNumber=1 scan=192"
TRUE	TRUE	(R)IAPHGGGAPSDK(I)	1	44.11	39.6355	24.5	3.13077	2		553.785	1105.56	2	0.0045	4.067	82.1089		31576.9	83	94	0	XP_020178784.1	184-170517-Trypsin_SA-30-118b-3-184.190.190.2 File:"184-170517-Trypsin_SA-30-118b-3-184.raw", NativeID:"controllerType=0 controllerNumber=1 scan=190"
TRUE	TRUE	(R)IAPHGGGAPSDK(I)	1	43.96	39.6355	24.45	3.4437	2		553.785	1105.56	2	0.004378	3.956	55.8411		60126.6	83	94	0	XP_020178784.1	184-170517-Trypsin_SA-30-118b-3-184.130.130.2 File:"184-170517-Trypsin_SA-30-118b-3-184.raw", NativeID:"controllerType=0 controllerNumber=1 scan=130"
TRUE	TRUE	(R)IAPHGGGAPSDK(I)	1	41.12	39.6275	26.29	3.12494	2		553.785	1105.56	2	0.004256	3.846	55.116		56123.8	83	94	0	XP_020178784.1	184-170517-Trypsin_SA-30-118b-3-184.128.128.2 File:"184-170517-Trypsin_SA-30-118b-3-184.raw", NativeID:"controllerType=0 controllerNumber=1 scan=128"
TRUE	TRUE	(Q)STEWHIDSELVSGR(R)	1				6.29243	1		808.392	1614.77	2	0.006246	3.866	1632.19		38233.4	115	128	0	XP_020178784.1,-WASI_BU-1\,prf||1207200A,IAAS_WHEAT	184-170517-Trypsin_SA-30-118b-3-184.4090.4090.2 File:"184-170517-Trypsin_SA-30-118b-3-184.raw", NativeID:"controllerType=0 controllerNumber=1 scan=4090"
TRUE	TRUE	(H)IDSELVSGR(R)	1				0.853872	1		488.261	974.507	2	0.003624	3.715	1117.24		151771	120	128	0	XP_020178784.1,-WASI_BU-1\,prf||1207200A,IAAS_WHEAT	184-170517-Trypsin_SA-30-118b-3-184.2658.2658.2 File:"184-170517-Trypsin_SA-30-118b-3-184.raw", NativeID:"controllerType=0 controllerNumber=1 scan=2658"
TRUE	TRUE	(H)IDSELVSGR(R)	1				1.02687	1		488.261	974.508	2	0.004478	4.59	1118.25		346132	120	128	0	XP_020178784.1,-WASI_BU-1\,prf||1207200A,IAAS_WHEAT	184-170517-Trypsin_SA-30-118b-3-184.2661.2661.2 File:"184-170517-Trypsin_SA-30-118b-3-184.raw", NativeID:"controllerType=0 controllerNumber=1 scan=2661"
TRUE	TRUE	(H)IDSELVSGR(R)	1				1.31876	1		488.261	974.507	2	0.00399	4.09	1116.48		83970.9	120	128	0	XP_020178784.1,-WASI_BU-1\,prf||1207200A,IAAS_WHEAT	184-170517-Trypsin_SA-30-118b-3-184.2656.2656.2 File:"184-170517-Trypsin_SA-30-118b-3-184.raw", NativeID:"controllerType=0 controllerNumber=1 scan=2656"
TRUE	TRUE	(R)RHVITGPVR(D)	1	44.81	32.3274	30.96	1.76955	2		517.816	1033.62	2	0.002958	2.859	901.496		57975	129	137	0	XP_020178784.1,-WASI_BU-1\,prf||1207200A,IAAS_WHEAT	184-170517-Trypsin_SA-30-118b-3-184.2046.2046.2 File:"184-170517-Trypsin_SA-30-118b-3-184.raw", NativeID:"controllerType=0 controllerNumber=1 scan=2046"
TRUE	TRUE	(R)HVITGPVR(D)	1	40.19	32.0493	30.94	2.4437	2		439.768	877.521	2	0.007318	8.33	916.615		6146430	130	137	0	XP_020178784.1,-WASI_BU-1\,prf||1207200A,IAAS_WHEAT	184-170517-Trypsin_SA-30-118b-3-184.2093.2093.2 File:"184-170517-Trypsin_SA-30-118b-3-184.raw", NativeID:"controllerType=0 controllerNumber=1 scan=2093"
TRUE	TRUE	(R)HVITGPVR(D)	1	29.02	32.3502	24.6	2.36653	2		878.525	877.518	1	0.004645	5.287	922.952		6179.85	130	137	0	XP_020178784.1,-WASI_BU-1\,prf||1207200A,IAAS_WHEAT	184-170517-Trypsin_SA-30-118b-3-184.2119.2119.1 File:"184-170517-Trypsin_SA-30-118b-3-184.raw", NativeID:"controllerType=0 controllerNumber=1 scan=2119"
TRUE	TRUE	(R)HVITGPVR(D)	0.99	21.28	33.1197	15.21	1.08619	2		878.523	877.516	1	0.002447	2.785	917.884		206949	130	137	0	XP_020178784.1,-WASI_BU-1\,prf||1207200A,IAAS_WHEAT	184-170517-Trypsin_SA-30-118b-3-184.2099.2099.1 File:"184-170517-Trypsin_SA-30-118b-3-184.raw", NativeID:"controllerType=0 controllerNumber=1 scan=2099"
TRUE	TRUE	(R)HVITGPVR(D)	0.97	20.96	33.1281	13.9	1.02228	2		878.524	877.517	1	0.003363	3.828	919.879		105684	130	137	0	XP_020178784.1,-WASI_BU-1\,prf||1207200A,IAAS_WHEAT	184-170517-Trypsin_SA-30-118b-3-184.2107.2107.1 File:"184-170517-Trypsin_SA-30-118b-3-184.raw", NativeID:"controllerType=0 controllerNumber=1 scan=2107"
TRUE	TRUE	(R)HVITGPVRDPSPSGR(E)	1	22.33	39.5226	17.01	1.56864	2		525.62	1573.84	3	0.005304	3.368	973.306		180053	130	144	0	XP_020178784.1,-WASI_BU-1\,prf||1207200A,IAAS_WHEAT	184-170517-Trypsin_SA-30-118b-3-184.2263.2263.3 File:"184-170517-Trypsin_SA-30-118b-3-184.raw", NativeID:"controllerType=0 controllerNumber=1 scan=2263"
TRUE	TRUE	(R)HVITGPVRDPSPSGR(E)	1	25.11	39.5289	19.38	1.60206	2		525.62	1573.84	3	0.004206	2.671	972.276		154338	130	144	0	XP_020178784.1,-WASI_BU-1\,prf||1207200A,IAAS_WHEAT	184-170517-Trypsin_SA-30-118b-3-184.2260.2260.3 File:"184-170517-Trypsin_SA-30-118b-3-184.raw", NativeID:"controllerType=0 controllerNumber=1 scan=2260"
TRUE	TRUE	(R)HVITGPVRDPSPSGR(E)	0.96	17.25	39.5303	4.64	0.180456	2		525.62	1573.84	3	0.004938	3.136	971.015		116148	130	144	0	XP_020178784.1,-WASI_BU-1\,prf||1207200A,IAAS_WHEAT	184-170517-Trypsin_SA-30-118b-3-184.2256.2256.3 File:"184-170517-Trypsin_SA-30-118b-3-184.raw", NativeID:"controllerType=0 controllerNumber=1 scan=2256"
TRUE	TRUE	(K)YSGAEVHEY(K)	1				4	1		527.729	1053.44	2	0.00343	3.253	1068.66		54911.2	153	161	0	XP_020178784.1,-WASI_BU-1\,prf||1207200A,IAAS_WHEAT	184-170517-Trypsin_SA-30-118b-3-184.2528.2528.2 File:"184-170517-Trypsin_SA-30-118b-3-184.raw", NativeID:"controllerType=0 controllerNumber=1 scan=2528"
TRUE	TRUE	(K)YSGAEVHEYK(L)	1	57.75	38.5631	44.47	4.67778	2		591.78	1181.54	2	0.009382	7.934	939.858		1439640	153	162	0	XP_020178784.1,-WASI_BU-1\,prf||1207200A,IAAS_WHEAT	184-170517-Trypsin_SA-30-118b-3-184.2165.2165.2 File:"184-170517-Trypsin_SA-30-118b-3-184.raw", NativeID:"controllerType=0 controllerNumber=1 scan=2165"
TRUE	TRUE	(K)YSGAEVHEYK(L)	1	55.69	38.3632	41.09	5.02228	2		591.778	1181.54	2	0.006696	5.662	937.781		344216	153	162	0	XP_020178784.1,-WASI_BU-1\,prf||1207200A,IAAS_WHEAT	184-170517-Trypsin_SA-30-118b-3-184.2158.2158.2 File:"184-170517-Trypsin_SA-30-118b-3-184.raw", NativeID:"controllerType=0 controllerNumber=1 scan=2158"
TRUE	TRUE	(K)YSGAEVHEYK(L)	1	46.93	38.4695	35.09	4.67778	2		591.778	1181.54	2	0.005598	4.734	936.76		125529	153	162	0	XP_020178784.1,-WASI_BU-1\,prf||1207200A,IAAS_WHEAT	184-170517-Trypsin_SA-30-118b-3-184.2155.2155.2 File:"184-170517-Trypsin_SA-30-118b-3-184.raw", NativeID:"controllerType=0 controllerNumber=1 scan=2155"
TRUE	TRUE	(Y)SGAEVHEYK(L)	1				2.72125	1		510.246	1018.48	2	0.00536	5.258	942.751		166330	154	162	0	XP_020178784.1,-WASI_BU-1\,prf||1207200A,IAAS_WHEAT	184-170517-Trypsin_SA-30-118b-3-184.2176.2176.2 File:"184-170517-Trypsin_SA-30-118b-3-184.raw", NativeID:"controllerType=0 controllerNumber=1 scan=2176"
TRUE	TRUE	(Y)SGAEVHEYK(L)	1				0.221849	1		510.245	1018.48	2	0.004384	4.3	938.005		81683.9	154	162	0	XP_020178784.1,-WASI_BU-1\,prf||1207200A,IAAS_WHEAT	184-170517-Trypsin_SA-30-118b-3-184.2159.2159.2 File:"184-170517-Trypsin_SA-30-118b-3-184.raw", NativeID:"controllerType=0 controllerNumber=1 scan=2159"
TRUE	TRUE	(S)GAEVHEYK(L)	1	48.79	38.2588	30.01	0.537602	1		466.729	931.443	2	0.003058	3.28	940.754		110118	155	162	0	XP_020178784.1,-WASI_BU-1\,prf||1207200A,IAAS_WHEAT	184-170517-Trypsin_SA-30-118b-3-184.2169.2169.2 File:"184-170517-Trypsin_SA-30-118b-3-184.raw", NativeID:"controllerType=0 controllerNumber=1 scan=2169"
TRUE	TRUE	(S)GAEVHEYK(L)	1	45.9	38.2588	25.85	1.27572	1		466.729	931.443	2	0.003486	3.739	943.415		52523.7	155	162	0	XP_020178784.1,-WASI_BU-1\,prf||1207200A,IAAS_WHEAT	184-170517-Trypsin_SA-30-118b-3-184.2179.2179.2 File:"184-170517-Trypsin_SA-30-118b-3-184.raw", NativeID:"controllerType=0 controllerNumber=1 scan=2179"
TRUE	TRUE	(S)GAEVHEYK(L)	0.98	31.5	38.2588	1.52	0.0043648	1		932.451	931.444	1	0.003621	3.883	942.077		9046.34	155	162	0	XP_020178784.1,-WASI_BU-1\,prf||1207200A,IAAS_WHEAT	184-170517-Trypsin_SA-30-118b-3-184.2174.2174.1 File:"184-170517-Trypsin_SA-30-118b-3-184.raw", NativeID:"controllerType=0 controllerNumber=1 scan=2174"
TRUE	TRUE	(K)LmAcGDScQDLGVFR(D)	1	89.18	38.5673	77.23	7.92082	2	Oxidation (+16), Carbamidomethyl (+57), Carbamidomethyl (+57)	872.88	1743.74	2	0.00661	3.789	1563.29		34931.9	163	177	0	XP_020178784.1,-WASI_BU-1\,prf||1207200A,IAAS_WHEAT	184-170517-Trypsin_SA-30-118b-3-184.3909.3909.2 File:"184-170517-Trypsin_SA-30-118b-3-184.raw", NativeID:"controllerType=0 controllerNumber=1 scan=3909"
TRUE	TRUE	(K)LmAcGDScQDLGVFR(D)	1	91.24	38.5685	80.23	7.63827	2	Oxidation (+16), Carbamidomethyl (+57), Carbamidomethyl (+57)	872.88	1743.74	2	0.006366	3.649	1561.75		23178.7	163	177	0	XP_020178784.1,-WASI_BU-1\,prf||1207200A,IAAS_WHEAT	184-170517-Trypsin_SA-30-118b-3-184.3905.3905.2 File:"184-170517-Trypsin_SA-30-118b-3-184.raw", NativeID:"controllerType=0 controllerNumber=1 scan=3905"
TRUE	TRUE	(K)LMAcGDScQDLGVFR(D)	1	92.87	39.0184	79.2	6.67778	2	Carbamidomethyl (+57), Carbamidomethyl (+57)	864.882	1727.75	2	0.006529	3.777	1672.4		23644.9	163	177	0	XP_020178784.1,-WASI_BU-1\,prf||1207200A,IAAS_WHEAT	184-170517-Trypsin_SA-30-118b-3-184.4193.4193.2 File:"184-170517-Trypsin_SA-30-118b-3-184.raw", NativeID:"controllerType=0 controllerNumber=1 scan=4193"
TRUE	TRUE	(K)LMAcGDScQDLGVFR(D)	1	94.5	39.0217	83.05	6.30103	2	Carbamidomethyl (+57), Carbamidomethyl (+57)	864.883	1727.75	2	0.007261	4.2	1673.95		21981.3	163	177	0	XP_020178784.1,-WASI_BU-1\,prf||1207200A,IAAS_WHEAT	184-170517-Trypsin_SA-30-118b-3-184.4197.4197.2 File:"184-170517-Trypsin_SA-30-118b-3-184.raw", NativeID:"controllerType=0 controllerNumber=1 scan=4197"
TRUE	TRUE	(K)LMAcGDScQDLGVFR(D)	1	94.55	39.0358	84.4	6.25181	2	Carbamidomethyl (+57), Carbamidomethyl (+57)	864.883	1727.75	2	0.008727	5.048	1673.16		23771.4	163	177	0	XP_020178784.1,-WASI_BU-1\,prf||1207200A,IAAS_WHEAT	184-170517-Trypsin_SA-30-118b-3-184.4195.4195.2 File:"184-170517-Trypsin_SA-30-118b-3-184.raw", NativeID:"controllerType=0 controllerNumber=1 scan=4195"
TRUE	TRUE	(K)LmAcGDScQDLGVFR(D)	1	103.87	38.5673	92.81	7.79588	2	Oxidation (+16), Carbamidomethyl (+57), Carbamidomethyl (+57)	872.88	1743.75	2	0.007098	4.068	1562.52		30101.8	163	177	0	XP_020178784.1,-WASI_BU-1\,prf||1207200A,IAAS_WHEAT	184-170517-Trypsin_SA-30-118b-3-184.3907.3907.2 File:"184-170517-Trypsin_SA-30-118b-3-184.raw", NativeID:"controllerType=0 controllerNumber=1 scan=3907"
TRUE	TRUE	(R)GGAWFLGATEPY(H)	1				4.01773	1		634.803	1267.59	2	0.00479	3.776	2243.41		14640.4	181	192	0	XP_020178784.1,-WASI_BU-1\,prf||1207200A,IAAS_WHEAT	184-170517-Trypsin_SA-30-118b-3-184.5586.5586.2 File:"184-170517-Trypsin_SA-30-118b-3-184.raw", NativeID:"controllerType=0 controllerNumber=1 scan=5586"
TRUE	TRUE	(R)GGAWFLGATEPY(H)	1				4.25964	1		634.804	1267.59	2	0.0054	4.257	2241.91		13462.7	181	192	0	XP_020178784.1,-WASI_BU-1\,prf||1207200A,IAAS_WHEAT	184-170517-Trypsin_SA-30-118b-3-184.5582.5582.2 File:"184-170517-Trypsin_SA-30-118b-3-184.raw", NativeID:"controllerType=0 controllerNumber=1 scan=5582"
TRUE	TRUE	(R)GGAWFLGATEPY(H)	1				2.76955	1		634.804	1267.59	2	0.0054	4.257	2242.66		12800.3	181	192	0	XP_020178784.1,-WASI_BU-1\,prf||1207200A,IAAS_WHEAT	184-170517-Trypsin_SA-30-118b-3-184.5584.5584.2 File:"184-170517-Trypsin_SA-30-118b-3-184.raw", NativeID:"controllerType=0 controllerNumber=1 scan=5584"
TRUE	TRUE	(R)GGAWFLGATEPYHVVVFK(K)	1	38.29	40.7784	22.38	1.65758	2		660.015	1977.02	3	0.007515	3.799	2174.91		51802.8	181	198	0	XP_020178784.1,-WASI_BU-1\,prf||1207200A,IAAS_WHEAT	184-170517-Trypsin_SA-30-118b-3-184.5431.5431.3 File:"184-170517-Trypsin_SA-30-118b-3-184.raw", NativeID:"controllerType=0 controllerNumber=1 scan=5431"
TRUE	TRUE	(R)GGAWFLGATEPYHVVVFK(K)	1	40.97	40.8821	27.03	1.56864	2		660.014	1977.02	3	0.006597	3.335	2174.14		50495.3	181	198	0	XP_020178784.1,-WASI_BU-1\,prf||1207200A,IAAS_WHEAT	184-170517-Trypsin_SA-30-118b-3-184.5429.5429.3 File:"184-170517-Trypsin_SA-30-118b-3-184.raw", NativeID:"controllerType=0 controllerNumber=1 scan=5429"
TRUE	TRUE	(R)GGAWFLGATEPYHVVVFK(K)	1	40.75	40.8828	27.92	0.721246	2		660.014	1977.02	3	0.00678	3.428	2175.68		54571.6	181	198	0	XP_020178784.1,-WASI_BU-1\,prf||1207200A,IAAS_WHEAT	184-170517-Trypsin_SA-30-118b-3-184.5433.5433.3 File:"184-170517-Trypsin_SA-30-118b-3-184.raw", NativeID:"controllerType=0 controllerNumber=1 scan=5433"
TRUE	TRUE	(F)LGATEPYHVVVFK(K)	1				5.61979	1		730.404	1458.79	2	0.005896	4.039	1549.64		57752.9	186	198	0	XP_020178784.1,-WASI_BU-1\,prf||1207200A,IAAS_WHEAT	184-170517-Trypsin_SA-30-118b-3-184.3871.3871.2 File:"184-170517-Trypsin_SA-30-118b-3-184.raw", NativeID:"controllerType=0 controllerNumber=1 scan=3871"
TRUE	TRUE	(F)LGATEPYHVVVFK(K)	1				4.25964	1		730.404	1458.79	2	0.006018	4.123	1551.01		72862	186	198	0	XP_020178784.1,-WASI_BU-1\,prf||1207200A,IAAS_WHEAT	184-170517-Trypsin_SA-30-118b-3-184.3875.3875.2 File:"184-170517-Trypsin_SA-30-118b-3-184.raw", NativeID:"controllerType=0 controllerNumber=1 scan=3875"
TRUE	TRUE	(L)GATEPYHVVVFK(K)	1				5.82391	1		673.861	1345.71	2	0.005278	3.919	1551.28		20878.4	187	198	0	XP_020178784.1,-WASI_BU-1\,prf||1207200A,IAAS_WHEAT	184-170517-Trypsin_SA-30-118b-3-184.3876.3876.2 File:"184-170517-Trypsin_SA-30-118b-3-184.raw", NativeID:"controllerType=0 controllerNumber=1 scan=3876"
TRUE	TRUE	(L)GATEPYHVVVFK(K)	0.97				1.63827	1		673.862	1345.71	2	0.005766	4.282	1787.48		8727.62	187	198	0	XP_020178784.1,-WASI_BU-1\,prf||1207200A,IAAS_WHEAT	184-170517-Trypsin_SA-30-118b-3-184.4486.4486.2 File:"184-170517-Trypsin_SA-30-118b-3-184.raw", NativeID:"controllerType=0 controllerNumber=1 scan=4486"
TRUE	TRUE	(G)ATEPYHVVVFK(K)	1				1.72125	1		645.351	1288.69	2	0.00505	3.916	1556.57		17473.8	188	198	0	XP_020178784.1,-WASI_BU-1\,prf||1207200A,IAAS_WHEAT	184-170517-Trypsin_SA-30-118b-3-184.3892.3892.2 File:"184-170517-Trypsin_SA-30-118b-3-184.raw", NativeID:"controllerType=0 controllerNumber=1 scan=3892"
TRUE	TRUE	(G)ATEPYHVVVFK(K)	1				1.92082	1		645.35	1288.69	2	0.004562	3.537	1555.5		18163	188	198	0	XP_020178784.1,-WASI_BU-1\,prf||1207200A,IAAS_WHEAT	184-170517-Trypsin_SA-30-118b-3-184.3889.3889.2 File:"184-170517-Trypsin_SA-30-118b-3-184.raw", NativeID:"controllerType=0 controllerNumber=1 scan=3889"
TRUE	TRUE	(G)ATEPYHVVVFK(K)	0.99				1.55284	1		645.351	1288.69	2	0.004806	3.727	1554.11		15849.9	188	198	0	XP_020178784.1,-WASI_BU-1\,prf||1207200A,IAAS_WHEAT	184-170517-Trypsin_SA-30-118b-3-184.3885.3885.2 File:"184-170517-Trypsin_SA-30-118b-3-184.raw", NativeID:"controllerType=0 controllerNumber=1 scan=3885"

## Sheet: 4D Spot 7
Valid	Assigned	Sequence	Prob	Mascot Ion score	Mascot Identity score	Mascot Delta Ion Score	X! Tandem	NTT	Modifications	Observed	Actual Mass	Charge	Delta Da	Delta PPM	Retention Time	Intensity	TIC	Start	Stop	# Other Proteins	Other Proteins	Spectrum ID
TRUE	TRUE	(R)QVVDQQLR(D)	0.98	55.12	35.6229	25.72		2		493.275	984.536	2	0.0006161	0.6251	596.218		129737	24	31	0	AAB02788.1,ACZ49742.1	181210-trypsin-SA30-118b-3-A1.375.375.2 File:"181210-trypsin-SA30-118b-3-A1.raw", NativeID:"controllerType=0 controllerNumber=1 scan=375"
TRUE	TRUE	(R)QVVDQQLR(D)	0.98	54.74	35.6241	24.72		2		493.275	984.536	2	0.0009201	0.9336	593.875		71936.6	24	31	0	AAB02788.1,ACZ49742.1	181210-trypsin-SA30-118b-3-A1.372.372.2 File:"181210-trypsin-SA30-118b-3-A1.raw", NativeID:"controllerType=0 controllerNumber=1 scan=372"
TRUE	TRUE	(Q)SGYYPTSPQQSGQK(Q)	1				9.14874	1		764.358	1526.7	2	0.000632	0.4137			27032.4	136	149	0	AAB02788.1,ACZ49742.1	181210-trypsin-SA30-118b-3-A1.460.460.2 File:"181210-trypsin-SA30-118b-3-A1.raw", NativeID:"controllerType=0 controllerNumber=1 scan=460" RTINSECONDS=701.9771
TRUE	TRUE	(K)QPGYYPTSPWQPEQLQQPTQGQQR(Q)	1	32.69	41.178	22.94	11.1249	2		948.124	2841.35	3	0.003689	1.298	1895.61		39328.8	150	173	0	AAB02788.1,ACZ49742.1	181210-trypsin-SA30-118b-3-A1.1602.1602.3 File:"181210-trypsin-SA30-118b-3-A1.raw", NativeID:"controllerType=0 controllerNumber=1 scan=1602" RTINSECONDS=1895.6065
TRUE	TRUE	(K)QPGYYPTSPWQPEQLQQPTQGQQR(Q)	1	33.33	41.1744	28.83	10.2924	2		948.124	2841.35	3	0.001124	0.3955	1893.44		43259.6	150	173	0	AAB02788.1,ACZ49742.1	181210-trypsin-SA30-118b-3-A1.1599.1599.3 File:"181210-trypsin-SA30-118b-3-A1.raw", NativeID:"controllerType=0 controllerNumber=1 scan=1599" RTINSECONDS=1893.4431
TRUE	TRUE	(Q)LQQPTQGQQRQQPGQGQQ(L)	1	38.12	44.3077	26.2	4.20066	2		679.009	2034	3	0.00442	2.172	1634.03		49161.2	164	181	0	AAB02788.1,ACZ49742.1	181206-thermo-SA30-118b-3-A1.1151.1151.3 File:"181206-thermo-SA30-118b-3-A1.raw", NativeID:"controllerType=0 controllerNumber=1 scan=1151" RTINSECONDS=1634.0326
TRUE	TRUE	(Q)LQQPTQGQQRQQPGQGQQ(L)	1	36.23	44.0362	19.32	4.35655	2		679.009	2034.01	3	0.00625	3.071	1635.89		57498.2	164	181	0	AAB02788.1,ACZ49742.1	181206-thermo-SA30-118b-3-A1.1153.1153.3 File:"181206-thermo-SA30-118b-3-A1.raw", NativeID:"controllerType=0 controllerNumber=1 scan=1153" RTINSECONDS=1635.8895
TRUE	TRUE	(R)qQPGQGQQLR(Q)	1	44.7	37.4858	24.59	3.12494	2	Ammonia-loss (-17)	561.787	1121.56	2	0.001034	0.9215	609.195		91173.1	174	183	0	AAB02788.1,ACZ49742.1	181210-trypsin-SA30-118b-3-A1.384.384.2 File:"181210-trypsin-SA30-118b-3-A1.raw", NativeID:"controllerType=0 controllerNumber=1 scan=384" RTINSECONDS=609.1951
TRUE	TRUE	(R)qQPGQGQQLR(Q)	1	38.96	37.5228	21.9	2.79588	2	Ammonia-loss (-17)	561.787	1121.56	2	0.0007904	0.7041	611.51		95709.6	174	183	0	AAB02788.1,ACZ49742.1	181210-trypsin-SA30-118b-3-A1.387.387.2 File:"181210-trypsin-SA30-118b-3-A1.raw", NativeID:"controllerType=0 controllerNumber=1 scan=387" RTINSECONDS=611.5095
TRUE	TRUE	(R)YYPTSSQQPGQLQQ(L)	0.99				9.63827	1		812.885	1623.76	2	0.002275	1.4			16672.1	198	211	0	AAB02788.1,ACZ49742.1	181210-trypsin-SA30-118b-3-A1.886.886.2 File:"181210-trypsin-SA30-118b-3-A1.raw", NativeID:"controllerType=0 controllerNumber=1 scan=886" RTINSECONDS=1028.9833
TRUE	TRUE	(R)YYPTSSQQPGQLQQLAQGQQGQQPER(G)	1	70.97	41.4548	59.98	15	2		982.477	2944.41	3	0.003287	1.116	1476.85		41462.6	198	223	0	AAB02788.1,ACZ49742.1	181210-trypsin-SA30-118b-3-A1.1249.1249.3 File:"181210-trypsin-SA30-118b-3-A1.raw", NativeID:"controllerType=0 controllerNumber=1 scan=1249" RTINSECONDS=1476.8461
TRUE	TRUE	(R)YYPTSSQQPGQLQQLAQGQQGQQPER(G)	1	61.97	41.4538	46.47	15	2		982.477	2944.41	3	0.002738	0.9296	1478.86		34671.4	198	223	0	AAB02788.1,ACZ49742.1	181210-trypsin-SA30-118b-3-A1.1251.1251.3 File:"181210-trypsin-SA30-118b-3-A1.raw", NativeID:"controllerType=0 controllerNumber=1 scan=1251" RTINSECONDS=1478.8634
TRUE	TRUE	(R)GQQGQQSGQGQQLGQGQQGQQPGQK(Q)	1	70.18	41.0928	50.61	14.4948	2		855.744	2564.21	3	0.003057	1.192	482.283		207381	224	248	0	AAB02788.1,ACZ49742.1	181210-trypsin-SA30-118b-3-A1.283.283.3 File:"181210-trypsin-SA30-118b-3-A1.raw", NativeID:"controllerType=0 controllerNumber=1 scan=283" RTINSECONDS=482.2833
TRUE	TRUE	(R)GQQGQQSGQGQQLGQGQQGQQPGQK(Q)	1	70.34	41.0843	59.8	13.2518	2		855.744	2564.21	3	0.002691	1.049	477.444		146118	224	248	0	AAB02788.1,ACZ49742.1	181210-trypsin-SA30-118b-3-A1.276.276.3 File:"181210-trypsin-SA30-118b-3-A1.raw", NativeID:"controllerType=0 controllerNumber=1 scan=276" RTINSECONDS=477.4441
TRUE	TRUE	(Q)QSGQGQQLGQGQQGQQPGQK(Q)	0.96				8	1		689.671	2065.99	3	0.0008471	0.4098	459.224		177806	229	248	0	AAB02788.1,ACZ49742.1	181210-trypsin-SA30-118b-3-A1.262.262.3 File:"181210-trypsin-SA30-118b-3-A1.raw", NativeID:"controllerType=0 controllerNumber=1 scan=262" RTINSECONDS=459.2238
TRUE	TRUE	(K)QQSGQGQQGYYPISPQ(Q)	0.98				5.92082	1		883.411	1764.81	2	0.001232	0.6977			10464.1	249	264	0	AAB02788.1,ACZ49742.1	181210-trypsin-SA30-118b-3-A1.1060.1060.2 File:"181210-trypsin-SA30-118b-3-A1.raw", NativeID:"controllerType=0 controllerNumber=1 scan=1060" RTINSECONDS=1267.9872
TRUE	TRUE	(Q)STQEQQLGQEQQDQQSGQGR(Q)	1				10.1427	1		1130.51	2259.01	2	0.00171	0.7566			18709.8	308	327	0	AAB02788.1,ACZ49742.1	181210-trypsin-SA30-118b-3-A1.356.356.2 File:"181210-trypsin-SA30-118b-3-A1.raw", NativeID:"controllerType=0 controllerNumber=1 scan=356" RTINSECONDS=574.5216
TRUE	TRUE	(Q)STQEQQLGQEQQDQQSGQGR(Q)	1				10.7696	1		1130.51	2259.01	2	0.003175	1.405			17500.3	308	327	0	AAB02788.1,ACZ49742.1	181210-trypsin-SA30-118b-3-A1.359.359.2 File:"181210-trypsin-SA30-118b-3-A1.raw", NativeID:"controllerType=0 controllerNumber=1 scan=359" RTINSECONDS=576.8104
TRUE	TRUE	(Q)STQEQQLGQEQQDQQSGQGR(Q)	0.96				13.7212	1		754.011	2259.01	3	0.000843	0.373			79211.7	308	327	0	AAB02788.1,ACZ49742.1	181210-trypsin-SA30-118b-3-A1.347.347.3 File:"181210-trypsin-SA30-118b-3-A1.raw", NativeID:"controllerType=0 controllerNumber=1 scan=347" RTINSECONDS=569.133
TRUE	TRUE	(Q)STQEQQLGQEQQDQQSGQGR(Q)	0.96				11.5686	1		754.011	2259.01	3	0.0004781	0.2115	571.767		277712	308	327	0	AAB02788.1,ACZ49742.1	181210-trypsin-SA30-118b-3-A1.351.351.3 File:"181210-trypsin-SA30-118b-3-A1.raw", NativeID:"controllerType=0 controllerNumber=1 scan=351" RTINSECONDS=571.7674
TRUE	TRUE	(Q)STQEQQLGQEQQDQQSGQGR(Q)	0.96				10.7696	1		754.011	2259.01	3	0.00066	0.292			84784.2	308	327	0	AAB02788.1,ACZ49742.1	181210-trypsin-SA30-118b-3-A1.361.361.3 File:"181210-trypsin-SA30-118b-3-A1.raw", NativeID:"controllerType=0 controllerNumber=1 scan=361" RTINSECONDS=578.8311
TRUE	TRUE	(Q)STQEQQLGQEQQDQQSGQGR(Q)	0.96				10.3665	1		754.011	2259.01	3	0.001026	0.454			29209.6	308	327	0	AAB02788.1,ACZ49742.1	181210-trypsin-SA30-118b-3-A1.363.363.3 File:"181210-trypsin-SA30-118b-3-A1.raw", NativeID:"controllerType=0 controllerNumber=1 scan=363" RTINSECONDS=580.8687
TRUE	TRUE	(Y)YSTSPQQLGQGQPR(Y)	0.99				8.82391	1		773.885	1545.76	2	0.002186	1.413			32950.3	355	368	0	AAB02788.1,ACZ49742.1	181210-trypsin-SA30-118b-3-A1.556.556.2 File:"181210-trypsin-SA30-118b-3-A1.raw", NativeID:"controllerType=0 controllerNumber=1 scan=556" RTINSECONDS=793.9784
TRUE	TRUE	(Y)YSTSPQQLGQGQPR(Y)	0.99				8.69897	1		773.885	1545.76	2	0.001453	0.9394			32933.4	355	368	0	AAB02788.1,ACZ49742.1	181210-trypsin-SA30-118b-3-A1.550.550.2 File:"181210-trypsin-SA30-118b-3-A1.raw", NativeID:"controllerType=0 controllerNumber=1 scan=550" RTINSECONDS=790.8073
TRUE	TRUE	(Y)STSPQQLGQGQPR(Y)	0.98				6.58503	1		692.353	1382.69	2	0.000544	0.3931			57152.6	356	368	0	AAB02788.1,ACZ49742.1	181210-trypsin-SA30-118b-3-A1.348.348.2 File:"181210-trypsin-SA30-118b-3-A1.raw", NativeID:"controllerType=0 controllerNumber=1 scan=348" RTINSECONDS=569.4531
TRUE	TRUE	(Y)STSPQQLGQGQPR(Y)	0.98				5.95861	1		692.353	1382.69	2	0.000422	0.305			105676	356	368	0	AAB02788.1,ACZ49742.1	181210-trypsin-SA30-118b-3-A1.353.353.2 File:"181210-trypsin-SA30-118b-3-A1.raw", NativeID:"controllerType=0 controllerNumber=1 scan=353" RTINSECONDS=572.2969
TRUE	TRUE	(R)YYPTSPQQPGQEQQPR(Q)	1	43.91	39.5255	29.7	4.52288	2		635.303	1902.89	3	0.001937	1.017	801.153		58811.2	369	384	0	AAB02788.1,ACZ49742.1	181210-trypsin-SA30-118b-3-A1.567.567.3 File:"181210-trypsin-SA30-118b-3-A1.raw", NativeID:"controllerType=0 controllerNumber=1 scan=567" RTINSECONDS=801.1534
TRUE	TRUE	(R)YYPTSPQQPGQEQQPR(Q)	1	65.91	39.5012	47.34	5.92082	2		952.452	1902.89	2	0.002864	1.504	795.903		207603	369	384	0	AAB02788.1,ACZ49742.1	181210-trypsin-SA30-118b-3-A1.558.558.2 File:"181210-trypsin-SA30-118b-3-A1.raw", NativeID:"controllerType=0 controllerNumber=1 scan=558" RTINSECONDS=795.9028
TRUE	TRUE	(R)YYPTSPQQPGQEQQPR(Q)	1	43.42	39.5255	33.94	8.50864	2		635.303	1902.89	3	0.001937	1.017	798.932		49410	369	384	0	AAB02788.1,ACZ49742.1	181210-trypsin-SA30-118b-3-A1.564.564.3 File:"181210-trypsin-SA30-118b-3-A1.raw", NativeID:"controllerType=0 controllerNumber=1 scan=564" RTINSECONDS=798.9322
TRUE	TRUE	(R)YYPTSPQQPGQEQQPR(Q)	1	63.79	39.4973	51.15	6.03621	2		952.452	1902.89	2	0.002376	1.248	793.36		76361.6	369	384	0	AAB02788.1,ACZ49742.1	181210-trypsin-SA30-118b-3-A1.554.554.2 File:"181210-trypsin-SA30-118b-3-A1.raw", NativeID:"controllerType=0 controllerNumber=1 scan=554" RTINSECONDS=793.36
TRUE	TRUE	(R)QLQQPEQGQQGQQPEQGQQGQQQR(Q)	1	68.28	41.1019	59.58	13.0862	2		921.106	2760.3	3	0.002158	0.7815	558.686		130610	385	408	0	AAB02788.1,ACZ49742.1	181210-trypsin-SA30-118b-3-A1.336.336.3 File:"181210-trypsin-SA30-118b-3-A1.raw", NativeID:"controllerType=0 controllerNumber=1 scan=336" RTINSECONDS=558.6857
TRUE	TRUE	(R)QLQQPEQGQQGQQPEQGQQGQQQR(Q)	1	63.72	41.1086	53.26	12	2		921.105	2760.29	3	0.0006941	0.2514	562.735		225456	385	408	0	AAB02788.1,ACZ49742.1	181210-trypsin-SA30-118b-3-A1.340.340.3 File:"181210-trypsin-SA30-118b-3-A1.raw", NativeID:"controllerType=0 controllerNumber=1 scan=340" RTINSECONDS=562.7354
TRUE	TRUE	(Y)YLTSPQQLGQGQQPR(Q)	1				15	1		850.94	1699.87	2	0.000983	0.5779			35008.4	689	703	0	AAB02788.1,ACZ49742.1	181210-trypsin-SA30-118b-3-A1.928.928.2 File:"181210-trypsin-SA30-118b-3-A1.raw", NativeID:"controllerType=0 controllerNumber=1 scan=928" RTINSECONDS=1090.9872
TRUE	TRUE	(Y)YLTSPQQLGQGQQPR(Q)	1				15	1		850.94	1699.87	2	0.000983	0.5779			48856.5	689	703	0	AAB02788.1,ACZ49742.1	181210-trypsin-SA30-118b-3-A1.930.930.2 File:"181210-trypsin-SA30-118b-3-A1.raw", NativeID:"controllerType=0 controllerNumber=1 scan=930" RTINSECONDS=1092.995
TRUE	TRUE	(Y)LTSPQQLGQGQQPR(Q)	0.99				8.74473	1		769.409	1536.8	2	0.001905	1.239			31400	690	703	0	AAB02788.1,ACZ49742.1	181210-trypsin-SA30-118b-3-A1.583.583.2 File:"181210-trypsin-SA30-118b-3-A1.raw", NativeID:"controllerType=0 controllerNumber=1 scan=583" RTINSECONDS=816.3738
TRUE	TRUE	(Y)HVSAEHQAASL(K)	0.99	42.61	41.1056	27.31	3.26761	2		575.285	1148.56	2	-0.002342	-2.037	1679.64		111666	756	766	0	AAB02788.1,ACZ49742.1	181203_Chymo_SA30-118b-3_A1.1060.1060.2 File:"181203_Chymo_SA30-118b-3_A1.raw", NativeID:"controllerType=0 controllerNumber=1 scan=1060" RTINSECONDS=1679.6356
TRUE	TRUE	(K)AQQLAAQLPAmcR(L)	1	65.66	39.0266	0	12.0506	2	Oxidation (+16), Carbamidomethyl (+57)	737.37	1472.72	2	0.001756	1.191	1025.32		64057.9	771	783	0	AGH32927.1,AAB02788.1,CAA32115.1,ACZ49742.1,P10388.5	181210-trypsin-SA30-118b-3-A1.882.882.2 File:"181210-trypsin-SA30-118b-3-A1.raw", NativeID:"controllerType=0 controllerNumber=1 scan=882" RTINSECONDS=1025.3213
TRUE	TRUE	(K)AQQLAAQLPAmcR(L)	1	54.71	39.0255	0	11.1079	2	Oxidation (+16), Carbamidomethyl (+57)	737.37	1472.72	2	0.001878	1.274	1023.55		61243.6	771	783	0	AGH32927.1,AAB02788.1,CAA32115.1,ACZ49742.1,P10388.5	181210-trypsin-SA30-118b-3-A1.880.880.2 File:"181210-trypsin-SA30-118b-3-A1.raw", NativeID:"controllerType=0 controllerNumber=1 scan=880" RTINSECONDS=1023.5511
TRUE	TRUE	(R)LEGGDALSASQ(-)	0.99	30.2	37.286	0	2.60206	2		524.252	1046.49	2	0.0008181	0.781	806.845		47758.2	784	794	0	AGH32927.1,P10388.5	181210-trypsin-SA30-118b-3-A1.573.573.2 File:"181210-trypsin-SA30-118b-3-A1.raw", NativeID:"controllerType=0 controllerNumber=1 scan=573" RTINSECONDS=806.8452

## Sheet: 4D Spot 8
Valid	Assigned	Sequence	Prob	Mascot Ion score	Mascot Identity score	Mascot Delta Ion Score	X! Tandem	NTT	Modifications	Observed	Actual Mass	Charge	Delta Da	Delta PPM	Retention Time	Intensity	TIC	Start	Stop	# Other Proteins	Other Proteins	Spectrum ID
TRUE	TRUE	(R)QVVDQQLR(D)	0.98	39.95	35.617	20.63		2		493.276	984.537	2	0.001408	1.429	638.418		76069.9	45	52	0	ACZ49742.1,BAN29068.1	181210-trypsin-SA30-118b-3-A2.473.473.2 File:"181210-trypsin-SA30-118b-3-A2.raw", NativeID:"controllerType=0 controllerNumber=1 scan=473"
TRUE	TRUE	(Q)SGYYPTSPQQSGQK(Q)	1				9.00877	1		764.359	1526.7	2	0.002219	1.453			83294.8	157	170	0	ACZ49742.1,BAN29068.1	181210-trypsin-SA30-118b-3-A2.563.563.2 File:"181210-trypsin-SA30-118b-3-A2.raw", NativeID:"controllerType=0 controllerNumber=1 scan=563" RTINSECONDS=730.7997
TRUE	TRUE	(Q)SGYYPTSPQQSGQK(Q)	1				6.65758	1		764.359	1526.7	2	0.002097	1.373			44541.3	157	170	0	ACZ49742.1,BAN29068.1	181210-trypsin-SA30-118b-3-A2.559.559.2 File:"181210-trypsin-SA30-118b-3-A2.raw", NativeID:"controllerType=0 controllerNumber=1 scan=559" RTINSECONDS=728.2365
TRUE	TRUE	(S)GYYPTSPQQSGQK(Q)	1				8.11351	1		720.842	1439.67	2	0.000772	0.5359			37870.4	158	170	0	ACZ49742.1,BAN29068.1	181210-trypsin-SA30-118b-3-A2.570.570.2 File:"181210-trypsin-SA30-118b-3-A2.raw", NativeID:"controllerType=0 controllerNumber=1 scan=570" RTINSECONDS=735.5279
TRUE	TRUE	(K)QPGYYPTSPWQPEQLQQPTQGQQR(Q)	1	52.87	41.1717	47.15		2		948.124	2841.35	3	0.003872	1.362	1900.76		78373.2	171	194	0	ACZ49742.1,BAN29068.1	181210-trypsin-SA30-118b-3-A2.1744.1744.3 File:"181210-trypsin-SA30-118b-3-A2.raw", NativeID:"controllerType=0 controllerNumber=1 scan=1744"
TRUE	TRUE	(K)QPGYYPTSPWQPEQLQQPTQGQQR(Q)	1				12.7959	2		948.124	2841.35	3	0.003871	1.362			48355.6	171	194	0	ACZ49742.1,BAN29068.1	181210-trypsin-SA30-118b-3-A2.1744.1744.3 File:"181210-trypsin-SA30-118b-3-A2.raw", NativeID:"controllerType=0 controllerNumber=1 scan=1744" RTINSECONDS=1900.7627
TRUE	TRUE	(K)QPGYYPTSPWQPEQLQQPTQGQQR(Q)	1				11.0757	2		948.125	2841.35	3	0.005336	1.877			27407.5	171	194	0	ACZ49742.1,BAN29068.1	181210-trypsin-SA30-118b-3-A2.1741.1741.3 File:"181210-trypsin-SA30-118b-3-A2.raw", NativeID:"controllerType=0 controllerNumber=1 scan=1741" RTINSECONDS=1898.4647
TRUE	TRUE	(K)QPGYYPTSPWQPEQLQQPTQGQQR(Q)	0.98	33.46	41.1421	28.13		2		948.125	2841.35	3	0.005336	1.877	1898.46		46830.7	171	194	0	ACZ49742.1,BAN29068.1	181210-trypsin-SA30-118b-3-A2.1741.1741.3 File:"181210-trypsin-SA30-118b-3-A2.raw", NativeID:"controllerType=0 controllerNumber=1 scan=1741"
TRUE	TRUE	(W)QPEQLQQPTQGQQR(Q)	1				6.74473	1		833.42	1664.83	2	0.002288	1.373			33614	181	194	0	ACZ49742.1,BAN29068.1	181210-trypsin-SA30-118b-3-A2.451.451.2 File:"181210-trypsin-SA30-118b-3-A2.raw", NativeID:"controllerType=0 controllerNumber=1 scan=451" RTINSECONDS=615.439
TRUE	TRUE	(W)QPEQLQQPTQGQQR(Q)	0.96				3.92082	1		833.42	1664.83	2	0.002776	1.666			23123.3	181	194	0	ACZ49742.1,BAN29068.1	181210-trypsin-SA30-118b-3-A2.454.454.2 File:"181210-trypsin-SA30-118b-3-A2.raw", NativeID:"controllerType=0 controllerNumber=1 scan=454" RTINSECONDS=617.659
TRUE	TRUE	(E)QLQQPTQGQQR(Q)	1				7.05552	1		656.343	1310.67	2	0.001503	1.146			61882.2	184	194	0	ACZ49742.1,BAN29068.1	181210-trypsin-SA30-118b-3-A2.300.300.2 File:"181210-trypsin-SA30-118b-3-A2.raw", NativeID:"controllerType=0 controllerNumber=1 scan=300" RTINSECONDS=485.2726
TRUE	TRUE	(E)QLQQPTQGQQR(Q)	1				5.95861	1		656.342	1310.67	2	0.001137	0.8668			68117.2	184	194	0	ACZ49742.1,BAN29068.1	181210-trypsin-SA30-118b-3-A2.302.302.2 File:"181210-trypsin-SA30-118b-3-A2.raw", NativeID:"controllerType=0 controllerNumber=1 scan=302" RTINSECONDS=487.1222
TRUE	TRUE	(Q)LQQPTQGQQRQQPGQGQQ(L)	1				9.18046	2		1018.01	2034.01	2	0.007484	3.678			63531.1	185	202	0	ACZ49742.1,BAN29068.1	181206-thermo-SA30-118b-3-A2.397.397.2 File:"181206-thermo-SA30-118b-3-A2.raw", NativeID:"controllerType=0 controllerNumber=1 scan=397" RTINSECONDS=520.5421
TRUE	TRUE	(Q)LQQPTQGQQRQQPGQGQQ(L)	1	48.33	44.0731	30.81		2		679.009	2034	3	0.005335	2.622	518.038		233137	185	202	0	ACZ49742.1,BAN29068.1	181206-thermo-SA30-118b-3-A2.392.392.3 File:"181206-thermo-SA30-118b-3-A2.raw", NativeID:"controllerType=0 controllerNumber=1 scan=392"
TRUE	TRUE	(Q)LQQPTQGQQRQQPGQGQQ(L)	1				6.48149	2		1018.01	2034.01	2	0.006996	3.438			144528	185	202	0	ACZ49742.1,BAN29068.1	181206-thermo-SA30-118b-3-A2.408.408.2 File:"181206-thermo-SA30-118b-3-A2.raw", NativeID:"controllerType=0 controllerNumber=1 scan=408" RTINSECONDS=525.9563
TRUE	TRUE	(Q)LQQPTQGQQRQQPGQGQQ(L)	1	77.44	44.0353	64.77		2		1018.01	2034.01	2	0.007484	3.678	520.542		95508.5	185	202	0	ACZ49742.1,BAN29068.1	181206-thermo-SA30-118b-3-A2.397.397.2 File:"181206-thermo-SA30-118b-3-A2.raw", NativeID:"controllerType=0 controllerNumber=1 scan=397"
TRUE	TRUE	(Q)LQQPTQGQQRQQPGQGQQ(L)	0.99	40.72	44.0477	28.6		2		679.009	2034.01	3	0.005884	2.891	520.299		428304	185	202	0	ACZ49742.1,BAN29068.1	181206-thermo-SA30-118b-3-A2.396.396.3 File:"181206-thermo-SA30-118b-3-A2.raw", NativeID:"controllerType=0 controllerNumber=1 scan=396"
TRUE	TRUE	(Q)LQQPTQGQQRQQPGQGQQ(L)	0.98	58.68	44.0087	42.54		2		1018.01	2034.01	2	0.006996	3.438	525.956		228862	185	202	0	ACZ49742.1,BAN29068.1	181206-thermo-SA30-118b-3-A2.408.408.2 File:"181206-thermo-SA30-118b-3-A2.raw", NativeID:"controllerType=0 controllerNumber=1 scan=408"
TRUE	TRUE	(Q)LQQPTQGQQRQQPGQGQQ(L)	0.95				4.4318	2		679.009	2034.01	3	0.005885	2.892			312092	185	202	0	ACZ49742.1,BAN29068.1	181206-thermo-SA30-118b-3-A2.396.396.3 File:"181206-thermo-SA30-118b-3-A2.raw", NativeID:"controllerType=0 controllerNumber=1 scan=396" RTINSECONDS=520.2995
TRUE	TRUE	(R)QQPGQGQQLR(Q)	1	57.11	36.4768	18.24		2		570.301	1138.59	2	0.002806	2.462	451.33		129785	195	204	0	ACZ49742.1,BAN29068.1	181210-trypsin-SA30-118b-3-A2.252.252.2 File:"181210-trypsin-SA30-118b-3-A2.raw", NativeID:"controllerType=0 controllerNumber=1 scan=252"
TRUE	TRUE	(R)qQPGQGQQLR(Q)	1	57.58	37.4764	35.19		2	Gln->pyro-Glu (-17)	561.787	1121.56	2	0.001156	1.03	646.696		369687	195	204	0	ACZ49742.1,BAN29068.1	181210-trypsin-SA30-118b-3-A2.482.482.2 File:"181210-trypsin-SA30-118b-3-A2.raw", NativeID:"controllerType=0 controllerNumber=1 scan=482"
TRUE	TRUE	(R)qQPGQGQQLR(Q)	1	55.1	37.4858	34.85		2	Gln->pyro-Glu (-17)	561.787	1121.56	2	0.001034	0.9215	644.715		156324	195	204	0	ACZ49742.1,BAN29068.1	181210-trypsin-SA30-118b-3-A2.480.480.2 File:"181210-trypsin-SA30-118b-3-A2.raw", NativeID:"controllerType=0 controllerNumber=1 scan=480"
TRUE	TRUE	(R)QQPGQGQQLR(Q)	0.99	48.18	36.4631	17.25		2		570.301	1138.59	2	0.002074	1.82	453.73		279220	195	204	0	ACZ49742.1,BAN29068.1	181210-trypsin-SA30-118b-3-A2.255.255.2 File:"181210-trypsin-SA30-118b-3-A2.raw", NativeID:"controllerType=0 controllerNumber=1 scan=255"
TRUE	TRUE	(R)YYPTSSQQPGQLQQ(L)	1				8.20761	1		812.885	1623.76	2	0.002153	1.325			30759.7	219	232	0	ACZ49742.1,BAN29068.1	181210-trypsin-SA30-118b-3-A2.1002.1002.2 File:"181210-trypsin-SA30-118b-3-A2.raw", NativeID:"controllerType=0 controllerNumber=1 scan=1002" RTINSECONDS=1049.6122
TRUE	TRUE	(R)YYPTSSQQPGQLQQ(L)	1				7.3098	1		812.885	1623.76	2	0.002275	1.4			25461.7	219	232	0	ACZ49742.1,BAN29068.1	181210-trypsin-SA30-118b-3-A2.1000.1000.2 File:"181210-trypsin-SA30-118b-3-A2.raw", NativeID:"controllerType=0 controllerNumber=1 scan=1000" RTINSECONDS=1047.8318
TRUE	TRUE	(R)YYPTSSQQPGQLQQL(A)	0.99				4.95861	1		869.427	1736.84	2	0.003136	1.805			14392.2	219	233	0	ACZ49742.1,BAN29068.1	181210-trypsin-SA30-118b-3-A2.1537.1537.2 File:"181210-trypsin-SA30-118b-3-A2.raw", NativeID:"controllerType=0 controllerNumber=1 scan=1537" RTINSECONDS=1665.8573
TRUE	TRUE	(R)YYPTSSQQPGQLQQLAQGQQGQQPER(G)	1	82.01	41.4548	67.12		2		982.477	2944.41	3	0.003104	1.054	1484.4		62644.6	219	244	0	ACZ49742.1,BAN29068.1	181210-trypsin-SA30-118b-3-A2.1378.1378.3 File:"181210-trypsin-SA30-118b-3-A2.raw", NativeID:"controllerType=0 controllerNumber=1 scan=1378"
TRUE	TRUE	(R)YYPTSSQQPGQLQQLAQGQQGQQPER(G)	1	79.92	41.4401	69.38		2		982.477	2944.41	3	0.003836	1.302	1482.17		49057.5	219	244	0	ACZ49742.1,BAN29068.1	181210-trypsin-SA30-118b-3-A2.1375.1375.3 File:"181210-trypsin-SA30-118b-3-A2.raw", NativeID:"controllerType=0 controllerNumber=1 scan=1375"
TRUE	TRUE	(R)YYPTSSQQPGQLQQLAQGQQGQQPER(G)	1				15	2		982.477	2944.41	3	0.003104	1.054			37978.9	219	244	0	ACZ49742.1,BAN29068.1	181210-trypsin-SA30-118b-3-A2.1378.1378.3 File:"181210-trypsin-SA30-118b-3-A2.raw", NativeID:"controllerType=0 controllerNumber=1 scan=1378" RTINSECONDS=1484.4002
TRUE	TRUE	(R)YYPTSSQQPGQLQQLAQGQQGQQPER(G)	1				15	2		982.477	2944.41	3	0.003836	1.302			27986.8	219	244	0	ACZ49742.1,BAN29068.1	181210-trypsin-SA30-118b-3-A2.1375.1375.3 File:"181210-trypsin-SA30-118b-3-A2.raw", NativeID:"controllerType=0 controllerNumber=1 scan=1375" RTINSECONDS=1482.1706
TRUE	TRUE	(R)YYPTSSQQPGQlQQLAQGQQGQQPER(G)	0.99				7.40894	2	Xle->Gln (+15)	987.471	2959.39	3	0.009913	3.349			12347.6	219	244	0	ACZ49742.1,BAN29068.1	181210-trypsin-SA30-118b-3-A2.1383.1383.3 File:"181210-trypsin-SA30-118b-3-A2.raw", NativeID:"controllerType=0 controllerNumber=1 scan=1383" RTINSECONDS=1489.7694
TRUE	TRUE	(R)YYPTSSQQPGQlQQLAQGQQGQQPER(G)	0.99				7.09691	2	Xle->Gln (+15)	987.473	2959.4	3	0.0165	5.575			17861.1	219	244	0	ACZ49742.1,BAN29068.1	181210-trypsin-SA30-118b-3-A2.1395.1395.3 File:"181210-trypsin-SA30-118b-3-A2.raw", NativeID:"controllerType=0 controllerNumber=1 scan=1395" RTINSECONDS=1502.5588
TRUE	TRUE	(R)YYpTSSQQPGQLQQLAQGQQGQQPER(G)	0.96				4.72125	2	Pro->Lys (+31)	992.805	2975.39	3	-0.05692	-19.12			11097.1	219	244	0	ACZ49742.1,BAN29068.1	181210-trypsin-SA30-118b-3-A2.1392.1392.3 File:"181210-trypsin-SA30-118b-3-A2.raw", NativeID:"controllerType=0 controllerNumber=1 scan=1392" RTINSECONDS=1499.0713
TRUE	TRUE	(Q)QLAQGQQGQQPER(G)	0.99				4.63827	1		734.37	1466.72	2	0.001714	1.168			35023.1	232	244	0	ACZ49742.1,BAN29068.1	181210-trypsin-SA30-118b-3-A2.291.291.2 File:"181210-trypsin-SA30-118b-3-A2.raw", NativeID:"controllerType=0 controllerNumber=1 scan=291" RTINSECONDS=478.7763
TRUE	TRUE	(Q)QLAQGQQGQQPER(G)	0.98				4.48149	1		734.369	1466.72	2	0.00147	1.002			28934.1	232	244	0	ACZ49742.1,BAN29068.1	181210-trypsin-SA30-118b-3-A2.294.294.2 File:"181210-trypsin-SA30-118b-3-A2.raw", NativeID:"controllerType=0 controllerNumber=1 scan=294" RTINSECONDS=480.9986
TRUE	TRUE	(Q)LAQGQQGQQPERGQQGQQSGQGQQ(L)	1	51.47	42.4667	41.6		2		851.074	2550.2	3	0.008176	3.205	461.647		57555.2	233	256	0	ACZ49742.1,BAN29068.1	181206-thermo-SA30-118b-3-A2.269.269.3 File:"181206-thermo-SA30-118b-3-A2.raw", NativeID:"controllerType=0 controllerNumber=1 scan=269"
TRUE	TRUE	(Q)LAQGQQGQQPERGQQGQQSGQGQQ(L)	1	48.38	42.5074	39.75		2		851.074	2550.2	3	0.006709	2.63	476.41		46654.9	233	256	0	ACZ49742.1,BAN29068.1	181206-thermo-SA30-118b-3-A2.297.297.3 File:"181206-thermo-SA30-118b-3-A2.raw", NativeID:"controllerType=0 controllerNumber=1 scan=297"
TRUE	TRUE	(Q)LAQGQQGQQPERGQQGQQSGQGQQ(L)	0.99				8.25964	2		851.074	2550.2	3	0.008175	3.204			34626.5	233	256	0	ACZ49742.1,BAN29068.1	181206-thermo-SA30-118b-3-A2.269.269.3 File:"181206-thermo-SA30-118b-3-A2.raw", NativeID:"controllerType=0 controllerNumber=1 scan=269" RTINSECONDS=461.6475
TRUE	TRUE	(Q)LAQGQQGQQPERGQQGQQSGQGQQ(L)	0.99				6.67778	2		851.074	2550.2	3	0.00671	2.63			26596.8	233	256	0	ACZ49742.1,BAN29068.1	181206-thermo-SA30-118b-3-A2.297.297.3 File:"181206-thermo-SA30-118b-3-A2.raw", NativeID:"controllerType=0 controllerNumber=1 scan=297" RTINSECONDS=476.41
TRUE	TRUE	(R)GQQGQQSGQGQQLGQGQQGQQPGQK(Q)	1	82.64	41.0978	66.87		2		855.745	2564.21	3	0.005436	2.119	524.183		1032620	245	269	0	ACZ49742.1,BAN29068.1	181210-trypsin-SA30-118b-3-A2.341.341.3 File:"181210-trypsin-SA30-118b-3-A2.raw", NativeID:"controllerType=0 controllerNumber=1 scan=341"
TRUE	TRUE	(R)GQQGQQSGQGQQLGQGQQGQQPGQK(Q)	1	78.07	41.0609	60.15		2		855.745	2564.21	3	0.00507	1.976	522.403		1431850	245	269	0	ACZ49742.1,BAN29068.1	181210-trypsin-SA30-118b-3-A2.339.339.3 File:"181210-trypsin-SA30-118b-3-A2.raw", NativeID:"controllerType=0 controllerNumber=1 scan=339"
TRUE	TRUE	(R)GQQGQQSGQGQQLGQGQQGQQPGQK(Q)	1				14.4815	2		855.745	2564.21	3	0.005437	2.12			602108	245	269	0	ACZ49742.1,BAN29068.1	181210-trypsin-SA30-118b-3-A2.341.341.3 File:"181210-trypsin-SA30-118b-3-A2.raw", NativeID:"controllerType=0 controllerNumber=1 scan=341" RTINSECONDS=524.1828
TRUE	TRUE	(R)GQQGQQSGQGQQLGQGQQGQQPGQK(Q)	1				14.301	2		855.745	2564.21	3	0.00507	1.976			820368	245	269	0	ACZ49742.1,BAN29068.1	181210-trypsin-SA30-118b-3-A2.339.339.3 File:"181210-trypsin-SA30-118b-3-A2.raw", NativeID:"controllerType=0 controllerNumber=1 scan=339" RTINSECONDS=522.4031
TRUE	TRUE	(Q)QSGQGQQLGQGQQGQQPGQK(Q)	1				10.4089	1		1034	2065.99	2	0.003058	1.479			69766.5	250	269	0	ACZ49742.1,BAN29068.1	181210-trypsin-SA30-118b-3-A2.316.316.2 File:"181210-trypsin-SA30-118b-3-A2.raw", NativeID:"controllerType=0 controllerNumber=1 scan=316" RTINSECONDS=498.8696
TRUE	TRUE	(Q)QSGQGQQLGQGQQGQQPGQK(Q)	1				7.06048	1		1034	2065.99	2	0.004523	2.188			86278.8	250	269	0	ACZ49742.1,BAN29068.1	181210-trypsin-SA30-118b-3-A2.320.320.2 File:"181210-trypsin-SA30-118b-3-A2.raw", NativeID:"controllerType=0 controllerNumber=1 scan=320" RTINSECONDS=501.2934
TRUE	TRUE	(Q)qSGQGQQLGQGQQGQQPGQK(Q)	0.99				6.49485	1	Ammonia-loss (-17)	683.996	2048.97	3	0.003165	1.544			43166.8	250	269	0	ACZ49742.1,BAN29068.1	181210-trypsin-SA30-118b-3-A2.472.472.3 File:"181210-trypsin-SA30-118b-3-A2.raw", NativeID:"controllerType=0 controllerNumber=1 scan=472" RTINSECONDS=638.0933
TRUE	TRUE	(Q)QSGQGQQLGQGQQGQQPGQK(Q)	0.98				6.21467	1		689.671	2065.99	3	0.001764	0.8534			270041	250	269	0	ACZ49742.1,BAN29068.1	181210-trypsin-SA30-118b-3-A2.323.323.3 File:"181210-trypsin-SA30-118b-3-A2.raw", NativeID:"controllerType=0 controllerNumber=1 scan=323" RTINSECONDS=503.4456
TRUE	TRUE	(Q)QSGQGQQLGQGQQGQQPGQK(Q)	0.98				5.46852	1		689.672	2065.99	3	0.003228	1.562			704222	250	269	0	ACZ49742.1,BAN29068.1	181210-trypsin-SA30-118b-3-A2.319.319.3 File:"181210-trypsin-SA30-118b-3-A2.raw", NativeID:"controllerType=0 controllerNumber=1 scan=319" RTINSECONDS=501.0605
TRUE	TRUE	(Q)SGQGQQLGQGQQGQQPGQK(Q)	1				9.45593	1		969.974	1937.93	2	0.002454	1.266			20058.8	251	269	0	ACZ49742.1,BAN29068.1	181210-trypsin-SA30-118b-3-A2.317.317.2 File:"181210-trypsin-SA30-118b-3-A2.raw", NativeID:"controllerType=0 controllerNumber=1 scan=317" RTINSECONDS=499.182
TRUE	TRUE	(Q)SGQGQQLGQGQQGQQPGQK(Q)	1				10.5086	1		646.985	1937.93	3	0.002258	1.165			130489	251	269	0	ACZ49742.1,BAN29068.1	181210-trypsin-SA30-118b-3-A2.313.313.3 File:"181210-trypsin-SA30-118b-3-A2.raw", NativeID:"controllerType=0 controllerNumber=1 scan=313" RTINSECONDS=496.7103
TRUE	TRUE	(Q)SGQGQQLGQGQQGQQPGQK(Q)	0.99				7.74473	1		646.985	1937.93	3	0.000976	0.5034			86996.5	251	269	0	ACZ49742.1,BAN29068.1	181210-trypsin-SA30-118b-3-A2.311.311.3 File:"181210-trypsin-SA30-118b-3-A2.raw", NativeID:"controllerType=0 controllerNumber=1 scan=311" RTINSECONDS=494.8127
TRUE	TRUE	(Q)qLGQGQQGQQPGQK(Q)	0.98				4.40894	1	Ammonia-loss (-17)	732.864	1463.71	2	0.0008654	0.5908			21269.5	256	269	0	ACZ49742.1,BAN29068.1	181210-trypsin-SA30-118b-3-A2.514.514.2 File:"181210-trypsin-SA30-118b-3-A2.raw", NativeID:"controllerType=0 controllerNumber=1 scan=514" RTINSECONDS=672.3446
TRUE	TRUE	(K)QQSGQGQQGYYPISPQ(Q)	0.97				4.22185	1		883.412	1764.81	2	0.002331	1.32			21071.4	270	285	0	ACZ49742.1,BAN29068.1	181210-trypsin-SA30-118b-3-A2.1185.1185.2 File:"181210-trypsin-SA30-118b-3-A2.raw", NativeID:"controllerType=0 controllerNumber=1 scan=1185" RTINSECONDS=1276.257
TRUE	TRUE	(Q)STQEQQLGQEQQDQQSGQGR(Q)	1				10.8539	1		1130.52	2259.02	2	0.003907	1.729			84934.6	329	348	0	ACZ49742.1,BAN29068.1	181210-trypsin-SA30-118b-3-A2.439.439.2 File:"181210-trypsin-SA30-118b-3-A2.raw", NativeID:"controllerType=0 controllerNumber=1 scan=439" RTINSECONDS=609.2496
TRUE	TRUE	(Q)STQEQQLGQEQQDQQSGQGR(Q)	1				8.21467	1		1130.52	2259.02	2	0.004396	1.945			53236	329	348	0	ACZ49742.1,BAN29068.1	181210-trypsin-SA30-118b-3-A2.431.431.2 File:"181210-trypsin-SA30-118b-3-A2.raw", NativeID:"controllerType=0 controllerNumber=1 scan=431" RTINSECONDS=603.3145
TRUE	TRUE	(Q)STQEQQLGQEQQDQQSGQGR(Q)	1				11.3768	1		754.012	2259.01	3	0.002857	1.264			578017	329	348	0	ACZ49742.1,BAN29068.1	181210-trypsin-SA30-118b-3-A2.427.427.3 File:"181210-trypsin-SA30-118b-3-A2.raw", NativeID:"controllerType=0 controllerNumber=1 scan=427" RTINSECONDS=602.3185
TRUE	TRUE	(Q)STQEQQLGQEQQDQQSGQGR(Q)	1				10.2366	1		754.012	2259.01	3	0.002491	1.102			250469	329	348	0	ACZ49742.1,BAN29068.1	181210-trypsin-SA30-118b-3-A2.424.424.3 File:"181210-trypsin-SA30-118b-3-A2.raw", NativeID:"controllerType=0 controllerNumber=1 scan=424" RTINSECONDS=600.1544
TRUE	TRUE	(Q)QLGQEQQDQQSGQGR(Q)	1				9.95861	1		843.894	1685.77	2	0.001708	1.013			30409.7	334	348	0	ACZ49742.1,BAN29068.1	181210-trypsin-SA30-118b-3-A2.293.293.2 File:"181210-trypsin-SA30-118b-3-A2.raw", NativeID:"controllerType=0 controllerNumber=1 scan=293" RTINSECONDS=480.6891
TRUE	TRUE	(Q)QLGQEQQDQQSGQGR(Q)	1				9.4318	1		843.894	1685.77	2	0.001464	0.8679			41547.9	334	348	0	ACZ49742.1,BAN29068.1	181210-trypsin-SA30-118b-3-A2.290.290.2 File:"181210-trypsin-SA30-118b-3-A2.raw", NativeID:"controllerType=0 controllerNumber=1 scan=290" RTINSECONDS=478.4672
TRUE	TRUE	(R)QPGYYSTSPQQLGQGQPR(Y)	1				9.31876	2		996.483	1990.95	2	0.002031	1.02			40572.3	372	389	0	ACZ49742.1,BAN29068.1	181210-trypsin-SA30-118b-3-A2.1078.1078.2 File:"181210-trypsin-SA30-118b-3-A2.raw", NativeID:"controllerType=0 controllerNumber=1 scan=1078" RTINSECONDS=1134.6029
TRUE	TRUE	(R)QPGYYSTSPQQLGQGQPR(Y)	1				8.95861	2		996.484	1990.95	2	0.003618	1.816			36156.3	372	389	0	ACZ49742.1,BAN29068.1	181210-trypsin-SA30-118b-3-A2.1076.1076.2 File:"181210-trypsin-SA30-118b-3-A2.raw", NativeID:"controllerType=0 controllerNumber=1 scan=1076" RTINSECONDS=1132.669
TRUE	TRUE	(R)QPGYYSTSPQQLGQGQPR(Y)	1	79.35	40.2804	70.1		2		996.483	1990.95	2	0.00203	1.019	1134.6		59589.9	372	389	0	ACZ49742.1,BAN29068.1	181210-trypsin-SA30-118b-3-A2.1078.1078.2 File:"181210-trypsin-SA30-118b-3-A2.raw", NativeID:"controllerType=0 controllerNumber=1 scan=1078"
TRUE	TRUE	(R)QPGYYSTSPQQLGQGQPR(Y)	1	71.8	40.3044	66.06		2		996.484	1990.95	2	0.003618	1.816	1132.67		58720.9	372	389	0	ACZ49742.1,BAN29068.1	181210-trypsin-SA30-118b-3-A2.1076.1076.2 File:"181210-trypsin-SA30-118b-3-A2.raw", NativeID:"controllerType=0 controllerNumber=1 scan=1076"
TRUE	TRUE	(R)QPGYYSTSPQQLGQGQPR(Y)	1	45.39	40.2731	32.52		2		664.658	1990.95	3	0.00153	0.7681	1132.35		78849.2	372	389	0	ACZ49742.1,BAN29068.1	181210-trypsin-SA30-118b-3-A2.1075.1075.3 File:"181210-trypsin-SA30-118b-3-A2.raw", NativeID:"controllerType=0 controllerNumber=1 scan=1075"
TRUE	TRUE	(R)QPGYYSTSPQQLGQGQPR(Y)	1	43.14	40.289	34.81		2		664.658	1990.95	3	0.001164	0.5844	1134.92		80293.1	372	389	0	ACZ49742.1,BAN29068.1	181210-trypsin-SA30-118b-3-A2.1079.1079.3 File:"181210-trypsin-SA30-118b-3-A2.raw", NativeID:"controllerType=0 controllerNumber=1 scan=1079"
TRUE	TRUE	(R)QPGYYSTSPQQLGQGQPR(Y)	0.99				6.50864	2		664.658	1990.95	3	0.001163	0.5838			48107.8	372	389	0	ACZ49742.1,BAN29068.1	181210-trypsin-SA30-118b-3-A2.1079.1079.3 File:"181210-trypsin-SA30-118b-3-A2.raw", NativeID:"controllerType=0 controllerNumber=1 scan=1079" RTINSECONDS=1134.921
TRUE	TRUE	(Y)YSTSPQQLGQGQPR(Y)	1				10.3979	1		773.885	1545.75	2	0.000843	0.545			40139.5	376	389	0	ACZ49742.1,BAN29068.1	181210-trypsin-SA30-118b-3-A2.653.653.2 File:"181210-trypsin-SA30-118b-3-A2.raw", NativeID:"controllerType=0 controllerNumber=1 scan=653" RTINSECONDS=814.607
TRUE	TRUE	(Y)YSTSPQQLGQGQPR(Y)	1				10.0809	1		773.885	1545.76	2	0.002674	1.729			53052.7	376	389	0	ACZ49742.1,BAN29068.1	181210-trypsin-SA30-118b-3-A2.656.656.2 File:"181210-trypsin-SA30-118b-3-A2.raw", NativeID:"controllerType=0 controllerNumber=1 scan=656" RTINSECONDS=816.8218
TRUE	TRUE	(Y)STSPQQLGQGQPR(Y)	1				10.1367	1		692.353	1382.69	2	0.001643	1.187			166907	377	389	0	ACZ49742.1,BAN29068.1	181210-trypsin-SA30-118b-3-A2.430.430.2 File:"181210-trypsin-SA30-118b-3-A2.raw", NativeID:"controllerType=0 controllerNumber=1 scan=430" RTINSECONDS=603.048
TRUE	TRUE	(Y)STSPQQLGQGQPR(Y)	1				5.76955	1		692.353	1382.69	2	0.001765	1.276			307824	377	389	0	ACZ49742.1,BAN29068.1	181210-trypsin-SA30-118b-3-A2.433.433.2 File:"181210-trypsin-SA30-118b-3-A2.raw", NativeID:"controllerType=0 controllerNumber=1 scan=433" RTINSECONDS=605.1478
TRUE	TRUE	(R)YYPTSPQQPGQEQQPR(Q)	1	65.41	39.5012	52.59		2		952.452	1902.89	2	0.002864	1.504	818.999		76268.2	390	405	0	ACZ49742.1,BAN29068.1	181210-trypsin-SA30-118b-3-A2.659.659.2 File:"181210-trypsin-SA30-118b-3-A2.raw", NativeID:"controllerType=0 controllerNumber=1 scan=659"
TRUE	TRUE	(R)YYPTSPQQPGQEQQPR(Q)	1				6.284	2		952.452	1902.89	2	0.002376	1.248			84869.3	390	405	0	ACZ49742.1,BAN29068.1	181210-trypsin-SA30-118b-3-A2.661.661.2 File:"181210-trypsin-SA30-118b-3-A2.raw", NativeID:"controllerType=0 controllerNumber=1 scan=661" RTINSECONDS=820.8586
TRUE	TRUE	(R)YYPTSPQQPGQEQQPR(Q)	1	55.2	39.4973	42.37		2		952.452	1902.89	2	0.002376	1.248	820.859		133311	390	405	0	ACZ49742.1,BAN29068.1	181210-trypsin-SA30-118b-3-A2.661.661.2 File:"181210-trypsin-SA30-118b-3-A2.raw", NativeID:"controllerType=0 controllerNumber=1 scan=661"
TRUE	TRUE	(R)YYPTSPQQPGQEQQPR(Q)	1	38.16	39.4954	27.34		2		635.303	1902.89	3	0.002303	1.21	821.451		79655.8	390	405	0	ACZ49742.1,BAN29068.1	181210-trypsin-SA30-118b-3-A2.663.663.3 File:"181210-trypsin-SA30-118b-3-A2.raw", NativeID:"controllerType=0 controllerNumber=1 scan=663"
TRUE	TRUE	(R)YYPTSPQQPGQEQQPR(Q)	1				9.52288	2		635.303	1902.89	3	0.001936	1.017			89333.7	390	405	0	ACZ49742.1,BAN29068.1	181210-trypsin-SA30-118b-3-A2.666.666.3 File:"181210-trypsin-SA30-118b-3-A2.raw", NativeID:"controllerType=0 controllerNumber=1 scan=666" RTINSECONDS=823.5766
TRUE	TRUE	(R)YYPTSPQQPGQEQQPR(Q)	0.99				8.95861	2		635.303	1902.89	3	0.002302	1.209			51031.1	390	405	0	ACZ49742.1,BAN29068.1	181210-trypsin-SA30-118b-3-A2.663.663.3 File:"181210-trypsin-SA30-118b-3-A2.raw", NativeID:"controllerType=0 controllerNumber=1 scan=663" RTINSECONDS=821.4507
TRUE	TRUE	(R)YYPTSPQQPGQEQQPR(Q)	0.99				5	2		952.452	1902.89	2	0.002865	1.505			52753.5	390	405	0	ACZ49742.1,BAN29068.1	181210-trypsin-SA30-118b-3-A2.659.659.2 File:"181210-trypsin-SA30-118b-3-A2.raw", NativeID:"controllerType=0 controllerNumber=1 scan=659" RTINSECONDS=818.9987
TRUE	TRUE	(R)YYPTSPQQPGQEQQPR(Q)	0.97	30.21	39.5255	20.35		2		635.303	1902.89	3	0.001937	1.017	823.577		129664	390	405	0	ACZ49742.1,BAN29068.1	181210-trypsin-SA30-118b-3-A2.666.666.3 File:"181210-trypsin-SA30-118b-3-A2.raw", NativeID:"controllerType=0 controllerNumber=1 scan=666"
TRUE	TRUE	(Y)PTSPQQPGQEQQPR(Q)	1				8.79588	1		789.388	1576.76	2	0.001535	0.9729			30023.9	392	405	0	ACZ49742.1,BAN29068.1	181210-trypsin-SA30-118b-3-A2.321.321.2 File:"181210-trypsin-SA30-118b-3-A2.raw", NativeID:"controllerType=0 controllerNumber=1 scan=321" RTINSECONDS=501.5634
TRUE	TRUE	(P)TSPQQPGQEQQPRQ(L)	0.96				3.88606	1		804.892	1607.77	2	0.004768	2.964			144098	393	406	0	ACZ49742.1,BAN29068.1	181206-thermo-SA30-118b-3-A2.283.283.2 File:"181206-thermo-SA30-118b-3-A2.raw", NativeID:"controllerType=0 controllerNumber=1 scan=283" RTINSECONDS=471.5425
TRUE	TRUE	(R)QLQQPEQGQQGQQPEQGQQGQ(Q)	0.99				9.284	1		783.699	2348.08	3	0.002074	0.8829			47108	406	426	0	ACZ49742.1,BAN29068.1	181210-trypsin-SA30-118b-3-A2.500.500.3 File:"181210-trypsin-SA30-118b-3-A2.raw", NativeID:"controllerType=0 controllerNumber=1 scan=500" RTINSECONDS=660.04
TRUE	TRUE	(R)QLQQPEQGQQGQQPEQGQQGQ(Q)	0.99				8.88606	1		783.7	2348.08	3	0.002806	1.195			32784.2	406	426	0	ACZ49742.1,BAN29068.1	181210-trypsin-SA30-118b-3-A2.498.498.3 File:"181210-trypsin-SA30-118b-3-A2.raw", NativeID:"controllerType=0 controllerNumber=1 scan=498" RTINSECONDS=658.0407
TRUE	TRUE	(R)QLQQPEQGQQGQQPEQGQQGQQQR(Q)	1	68.46	41.0799	57.39		2		921.106	2760.3	3	0.002707	0.9804	607.407		61621.4	406	429	0	ACZ49742.1,BAN29068.1	181210-trypsin-SA30-118b-3-A2.437.437.3 File:"181210-trypsin-SA30-118b-3-A2.raw", NativeID:"controllerType=0 controllerNumber=1 scan=437"
TRUE	TRUE	(R)QLQQPEQGQQGQQPEQGQQGQQQR(Q)	1	66.85	41.1096	59.83		2		921.106	2760.3	3	0.00289	1.047	605.383		137260	406	429	0	ACZ49742.1,BAN29068.1	181210-trypsin-SA30-118b-3-A2.434.434.3 File:"181210-trypsin-SA30-118b-3-A2.raw", NativeID:"controllerType=0 controllerNumber=1 scan=434"
TRUE	TRUE	(R)QLQQPEQGQQGQQPEQGQQGQQQR(Q)	1	63.92	41.0799	53.74		2		921.106	2760.3	3	0.002707	0.9804	587.005		109428	406	429	0	ACZ49742.1,BAN29068.1	181210-trypsin-SA30-118b-3-A2.406.406.3 File:"181210-trypsin-SA30-118b-3-A2.raw", NativeID:"controllerType=0 controllerNumber=1 scan=406"
TRUE	TRUE	(R)QLQQPEQGQQGQQPEQGQQGQQQR(Q)	1	58.91	41.1079	53.07		2		691.081	2760.3	4	0.003122	1.131	595.578		120368	406	429	0	ACZ49742.1,BAN29068.1	181210-trypsin-SA30-118b-3-A2.417.417.4 File:"181210-trypsin-SA30-118b-3-A2.raw", NativeID:"controllerType=0 controllerNumber=1 scan=417"
TRUE	TRUE	(R)QLQQPEQGQQGQQPEQGQQGQQQR(Q)	1	57.81	41.0995	51.76		2		691.081	2760.3	4	0.00239	0.8656	597.425		122437	406	429	0	ACZ49742.1,BAN29068.1	181210-trypsin-SA30-118b-3-A2.419.419.4 File:"181210-trypsin-SA30-118b-3-A2.raw", NativeID:"controllerType=0 controllerNumber=1 scan=419"
TRUE	TRUE	(R)QLQQPEQGQQGQQPEQGQQGQQQR(Q)	1	57	41.1012	48.57		2		921.106	2760.3	3	0.002341	0.8478	584.952		57317.6	406	429	0	ACZ49742.1,BAN29068.1	181210-trypsin-SA30-118b-3-A2.404.404.3 File:"181210-trypsin-SA30-118b-3-A2.raw", NativeID:"controllerType=0 controllerNumber=1 scan=404"
TRUE	TRUE	(R)qLQQPEQGQQGQQPEQGQQGQQQR(Q)	1	52.95	40.8289	40.07		2	Gln->pyro-Glu (-17)	915.431	2743.27	3	0.003376	1.23	835.476		91942.9	406	429	0	ACZ49742.1,BAN29068.1	181210-trypsin-SA30-118b-3-A2.685.685.3 File:"181210-trypsin-SA30-118b-3-A2.raw", NativeID:"controllerType=0 controllerNumber=1 scan=685"
TRUE	TRUE	(R)qLQQPEQGQQGQQPEQGQQGQQQR(Q)	1	47.73	40.7842	42		2	Gln->pyro-Glu (-17)	915.429	2743.27	3	7.944e-05	0.02895	833.66		52864.3	406	429	0	ACZ49742.1,BAN29068.1	181210-trypsin-SA30-118b-3-A2.683.683.3 File:"181210-trypsin-SA30-118b-3-A2.raw", NativeID:"controllerType=0 controllerNumber=1 scan=683"
TRUE	TRUE	(R)QLQQPEQGQQGQQPEQGQQGQQQR(Q)	1				6.67778	2		691.081	2760.3	4	0.003121	1.13			64351.1	406	429	0	ACZ49742.1,BAN29068.1	181210-trypsin-SA30-118b-3-A2.417.417.4 File:"181210-trypsin-SA30-118b-3-A2.raw", NativeID:"controllerType=0 controllerNumber=1 scan=417" RTINSECONDS=595.5784
TRUE	TRUE	(R)qLQQPEQGQQGQQPEQGQQGQQQR(Q)	1	45.01	40.798	31.64		2	Gln->pyro-Glu (-17)	915.43	2743.27	3	0.00301	1.097	848.235		47808.8	406	429	0	ACZ49742.1,BAN29068.1	181210-trypsin-SA30-118b-3-A2.699.699.3 File:"181210-trypsin-SA30-118b-3-A2.raw", NativeID:"controllerType=0 controllerNumber=1 scan=699"
TRUE	TRUE	(R)QLQQPEQGQQGQQPEQGQQGQQQR(Q)	1				14.5686	2		921.106	2760.3	3	0.00289	1.047			85926.6	406	429	0	ACZ49742.1,BAN29068.1	181210-trypsin-SA30-118b-3-A2.434.434.3 File:"181210-trypsin-SA30-118b-3-A2.raw", NativeID:"controllerType=0 controllerNumber=1 scan=434" RTINSECONDS=605.3828
TRUE	TRUE	(R)QLQQPEQGQQGQQPEQGQQGQQQR(Q)	1				14.0269	2		921.106	2760.3	3	0.002707	0.9803			34176.7	406	429	0	ACZ49742.1,BAN29068.1	181210-trypsin-SA30-118b-3-A2.437.437.3 File:"181210-trypsin-SA30-118b-3-A2.raw", NativeID:"controllerType=0 controllerNumber=1 scan=437" RTINSECONDS=607.4069
TRUE	TRUE	(R)qLQQPEQGQQGQQPEQGQQGQQQR(Q)	1				13.6198	2	Ammonia-loss (-17)	915.43	2743.27	3	0.00301	1.097			30679.3	406	429	0	ACZ49742.1,BAN29068.1	181210-trypsin-SA30-118b-3-A2.699.699.3 File:"181210-trypsin-SA30-118b-3-A2.raw", NativeID:"controllerType=0 controllerNumber=1 scan=699" RTINSECONDS=848.2348
TRUE	TRUE	(R)qLQQPEQGQQGQQPEQGQQGQQQR(Q)	1				13.3665	2	Ammonia-loss (-17)	915.431	2743.27	3	0.003376	1.23			57984.2	406	429	0	ACZ49742.1,BAN29068.1	181210-trypsin-SA30-118b-3-A2.685.685.3 File:"181210-trypsin-SA30-118b-3-A2.raw", NativeID:"controllerType=0 controllerNumber=1 scan=685" RTINSECONDS=835.4759
TRUE	TRUE	(R)QLQQPEQGQQGQQPEQGQQGQQQR(Q)	1				13.1427	2		921.106	2760.3	3	0.002707	0.9803			68200.9	406	429	0	ACZ49742.1,BAN29068.1	181210-trypsin-SA30-118b-3-A2.406.406.3 File:"181210-trypsin-SA30-118b-3-A2.raw", NativeID:"controllerType=0 controllerNumber=1 scan=406" RTINSECONDS=587.0055
TRUE	TRUE	(R)qLQQPEQGQQGQQPEQGQQGQQQR(Q)	1				12.7696	2	Ammonia-loss (-17)	915.429	2743.27	3	8.039e-05	0.02929			33774.3	406	429	0	ACZ49742.1,BAN29068.1	181210-trypsin-SA30-118b-3-A2.683.683.3 File:"181210-trypsin-SA30-118b-3-A2.raw", NativeID:"controllerType=0 controllerNumber=1 scan=683" RTINSECONDS=833.66
TRUE	TRUE	(R)QLQQPEQGQQGQQPEQGQQGQQQR(Q)	1				12.4685	2		921.106	2760.3	3	0.002341	0.8478			35934.3	406	429	0	ACZ49742.1,BAN29068.1	181210-trypsin-SA30-118b-3-A2.404.404.3 File:"181210-trypsin-SA30-118b-3-A2.raw", NativeID:"controllerType=0 controllerNumber=1 scan=404" RTINSECONDS=584.9522
TRUE	TRUE	(R)QLQQPEQGQQGQQPEQGQQGQQQR(Q)	1				5.30103	2		691.081	2760.3	4	0.002389	0.8652			60834.4	406	429	0	ACZ49742.1,BAN29068.1	181210-trypsin-SA30-118b-3-A2.419.419.4 File:"181210-trypsin-SA30-118b-3-A2.raw", NativeID:"controllerType=0 controllerNumber=1 scan=419" RTINSECONDS=597.4246
TRUE	TRUE	(R)QLQQPEQGQQgQQPEQGQQGQQQR(Q)	0.99				7.21467	2	Gly->Ala (+14)	925.766	2774.28	3	-0.03229	-11.64			23553.1	406	429	0	ACZ49742.1,BAN29068.1	181210-trypsin-SA30-118b-3-A2.420.420.3 File:"181210-trypsin-SA30-118b-3-A2.raw", NativeID:"controllerType=0 controllerNumber=1 scan=420" RTINSECONDS=597.7296
TRUE	TRUE	(R)QLQQPEQGQQgQQPEQGQQGQQQR(Q)	0.97				5.31876	2	Gly->Ala (+14)	925.765	2774.27	3	-0.03449	-12.43			17771.4	406	429	0	ACZ49742.1,BAN29068.1	181210-trypsin-SA30-118b-3-A2.425.425.3 File:"181210-trypsin-SA30-118b-3-A2.raw", NativeID:"controllerType=0 controllerNumber=1 scan=425" RTINSECONDS=600.4243
TRUE	TRUE	(R)QGEQGQQPGQGQQGQQPGQGQPGYYPTSPQ(Q)	0.99				6.4437	1		1047.48	3139.41	3	0.006992	2.226			10087	430	459	0	ACZ49742.1,BAN29068.1	181210-trypsin-SA30-118b-3-A2.1039.1039.3 File:"181210-trypsin-SA30-118b-3-A2.raw", NativeID:"controllerType=0 controllerNumber=1 scan=1039" RTINSECONDS=1093.3662
TRUE	TRUE	(P)LQPGQGQPGYYPTSPQQ(I)	0.97				4.25964	2		923.447	1844.88	2	0.009943	5.387			11682.4	543	559	0	ACZ49742.1,BAN29068.1	181206-thermo-SA30-118b-3-A2.1195.1195.2 File:"181206-thermo-SA30-118b-3-A2.raw", NativeID:"controllerType=0 controllerNumber=1 scan=1195" RTINSECONDS=1190.5523
TRUE	TRUE	(Y)YLTSPQQLGQGQQPR(Q)	1				15	1		850.94	1699.87	2	0.001349	0.7931			42085	710	724	0	ACZ49742.1,BAN29068.1	181210-trypsin-SA30-118b-3-A2.1048.1048.2 File:"181210-trypsin-SA30-118b-3-A2.raw", NativeID:"controllerType=0 controllerNumber=1 scan=1048" RTINSECONDS=1105.6486
TRUE	TRUE	(Y)YLTSPQQLGQGQQPR(Q)	1				15	1		850.941	1699.87	2	0.00257	1.511			71996.1	710	724	0	ACZ49742.1,BAN29068.1	181210-trypsin-SA30-118b-3-A2.1052.1052.2 File:"181210-trypsin-SA30-118b-3-A2.raw", NativeID:"controllerType=0 controllerNumber=1 scan=1052" RTINSECONDS=1108.2011
TRUE	TRUE	(Y)YLTSPQQLGQGQQPR(Q)	1				10.2007	1		567.63	1699.87	3	0.002984	1.754			63569	710	724	0	ACZ49742.1,BAN29068.1	181210-trypsin-SA30-118b-3-A2.1059.1059.3 File:"181210-trypsin-SA30-118b-3-A2.raw", NativeID:"controllerType=0 controllerNumber=1 scan=1059" RTINSECONDS=1114.3536
TRUE	TRUE	(Y)YLTSPQQLGQGQQPR(Q)	0.99				8.95861	1		567.63	1699.87	3	0.002252	1.324			62815.4	710	724	0	ACZ49742.1,BAN29068.1	181210-trypsin-SA30-118b-3-A2.1056.1056.3 File:"181210-trypsin-SA30-118b-3-A2.raw", NativeID:"controllerType=0 controllerNumber=1 scan=1056" RTINSECONDS=1112.1005
TRUE	TRUE	(Y)LTSPQQLGQGQQPR(Q)	0.99				5.37675	1		769.409	1536.8	2	0.001539	1.001			55278.5	711	724	0	ACZ49742.1,BAN29068.1	181210-trypsin-SA30-118b-3-A2.686.686.2 File:"181210-trypsin-SA30-118b-3-A2.raw", NativeID:"controllerType=0 controllerNumber=1 scan=686" RTINSECONDS=835.769
TRUE	TRUE	(Y)LTSPQQLGQGQQPR(Q)	0.98				4.26761	1		769.409	1536.8	2	0.001295	0.8421			32482.1	711	724	0	ACZ49742.1,BAN29068.1	181210-trypsin-SA30-118b-3-A2.682.682.2 File:"181210-trypsin-SA30-118b-3-A2.raw", NativeID:"controllerType=0 controllerNumber=1 scan=682" RTINSECONDS=833.3554
TRUE	TRUE	(Y)LTSPQQLGQGQQPR(Q)	0.97				5.33724	1		513.275	1536.8	3	0.00116	0.7543			60466.8	711	724	0	ACZ49742.1,BAN29068.1	181210-trypsin-SA30-118b-3-A2.705.705.3 File:"181210-trypsin-SA30-118b-3-A2.raw", NativeID:"controllerType=0 controllerNumber=1 scan=705" RTINSECONDS=851.2416
TRUE	TRUE	(L)TSPQQLGQGQQPR(Q)	0.99				5.08092	1		712.866	1423.72	2	0.000922	0.6471			47621.5	712	724	0	ACZ49742.1,BAN29068.1	181210-trypsin-SA30-118b-3-A2.446.446.2 File:"181210-trypsin-SA30-118b-3-A2.raw", NativeID:"controllerType=0 controllerNumber=1 scan=446" RTINSECONDS=612.5994
TRUE	TRUE	(L)TSPQQLGQGQQPR(Q)	0.98				4.36653	1		712.867	1423.72	2	0.001899	1.333			55354.4	712	724	0	ACZ49742.1,BAN29068.1	181210-trypsin-SA30-118b-3-A2.440.440.2 File:"181210-trypsin-SA30-118b-3-A2.raw", NativeID:"controllerType=0 controllerNumber=1 scan=440" RTINSECONDS=609.5015
TRUE	TRUE	(Y)HVSAEHQAASL(K)	0.99	53.78	41.2084	37.51		2		575.286	1148.56	2	0.0001001	0.08704	1026.48		44705.5	777	787	0	ACZ49742.1,BAN29068.1	181203_Chymo_SA30-118b-3_A2.608.608.2 File:"181203_Chymo_SA30-118b-3_A2.raw", NativeID:"controllerType=0 controllerNumber=1 scan=608"
TRUE	TRUE	(Y)HVSAEHQAASL(K)	0.95	52.12	41.1056	38.06		2		575.285	1148.56	2	-0.002342	-2.037	1028.52		55618.7	777	787	0	ACZ49742.1,BAN29068.1	181203_Chymo_SA30-118b-3_A2.610.610.2 File:"181203_Chymo_SA30-118b-3_A2.raw", NativeID:"controllerType=0 controllerNumber=1 scan=610"
TRUE	TRUE	(V)SAEHQAASLK(V)	0.99				5.31876	1		521.271	1040.53	2	0.002004	1.924			65888.5	779	788	0	ACZ49742.1,BAN29068.1	181210-trypsin-SA30-118b-3-A2.307.307.2 File:"181210-trypsin-SA30-118b-3-A2.raw", NativeID:"controllerType=0 controllerNumber=1 scan=307" RTINSECONDS=492.4118
TRUE	TRUE	(V)SAEHQAASLK(V)	0.99				4.69897	1		521.271	1040.53	2	0.001638	1.573			63781.6	779	788	0	ACZ49742.1,BAN29068.1	181210-trypsin-SA30-118b-3-A2.305.305.2 File:"181210-trypsin-SA30-118b-3-A2.raw", NativeID:"controllerType=0 controllerNumber=1 scan=305" RTINSECONDS=490.5413
TRUE	TRUE	(L)KVAKAQQL(A)	0.95	39.37	35.2153	0		2		443.279	884.543	2	-0.001038	-1.172	771.639		113450	788	795	0	AGH32927.1,CAA32115.1,ACZ49742.1,BAN29068.1,P10388.5	181203_Chymo_SA30-118b-3_A2.446.446.2 File:"181203_Chymo_SA30-118b-3_A2.raw", NativeID:"controllerType=0 controllerNumber=1 scan=446"
TRUE	TRUE	(K)AQQLAAQLPAmcR(L)	1				11.8239	2	Oxidation (+16), Carbamidomethyl (+57)	737.37	1472.73	2	0.002488	1.688			42721.4	792	804	0	AGH32927.1,CAA32115.1,ACZ49742.1,BAN29068.1,P10388.5	181210-trypsin-SA30-118b-3-A2.991.991.2 File:"181210-trypsin-SA30-118b-3-A2.raw", NativeID:"controllerType=0 controllerNumber=1 scan=991" RTINSECONDS=1040.7899
TRUE	TRUE	(K)AQQLAAQLPAmcR(L)	1				10.0969	2	Oxidation (+16), Carbamidomethyl (+57)	737.37	1472.73	2	0.002244	1.522			60111.8	792	804	0	AGH32927.1,CAA32115.1,ACZ49742.1,BAN29068.1,P10388.5	181210-trypsin-SA30-118b-3-A2.993.993.2 File:"181210-trypsin-SA30-118b-3-A2.raw", NativeID:"controllerType=0 controllerNumber=1 scan=993" RTINSECONDS=1042.495
TRUE	TRUE	(K)AQQLAAQLPAmcR(L)	1	60.36	39.0574	0		2	Oxidation (+16), Carbamidomethyl (+57)	737.37	1472.73	2	0.002488	1.688	1040.79		67772.6	792	804	0	AGH32927.1,CAA32115.1,ACZ49742.1,BAN29068.1,P10388.5	181210-trypsin-SA30-118b-3-A2.991.991.2 File:"181210-trypsin-SA30-118b-3-A2.raw", NativeID:"controllerType=0 controllerNumber=1 scan=991"
TRUE	TRUE	(K)AQQLAAQLPAmcR(L)	1	60.13	39.0255	0		2	Oxidation (+16), Carbamidomethyl (+57)	737.37	1472.73	2	0.002244	1.522	1042.49		87973.7	792	804	0	AGH32927.1,CAA32115.1,ACZ49742.1,BAN29068.1,P10388.5	181210-trypsin-SA30-118b-3-A2.993.993.2 File:"181210-trypsin-SA30-118b-3-A2.raw", NativeID:"controllerType=0 controllerNumber=1 scan=993"
TRUE	TRUE	(K)AQQLAAQLPAmcR(L)	0.99	46.11	39.0124	0		2	Oxidation (+16), Carboxymethyl (+58)	737.862	1473.71	2	0.001629	1.105	1175.22		44205.6	792	804	0	AGH32927.1,CAA32115.1,ACZ49742.1,BAN29068.1,P10388.5	181210-trypsin-SA30-118b-3-A2.1117.1117.2 File:"181210-trypsin-SA30-118b-3-A2.raw", NativeID:"controllerType=0 controllerNumber=1 scan=1117"
TRUE	TRUE	(K)AQQLAAQLPAmcR(L)	0.95	27.45	39.0574	0		2	Oxidation (+16), Carbamidomethyl (+57)	491.916	1472.73	3	0.002445	1.659	1051.37		77127.9	792	804	0	AGH32927.1,CAA32115.1,ACZ49742.1,BAN29068.1,P10388.5	181210-trypsin-SA30-118b-3-A2.1004.1004.3 File:"181210-trypsin-SA30-118b-3-A2.raw", NativeID:"controllerType=0 controllerNumber=1 scan=1004"
TRUE	TRUE	(L)AAQLPAmcR(L)	0.99				5.31876	1	Oxidation (+16), Carbamidomethyl (+57)	517.25	1032.49	2	0.0006537	0.6325			106466	796	804	0	AGH32927.1,CAA32115.1,ACZ49742.1,BAN29068.1,P10388.5	181210-trypsin-SA30-118b-3-A2.379.379.2 File:"181210-trypsin-SA30-118b-3-A2.raw", NativeID:"controllerType=0 controllerNumber=1 scan=379" RTINSECONDS=566.4431

## Sheet: 4D Spot 10
Valid	Assigned	Sequence	Prob	Mascot Ion score	Mascot Identity score	Mascot Delta Ion Score	X! Tandem	NTT	Modifications	Observed	Actual Mass	Charge	Delta Da	Delta PPM	Retention Time	Intensity	TIC	Start	Stop	# Other Proteins	Other Proteins	Spectrum ID
TRUE	TRUE	(R)QYEQQPVVPSK(A)	1	64.7	38.6917	28.65		2		651.839	1301.66	2	0.002488	1.91	702.943		62298.9	64	74	0		181210-trypsin-SA30-118b-3-A4.443.443.2 File:"181210-trypsin-SA30-118b-3-A4.raw", NativeID:"controllerType=0 controllerNumber=1 scan=443"
TRUE	TRUE	(R)QYEQQPVVPSK(A)	1	52.41	38.6917	16.31		2		651.839	1301.66	2	0.002122	1.629	705.217		79210.5	64	74	0		181210-trypsin-SA30-118b-3-A4.446.446.2 File:"181210-trypsin-SA30-118b-3-A4.raw", NativeID:"controllerType=0 controllerNumber=1 scan=446"
TRUE	TRUE	(R)QYEQQPVVPSK(A)	0.97				4.35655	2		651.839	1301.66	2	0.002489	1.911			42758.6	64	74	0		181210-trypsin-SA30-118b-3-A4.443.443.2 File:"181210-trypsin-SA30-118b-3-A4.raw", NativeID:"controllerType=0 controllerNumber=1 scan=443" RTINSECONDS=702.9429
TRUE	TRUE	(R)QQGYYPTSPQQPGQGQQ(L)	0.99				5.25181	1		946.432	1890.85	2	-2e-05	-0.01057			19081.3	151	167	0		181210-trypsin-SA30-118b-3-A4.833.833.2 File:"181210-trypsin-SA30-118b-3-A4.raw", NativeID:"controllerType=0 controllerNumber=1 scan=833" RTINSECONDS=985.0867
TRUE	TRUE	(R)QQGYYPTSPQQPGQGQQ(L)	0.97				4.37675	1		946.432	1890.85	2	0.000346	0.1829			27529.5	151	167	0		181210-trypsin-SA30-118b-3-A4.837.837.2 File:"181210-trypsin-SA30-118b-3-A4.raw", NativeID:"controllerType=0 controllerNumber=1 scan=837" RTINSECONDS=987.3399
TRUE	TRUE	(Q)LGQGQPGYYPTSQQPGQK(Q)	1				12.0458	1		967.476	1932.94	2	0.003006	1.554			30732.1	168	185	0		181210-trypsin-SA30-118b-3-A4.734.734.2 File:"181210-trypsin-SA30-118b-3-A4.raw", NativeID:"controllerType=0 controllerNumber=1 scan=734" RTINSECONDS=915.9473
TRUE	TRUE	(Q)LGQGQPGYYPTSQQPGQK(Q)	1				9.13077	1		967.476	1932.94	2	0.003006	1.554			40832.5	168	185	0		181210-trypsin-SA30-118b-3-A4.722.722.2 File:"181210-trypsin-SA30-118b-3-A4.raw", NativeID:"controllerType=0 controllerNumber=1 scan=722" RTINSECONDS=911.7474
TRUE	TRUE	(R)PGQGQQGYYPISPQQPGQGQQSGQGQPGYYPTSLR(Q)	0.99				9.85387	1		934.448	3733.76	4	0.01132	3.03			29232.4	263	297	0		181210-trypsin-SA30-118b-3-A4.1587.1587.4 File:"181210-trypsin-SA30-118b-3-A4.raw", NativeID:"controllerType=0 controllerNumber=1 scan=1587" RTINSECONDS=1830.3636
TRUE	TRUE	(P)ISPQQPGQGQQSGQGQPG(Y)	0.99				6.22185	1		889.927	1777.84	2	0.005292	2.975			13879.5	273	290	0		181206-thermo-SA30-118b-3-A4.851.851.2 File:"181206-thermo-SA30-118b-3-A4.raw", NativeID:"controllerType=0 controllerNumber=1 scan=851" RTINSECONDS=930.8401
TRUE	TRUE	(Q)SGQGQPGYYPTSLR(Q)	0.97				4.56864	1		755.869	1509.72	2	0.002481	1.642			45192.7	284	297	0		181210-trypsin-SA30-118b-3-A4.991.991.2 File:"181210-trypsin-SA30-118b-3-A4.raw", NativeID:"controllerType=0 controllerNumber=1 scan=991" RTINSECONDS=1154.2426
TRUE	TRUE	(Q)LGQGQPGYYPTSQQSEQGQQPGQGK(Q)	0.99				7.79588	1		883.416	2647.23	3	-0.000917	-0.3463			15077.7	347	371	0		181210-trypsin-SA30-118b-3-A4.766.766.3 File:"181210-trypsin-SA30-118b-3-A4.raw", NativeID:"controllerType=0 controllerNumber=1 scan=766" RTINSECONDS=933.6361
TRUE	TRUE	(Q)LGQGQPGYYPTSQQSEQGQQPGQGK(Q)	0.99				6.95861	1		883.417	2647.23	3	0.001829	0.6906			22182.1	347	371	0		181210-trypsin-SA30-118b-3-A4.768.768.3 File:"181210-trypsin-SA30-118b-3-A4.raw", NativeID:"controllerType=0 controllerNumber=1 scan=768" RTINSECONDS=935.3569
TRUE	TRUE	(Q)QAYYPTSSQQSR(Q)	0.98				4.67778	1		708.332	1414.65	2	0.002329	1.645			68334.8	477	488	0		181210-trypsin-SA30-118b-3-A4.398.398.2 File:"181210-trypsin-SA30-118b-3-A4.raw", NativeID:"controllerType=0 controllerNumber=1 scan=398" RTINSECONDS=641.5124
TRUE	TRUE	(Q)QAYYPTSSQQSR(Q)	0.97				4.40894	1		708.332	1414.65	2	0.001596	1.127			34964.3	477	488	0		181210-trypsin-SA30-118b-3-A4.396.396.2 File:"181210-trypsin-SA30-118b-3-A4.raw", NativeID:"controllerType=0 controllerNumber=1 scan=396" RTINSECONDS=639.4607
TRUE	TRUE	(Q)AYYPTSSQQSR(Q)	0.98				4.95861	1		644.303	1286.59	2	0.002579	2.003			78892.6	478	488	0		181210-trypsin-SA30-118b-3-A4.370.370.2 File:"181210-trypsin-SA30-118b-3-A4.raw", NativeID:"controllerType=0 controllerNumber=1 scan=370" RTINSECONDS=607.2495
TRUE	TRUE	(Q)AYYPTSSQQSR(Q)	0.98				4.88606	1		644.303	1286.59	2	0.002091	1.624			62138.3	478	488	0		181210-trypsin-SA30-118b-3-A4.368.368.2 File:"181210-trypsin-SA30-118b-3-A4.raw", NativeID:"controllerType=0 controllerNumber=1 scan=368" RTINSECONDS=605.2349
TRUE	TRUE	(Q)LQQPAQGQQPAQGQQ(S)	0.99				5.65758	1		803.903	1605.79	2	0.006063	3.773			23208.1	544	558	0		181206-thermo-SA30-118b-3-A4.740.740.2 File:"181206-thermo-SA30-118b-3-A4.raw", NativeID:"controllerType=0 controllerNumber=1 scan=740" RTINSECONDS=826.2612
TRUE	TRUE	(Q)LQQPAQGQQPAQGQQ(S)	0.96				4.16749	1		803.904	1605.79	2	0.007528	4.685			21707.8	544	558	0		181206-thermo-SA30-118b-3-A4.736.736.2 File:"181206-thermo-SA30-118b-3-A4.raw", NativeID:"controllerType=0 controllerNumber=1 scan=736" RTINSECONDS=824.0139
TRUE	TRUE	(Q)LQQPAQGQQPAQGQQS(A)	0.99				5.69897	2		847.42	1692.83	2	0.007388	4.362			9005.22	544	559	0		181206-thermo-SA30-118b-3-A4.712.712.2 File:"181206-thermo-SA30-118b-3-A4.raw", NativeID:"controllerType=0 controllerNumber=1 scan=712" RTINSECONDS=805.1203
TRUE	TRUE	(P)ISPQQSGQGQQPGQGQQ(G)	0.97				4.63827	1		876.92	1751.83	2	0.0061	3.48			16060.6	659	675	0		181206-thermo-SA30-118b-3-A4.678.678.2 File:"181206-thermo-SA30-118b-3-A4.raw", NativeID:"controllerType=0 controllerNumber=1 scan=678" RTINSECONDS=771.0157
TRUE	TRUE	(P)ISPQQSGQGQQPGQGQQG(Y)	1				8.60206	1		905.431	1808.85	2	0.006694	3.699			16515.8	659	676	0		181206-thermo-SA30-118b-3-A4.689.689.2 File:"181206-thermo-SA30-118b-3-A4.raw", NativeID:"controllerType=0 controllerNumber=1 scan=689" RTINSECONDS=779.8426
TRUE	TRUE	(P)ISPQQSGQGQQPGQGQQG(Y)	1				8.35655	1		905.43	1808.85	2	0.005474	3.025			20606.9	659	676	0		181206-thermo-SA30-118b-3-A4.691.691.2 File:"181206-thermo-SA30-118b-3-A4.raw", NativeID:"controllerType=0 controllerNumber=1 scan=691" RTINSECONDS=781.5605
TRUE	TRUE	(Y)ASPYHVSAEYQAAR(L)	1				11.4948	1		775.375	1548.74	2	0.003356	2.166			43327	747	760	0		181210-trypsin-SA30-118b-3-A4.561.561.2 File:"181210-trypsin-SA30-118b-3-A4.raw", NativeID:"controllerType=0 controllerNumber=1 scan=561" RTINSECONDS=813.6101
TRUE	TRUE	(Y)ASPYHVSAEYQAAR(L)	0.99				6.11351	1		775.375	1548.73	2	0.002868	1.851			31002.5	747	760	0		181210-trypsin-SA30-118b-3-A4.563.563.2 File:"181210-trypsin-SA30-118b-3-A4.raw", NativeID:"controllerType=0 controllerNumber=1 scan=563" RTINSECONDS=815.3844
TRUE	TRUE	(Y)HVSAEYQAARL(K)	0.99				6.05061	2		622.822	1243.63	2	-0.002478	-1.991			33996.1	751	761	0		181203_Chymo_SA30-118b-3_A4.548.548.2 File:"181203_Chymo_SA30-118b-3_A4.raw", NativeID:"controllerType=0 controllerNumber=1 scan=548" RTINSECONDS=833.4339
TRUE	TRUE	(Y)HVSAEYQAARL(K)	0.99				5.85387	2		622.822	1243.63	2	-0.001623	-1.304			43490.1	751	761	0		181203_Chymo_SA30-118b-3_A4.554.554.2 File:"181203_Chymo_SA30-118b-3_A4.raw", NativeID:"controllerType=0 controllerNumber=1 scan=554" RTINSECONDS=836.3122
TRUE	TRUE	(Y)HVSAEYQAARL(K)	0.98	56.35	40.3794	45.67		2		622.822	1243.63	2	-0.001624	-1.305	836.312		60765.3	751	761	0		181203_Chymo_SA30-118b-3_A4.554.554.2 File:"181203_Chymo_SA30-118b-3_A4.raw", NativeID:"controllerType=0 controllerNumber=1 scan=554"
TRUE	TRUE	(Y)HVSAEYQAARL(K)	0.95	48.7	40.2686	32.17		2		622.822	1243.63	2	-0.002478	-1.991	833.434		57481.7	751	761	0		181203_Chymo_SA30-118b-3_A4.548.548.2 File:"181203_Chymo_SA30-118b-3_A4.raw", NativeID:"controllerType=0 controllerNumber=1 scan=548"
TRUE	TRUE	(L)AAQLPAmcRLEGSD(A)	0.99				5.4437	1	Oxidation (+16), Carbamidomethyl (+57)	767.852	1533.69	2	-0.001346	-0.8772			14305.5	770	783	0		181203_Chymo_SA30-118b-3_A4.677.677.2 File:"181203_Chymo_SA30-118b-3_A4.raw", NativeID:"controllerType=0 controllerNumber=1 scan=677" RTINSECONDS=996.1799

[truncated: 6 more sheets: 4D Spot 11, 4D Spot 12, 4D Spot 13, 4D Spot 14, 4D Spot 15, 118b-3 Sequence Comparisons]
