# Supplementary material for: Elimination of Omega-1,2 Gliadins From Bread Wheat (Triticum aestivum) Flour: Effects on Immunogenic Potential and End-Use Quality
Source: Front Plant Sci. 2019 May 9;10:580. doi: 10.3389/fpls.2019.00580 (PMC6521778; doi:10.3389/fpls.2019.00580)
Supplement: Supplementary file 5 [file Table_5.XLSX]

## Sheet: SA-30-118b-3
Supplemental File 5. Normalized 2-DE spot volumes of non-transgenic Butte 86 and transgenic SA-30-118b-3. Protein identifications were from Dupont et al., (2011). Anova values < 0.02 and fold changes greater than 1.2 are highlighted in green. Significant increases in spot volumes are shown in blue while decreases are shown in green.
					Normalized Volume
					Butte 86 Extraction 1					Butte 86 Extraction 2					Butte 86 Extraction 3					Total Butte 86			SA-30-118b-3 Extraction 1					SA-30-118b-3 Extraction 2					SA-30-118b-3 Extraction 3					Total SA-30-118b-3								Normalized Spot Volume		% Total Spot Volume
#	Anova (p)	Fold	Protein Type	Dupont Spot #	A1	A2	A3	Average	STD	B1	B3	B4	Average	STD	C1	C2	C3	Average	STD	Average	STD	% Total Spot Volume	A1	A3	A4	Average	STD	B1	B3	B5	Average	STD	C1	C2	C3	Average	STD	Average	STD	% Total Spot Volume		% Change				Butte 86	SA-30-118b-3	Butte 86	SA-30-118b-3
393	4.65439e-10	3.04644	alpha	172	68.83	66.1875	42.6227	59.2134	14.4286	56.9424	45.2558	61.6403	54.6128	8.43698	64.5437	73.5343	65.6344	67.9041	4.90624	60.5768	6.74971	0.346406	18.8196	20.4991	18.9669	19.4285	0.930031	27.0624	16.119	21.1497	21.4437	5.47761	20.4805	15.2249	20.6377	18.781	3.08067	19.8844	1.38865	0.13124		-67.1748			gliadin	6935.51	2070.96	39.6605	13.6686
395	3.91656e-10	4.31927	alpha	342	76.9062	81.9768	50.0107	69.6313	17.18	64.0636	54.7744	68.348	62.3954	6.9389	75.2402	86.5909	70.3275	77.3862	8.34136	69.8043	7.49692	0.399174	17.0384	14.2119	21.8682	17.7062	3.8716	9.96363	14.0662	20.8613	14.9637	5.50397	20.7294	15.4178	11.2934	15.8135	4.73043	16.1611	1.40388	0.106666		-76.8479			glutenin	6051.75	4979.68	34.6067	32.8666
441	1.72819e-09	2.80302	alpha	341	256.608	272.83	162.976	230.805	59.2988	203.842	147.072	259.328	203.414	56.1293	271.866	236.73	255.409	254.668	17.5796	229.629	25.6474	1.31313	80.9567	75.3828	81.6856	79.3417	3.44783	75.6101	76.0952	74.7354	75.4802	0.68915	80.8598	95.5123	96.4584	90.9435	8.74554	81.9218	8.04805	0.540695		-64.3243
463	8.93757e-11	3.05168	alpha	387	109.776	109.114	105.031	107.974	2.56996	103.647	102.084	115.66	107.13	7.42827	97.1483	114.269	111.046	107.488	9.09796	107.53	0.423314	0.614909	37.3551	44.5209	27.8658	36.5806	8.35451	22.1533	35.4472	37.0432	31.5479	8.17502	31.1158	37.7764	43.8503	37.5808	6.36953	35.2364	3.2333	0.232565		-67.2312			gluten	12987.3	7050.64	74.2672	46.5352
466	1.13141e-07	2.42839	alpha	468	172.937	215.8	113.81	167.516	51.2107	145.693	118.473	191.628	151.932	36.9744	207.948	189.777	195.449	197.725	9.29664	172.391	23.2824	0.98581	65.9065	49.8162	69.961	61.8946	10.6548	65.3763	72.6327	87.0114	75.0068	11.0112	67.7665	85.9299	74.5063	76.0676	9.18178	70.9897	7.8944	0.468541		-58.8205
475	1.08324e-12	4.92042	alpha		55.2202	59.7736	57.335	57.4429	2.2786	53.8217	48.9072	60.2125	54.3138	5.66868	59.2894	56.779	59.6044	58.5576	1.54834	56.7714	2.20013	0.324646	11.8851	11.902	13.3155	12.3675	0.821011	14.1262	6.62931	12.8883	11.2146	4.01891	10.9686	12.8474	9.27905	11.0317	1.785	11.5379	0.724263	0.0761519		-79.6765			non-gluten	4499.98	8100.6	25.733	53.4651
483	4.84424e-12	3.05227	alpha	331	108.006	109.144	78.0299	98.3931	17.6442	89.5942	82.5883	112.98	95.0543	15.9147	113.992	123.619	123.513	120.375	5.5282	104.607	13.7567	0.598194	33.7363	31.849	35.4189	33.6681	1.78589	30.6718	34.3338	33.9667	32.9908	2.01663	37.9511	36.9613	33.559	36.1571	2.30384	34.272	1.66733	0.2262		-67.2375
486	3.89685e-05	1.95254	alpha	330	203.547	233.618	102.57	179.912	68.6466	139.487	112.143	185.562	145.731	37.1055	218.479	233.456	217.132	223.022	9.06097	182.888	38.7318	1.04584	85.3942	80.296	87.2837	84.3247	3.61456	98.6512	102.914	95.5743	99.0465	3.68575	96.9448	111.285	84.6575	97.6292	13.327	93.6668	8.12148	0.618214		-48.7847			total	17487.2	15151.2
493	2.31326e-12	3.11194	alpha	328	67.7006	56.3451	52.5228	58.8562	7.89433	59.6491	50.813	70.9734	60.4785	10.1057	67.3749	74.8011	68.5152	70.2304	3.99916	63.1884	6.15232	0.361341	21.0052	21.005	19.9979	20.6694	0.581486	18.4957	20.8135	25.905	21.7381	3.79019	17.8819	19.7842	17.858	18.508	1.10524	20.3052	1.64553	0.134017		-67.8657
496	8.13888e-05	1.9843	alpha	329	124.78	132.864	51.606	103.084	44.7637	91.7212	89.6867	118.123	99.8438	15.8633	135.321	167.047	138.07	146.813	17.5774	116.58	26.2323	0.666659	55.2228	50.0994	60.081	55.1344	4.99138	52.1643	57.3663	71.9304	60.487	10.2459	55.3485	69.6122	56.9369	60.6325	7.81705	58.7513	3.13319	0.387767		-49.6043
679	1.97904e-11	3.80112	alpha	183	232.968	253.878	197.905	228.25	28.2829	210.477	164.774	260.077	211.776	47.6647	264.971	241.219	265.723	257.304	13.9352	232.444	23.0519	1.32922	58.737	48.7789	71.499	59.6716	11.3889	63.388	52.952	61.6697	59.3366	5.59555	46.6021	63.0931	83.6429	64.446	18.5574	61.1514	2.85815	0.403608		-73.6919
732	3.97777e-09	2.87711	alpha	338	102.621	95.6182	74.4707	90.9034	14.6555	86.8059	73.9054	90.1562	83.6225	8.58037	97.9454	110.755	108.509	105.736	6.84009	93.4208	11.2699	0.534224	26.3716	30.0678	21.9593	26.1329	4.05953	47.7372	35.9812	26.5106	36.743	10.6337	30.699	41.1139	31.7927	34.5352	5.7235	32.4704	5.59833	0.214309		-65.2429
772	9.09841e-08	2.34949	alpha	420	91.85	83.3813	95.4513	90.2275	6.1964	88.3447	102.259	67.5813	86.0616	17.4512	101.932	102.881	103.139	102.65	0.635255	92.9799	8.63013	0.531703	24.1369	35.7432	34.9163	31.5988	6.4754	31.6709	48.266	37.0477	38.9949	8.46719	47.2435	54.6103	42.5359	48.1299	6.0858	39.5745	8.28075	0.261197		-57.4375
782	0.00428931	1.28382	alpha	124	84.8129	77.8224	78.9953	80.5435	3.74364	70.3372	80.6996	81.7539	77.5969	6.30915	85.8429	85.4522	87.3964	86.2305	1.02843	81.457	4.38868	0.465809	98.4533	58.8192	65.7929	74.3551	21.1589	48.7639	79.4477	61.9665	63.3927	15.3916	45.5888	55.2062	57.0007	52.5985	6.13658	63.4488	10.8784	0.418771		-22.1076
808	1.46549e-14	2.6439	alpha	190	112.6	107.25	101.98	107.276	5.31011	100.932	103.471	108.329	104.244	3.75856	107.804	127.701	122.579	119.362	10.3314	110.294	7.99779	0.630713	45.462	36.0359	39.6502	40.3827	4.75554	43.5517	43.7391	43.0868	43.4592	0.335821	42.6451	38.0701	43.2063	41.3072	2.81743	41.7164	1.57854	0.275334		-62.1771
815	1.24249e-07	1.55134	alpha	206	42.4825	42.7804	39.7335	41.6655	1.67975	45.7962	45.4389	37.9823	43.0725	4.41184	44.6704	41.1012	51.9569	45.9095	5.53291	43.5492	2.16181	0.249034	59.8694	73.9504	70.5923	68.1374	7.35447	65.3123	59.5358	68.2645	64.3708	4.43984	73.0324	57.3078	80.1711	70.1704	11.6973	67.5595	2.94266	0.445902		55.134
877	0.000304664	1.22187	alpha	389	43.1923	35.9348	44.6334	41.2535	4.66215	37.3295	44.6916	39.0104	40.3439	3.85794	35.2961	42.0029	43.292	40.197	4.29299	40.5981	0.572316	0.232159	34.7357	32.1815	30.4346	32.4506	2.16317	31.485	36.927	29.1331	32.515	3.99776	30.826	36.3163	36.9971	34.7131	3.38352	33.2262	1.28807	0.219298		-18.1582
891	1.57736e-06	1.71765	alpha	192	15.0548	22.3169	26.563	21.3116	5.81962	19.8591	22.3202	27.7828	23.3207	4.05546	23.0565	18.2803	22.7738	21.3702	2.67966	22.0008	1.14342	0.125811	15.3474	13.9595	13.1997	14.1689	1.08905	11.0372	12.0963	13.2147	12.116	1.08887	11.2564	13.4141	11.7528	12.1411	1.13004	12.8087	1.17804	0.0845389		-41.7809
924	2.18154e-08	2.81753	alpha	177	28.8485	21.4229	16.0424	22.1046	6.43021	21.1611	17.9258	18.4916	19.1928	1.7279	20.1667	37.0801	22.6626	26.6365	9.13014	22.6446	3.7511	0.129493	7.07978	6.49736	6.78309	6.78674	0.291223	10.5676	8.04198	8.0901	8.89988	1.44446	7.5028	9.0097	8.76113	8.42454	0.807871	8.03706	1.10858	0.0530457		-64.5079
929	3.54605e-12	3.08229	alpha	334	141.523	129.01	97.2632	122.599	22.8159	124.862	110.009	133.365	122.745	11.8213	144.615	142.624	139.948	142.396	2.34146	129.247	11.3878	0.739093	41.2093	38.2701	39.4855	39.655	1.4769	44.1852	47.9182	44.6396	45.581	2.03676	45.0638	44.9222	31.6941	40.56	7.67843	41.932	3.19236	0.276757		-67.5566
931	1.77084e-09	2.78187	alpha	467	212.439	222.015	137.606	190.687	46.218	169.785	156.733	207.761	178.093	26.5094	225.943	254.03	231.534	237.169	14.8672	201.983	31.1158	1.15503	58.5389	65.2081	66.2218	63.323	4.17396	83.5724	67.8713	67.6564	73.0334	9.12774	72.8738	94.9265	76.5934	81.4646	11.8058	72.607	9.07832	0.479216		-64.0529
933	0.0107744	1.57074	alpha	524	3.40931	5.76496	2.77071	3.98166	1.57705	4.08495	2.21046	2.9556	3.08367	0.943789	3.86255	3.22291	3.50467	3.53004	0.320575	3.53179	0.448997	0.0201964	1.71609	2.11228	2.64912	2.15916	0.468276	3.51395	0.88129	2.60876	2.33467	1.33756	1.88224	3.44367	1.42893	2.25161	1.05694	2.24848	0.0877929	0.0148403		-36.3359
934	3.25829e-09	2.63236	alpha	344	77.4594	96.1864	59.4015	77.6825	18.3935	68.7339	50.684	88.4207	69.2795	18.8743	92.7669	86.1124	95.0396	91.3063	4.63938	79.4228	11.116	0.454177	27.2884	27.6346	32.4875	29.1368	2.90694	30.2894	27.5686	32.5886	30.1489	2.51298	31.1349	34.8545	27.6989	31.2294	3.57874	30.1717	1.04648	0.199137		-62.0113
935	4.91285e-07	4.51147	alpha	525	27.4661	34.5096	14.2062	25.3939	10.3091	20.3379	10.0008	21.9754	17.438	6.49269	31.4944	22.5446	27.1449	27.0613	4.47547	23.2978	5.1427	0.133228	3.57568	7.08969	2.97852	4.54796	2.22136	9.78515	3.21263	5.29205	6.09661	3.35931	5.50525	5.63619	3.40186	4.84777	1.2539	5.16411	0.82136	0.0340839		-77.8343
936	8.63042e-08	2.44069	alpha	550	100.334	117.905	65.9056	94.7147	26.451	77.8783	60.9027	118.533	85.7712	29.6147	106.252	98.4602	113.724	106.145	7.63253	95.5438	10.2124	0.546364	30.0432	36.516	37.1704	34.5765	3.93959	46.731	35.9205	41.7542	41.4686	5.41092	42.0289	43.4971	38.6549	41.3936	2.48284	39.1462	3.95765	0.258371		-59.028
938	2.59195e-08	2.27469	alpha	327	248.172	254.813	167.719	223.568	48.4807	204.514	164.503	291.485	220.167	64.9219	259.265	304.262	261.506	275.011	25.3569	239.582	30.7293	1.37004	103.047	100.963	95.3339	99.7812	3.98994	93.2068	113.078	109.75	105.345	10.6428	104.701	122.732	105.116	110.85	10.2927	105.325	5.53426	0.695161		-56.0379
																				2675.96		15.3024																1099.31		7.25563		-58.9189
389	1.07248e-13	4.87554	gamma	160	235.818	271.55	178.331	228.566	47.0307	220.937	197.936	227.767	215.546	15.6292	243.12	276.324	269.274	262.906	17.4941	235.673	24.4664	1.34769	58.8165	52.8083	52.9558	54.8602	3.42703	44.6267	41.903	56.541	47.6902	7.78503	39.6725	43.2849	44.4315	42.463	2.48371	48.3378	6.22392	0.319036		-79.4894
401	1.34892e-13	4.94982	gamma	320	328.644	296.852	211.822	279.106	60.399	270.908	220.664	318.976	270.183	49.1604	332.477	385.006	324.435	347.306	32.8959	298.865	42.1879	1.70905	58.6624	64.056	62.9392	61.8859	2.84688	55.7468	59.0092	61.6683	58.8081	2.96587	53.9579	67.292	60.0794	60.4431	6.6745	60.379	1.53989	0.39851		-79.7972
417	3.22975e-12	4.80592	gamma	325	130.006	126.113	95.8721	117.33	18.685	118.384	103.074	110.913	110.79	7.65565	129.849	135.894	140.303	135.349	5.24822	121.157	12.7186	0.69283	26.9955	29.33	23.2647	26.5301	3.05934	30.2372	29.2819	29.2385	29.5859	0.564507	19.4065	23.1999	15.9344	19.5136	3.63394	25.2099	5.16428	0.166389		-79.1923
481	6.88338e-15	4.35619	gamma	163	91.0647	95.4535	86.846	91.1214	4.30406	87.353	87.1118	120.223	98.2294	19.0478	107.553	98.8941	108.985	105.144	5.45963	98.1649	7.01145	0.561353	20.2786	20.6531	22.8308	21.2542	1.37819	18.9235	26.6535	25.4056	23.6609	4.14986	23.9994	22.3765	21.6901	22.6886	1.18587	22.5346	1.21071	0.148731		-77.0442
512	5.05151e-13	4.71514	gamma	323	139.908	135.136	106.566	127.203	18.031	117.637	110.015	167.488	131.713	31.2152	139.481	163.728	144.233	149.147	12.8488	136.021	11.5889	0.777832	26.2203	25.8543	31.1119	27.7289	2.93554	22.8494	27.0799	30.8008	26.91	3.97841	25.0709	34.4426	36.1992	31.9042	5.98266	28.8477	2.67849	0.190399		-78.7917
537	3.25429e-09	2.90639	gamma	324	77.4523	84.8942	66.2787	76.2084	9.36988	75.6613	70.8441	103.756	83.4206	17.7753	83.7658	100.581	85.9567	90.1012	9.1418	83.2434	6.94811	0.476025	20.8762	27.0473	28.8761	25.5999	4.19172	30.6566	27.8796	18.705	25.7471	6.25468	27.8411	39.1676	36.7238	34.5775	5.96047	28.6415	5.14128	0.189038		-65.5931
795	1.45583e-08	2.10711	gamma	335	54.4742	47.3972	47.7098	49.8604	3.99874	50.0325	60.1495	41.9196	50.7005	9.13325	50.1473	55.5612	55.3325	53.6803	3.0618	51.4138	2.00735	0.294008	17.6667	20.6743	21.4084	19.9164	1.98261	21.986	27.5998	24.2934	24.6264	2.82169	24.7538	28.7968	32.4223	28.6576	3.83616	24.4002	4.37499	0.161044		-52.5416
921	2.66454e-15	4.46041	gamma	166	119.635	103.188	97.3998	106.741	11.5357	114.452	104.316	124.498	114.422	10.0913	111.603	116.701	124.207	117.504	6.33991	112.889	5.54287	0.645552	21.9071	22.9422	21.6783	22.1759	0.673433	23.7822	24.9768	27.14	25.2996	1.70204	26.2798	32.6129	26.463	28.4519	3.60469	25.3091	3.13801	0.167044		-77.5805
922	8.21565e-15	4.39991	gamma	169	232.088	236.331	177.939	215.453	32.5573	195.834	179.19	214.751	196.592	17.7923	222.752	242.648	225.978	230.459	10.6783	214.168	16.9704	1.22471	38.7486	43.03	47.459	43.0792	4.35539	48.2888	50.4707	49.3201	49.3599	1.09146	50.971	57.5304	52.2614	53.5876	3.47496	48.6755	5.28751	0.321265		-77.2723
954	0.823537	1.02338	gamma	134	31.1666	27.3297	21.56	26.6854	4.83557	23.1684	26.7658	39.0437	29.6593	8.32381	30.6836	31.3388	33.889	31.9705	1.6935	29.4384	2.64945	0.168343	29.9237	24.001	33.2249	29.0499	4.67364	30.8974	21.6651	32.6177	28.3934	5.89003	36.2043	38.6928	23.9136	32.9369	7.91283	30.1267	2.45572	0.198841		2.33823
984	1.04369e-08	2.46427	gamma	346	235.247	221.045	190.02	215.438	23.129	216.071	176.484	177.226	189.927	22.6442	216.428	266.815	226.627	236.623	26.6394	213.996	23.3815	1.22373	65.3608	82.0229	79.8206	75.7347	9.05133	85.1203	141.655	73.4487	100.075	36.4794	74.9191	91.6936	87.5147	84.7091	8.7321	86.8395	12.309	0.573153		-59.4201
																				1595.03		9.12112																429.301		2.83345		-73.085
458	2.29639e-12	6.13785	omega-1,2	115	135.13	142.345	96.4111	124.629	24.7019	127.584	117.218	128.817	124.54	6.37076	121.892	139.459	146.161	135.837	12.5334	128.335	6.49717	0.733882	27.7706	15.4179	34.3578	25.8488	9.61507	18.4835	20.3775	18.638	19.1663	1.05172	19.9353	17.4255	15.7735	17.7114	2.09557	20.9088	4.33951	0.138001		-83.7077
508	7.12763e-14	7.04317	omega-1,2	391	176.528	169.933	115.495	153.985	33.4961	157.717	118.443	144.807	140.322	20.0173	164.86	206.915	174.814	182.196	21.9781	158.835	21.3541	0.908291	20.4714	26.9741	25.0725	24.1727	3.34347	23.8023	27.785	20.3829	23.9901	3.70463	17.8809	21.8918	18.7035	19.4921	2.11857	22.5516	2.65121	0.148844		-85.8018
563	1.63314e-13	9.14285	omega-1,2	135	141.602	142.627	99.4912	127.907	24.614	132.526	113.064	134.258	126.616	11.7684	136.045	166.101	149.006	150.384	15.075	134.969	13.3654	0.771815	17.6631	10.1816	17.8366	15.2271	4.37041	13.8033	22.9066	13.0135	16.5745	5.498	13.9286	10.8442	12.6826	12.4851	1.55166	14.7622	2.08393	0.0974327		-89.0625
574	1.72085e-14	7.75904	omega-1,2	113	120.379	134.014	88.0689	114.154	23.5966	101.333	83.2617	114.539	99.7113	15.7017	118.525	147.224	132.601	132.784	14.3501	115.55	16.5802	0.660767	15.6802	14.2088	17.9206	15.9366	1.86914	14.8137	11.8949	14.8129	13.8405	1.68491	13.6501	13.0732	17.9757	14.8997	2.67946	14.8923	1.04805	0.0982909		-87.1118
668	6.34666e-11	3.20503	omega-1,2	477	283.633	269.721	166.237	239.863	64.1408	237.694	193.814	255.623	229.043	31.7996	270.325	300.813	265.863	279	19.0211	249.302	26.2821	1.42563	74.2983	75.2362	90.3272	79.9539	8.99578	94.4837	82.1427	71.905	82.8438	11.3057	66.8353	78.3907	66.4439	70.5566	6.78732	77.7848	6.42436	0.51339		-68.799
704	5.13638e-10	2.50944	omega-1,2	107	42.1368	45.1804	38.7145	42.0106	3.23478	49.6736	48.8833	38.5173	45.6914	6.22549	45.6467	53.2896	48.911	49.2824	3.83497	45.6615	3.63602	0.261114	13.8465	13.5467	16.4418	14.6117	1.59198	20.2665	20.3746	17.5249	19.3887	1.61495	22.0499	20.8985	18.8136	20.5873	1.64046	18.1959	3.16135	0.120095		-60.1505
731	6.53714e-10	3.16873	omega-1,2	476	552.516	543.533	386.574	494.208	93.3218	496.743	382.859	613.293	497.632	115.22	503.746	605.261	539.968	549.659	51.4465	513.833	31.0733	2.93834	166.18	122.456	193.576	160.737	35.871	162.789	143.062	217.793	174.548	38.7279	178.24	160.291	115.031	151.187	32.5727	162.158	11.7451	1.07026		-68.4416
763	7.48267e-08	1.93643	omega-1,2	130	34.1817	39.0437	46.5386	39.9213	6.22506	39.9661	50.256	41.4365	43.8862	5.56521	37.5531	35.3663	36.5118	36.4771	1.09381	40.0949	3.70758	0.229281	15.4324	24.8519	16.7367	19.007	5.10368	20.813	22.3534	19.8166	20.9943	1.27809	25.4746	22.7685	18.1027	22.1153	3.72909	20.7055	1.57412	0.136659		-48.3586
																				1386.58		7.92911																351.959		2.32298		-74.6168
337	1.61149e-12	11.7349	omega-5	69	79.1897	88.5473	58.091	75.276	15.6008	70.605	57.6953	102.022	76.7739	22.7979	83.3418	95.821	81.9094	87.0241	7.65198	79.6913	6.39434	0.455712	9.20136	8.99807	3.74232	7.31392	3.09477	6.82911	9.4537	4.76858	7.01713	2.34821	5.37584	5.2625	7.487	6.04178	1.25288	6.79094	0.665547	0.0448212		-91.4784
343	1.39777e-13	8.05295	omega-5	71	299.617	248.898	203.921	250.812	47.8767	254.206	213.202	282.169	249.859	34.6886	254.682	346.334	328.496	309.837	48.5912	270.169	34.3567	1.54495	20.6611	38.8251	31.5991	30.3618	9.145	31.1801	43.691	37.6996	37.5236	6.25731	31.6328	34.8794	31.7737	32.762	1.83514	33.5491	3.64523	0.221429		-87.5822
347	3.18856e-13	7.83755	omega-5	73	127.956	133.75	111.06	124.256	11.7891	122.741	119.133	164.492	135.455	25.2109	140.642	152.317	163.345	152.101	11.3528	137.271	14.0113	0.784978	19.2834	19.8078	16.4421	18.5111	1.81087	25.3672	19.6001	10.7107	18.5593	7.38345	17.0153	12.7503	16.6536	15.4731	2.36494	17.5145	1.76811	0.115598		-87.2409
355	1.13687e-13	8.61272	omega-5	74	270.066	305.695	199.768	258.51	53.9005	194.365	202.65	290.348	229.121	53.186	255.114	320.616	300.677	292.136	33.5758	259.922	31.531	1.48636	30.9923	26.815	30.0624	29.2899	2.19314	37.3154	41.4156	31.3631	36.6981	5.05459	23.4459	27.6845	22.5155	24.5486	2.75527	30.1789	6.12331	0.199185		-88.3893
363	1.17584e-12	7.72019	omega-5	60	315.796	286.115	209.334	270.415	54.9401	239.558	239.827	361.271	280.219	70.1936	314.518	368.824	350.029	344.457	27.5784	298.364	40.2181	1.70618	40.7892	40.3753	28.8902	36.6849	6.75355	27.8514	40.9482	52.1832	40.3276	12.1778	31.065	33.4718	52.2502	38.929	11.5991	38.6472	1.83764	0.255077		-87.047
500	5.04818e-13	4.33252	omega-5	63	170.612	134.011	158.331	154.318	18.6273	168.481	155.799	204.347	176.209	25.1797	158.923	174.84	180.38	171.381	11.139	167.303	11.5011	0.956715	38.9911	42.5857	32.428	38.0016	5.15062	32.3305	43.5268	34.1442	36.6672	6.00944	36.4727	32.4572	54.6041	41.178	11.7994	38.6156	2.31726	0.254868		-76.9187
646	1.11589e-09	2.59946	omega-5	78	57.9382	61.7682	54.1092	57.9385	3.82948	57.15	77.246	72.6888	69.0283	10.5362	68.6438	64.1123	73.3004	68.6855	4.59415	65.2174	6.30603	0.372944	17.0463	29.0596	22.831	22.979	6.008	30.3866	32.0307	23.2329	28.5501	4.67759	24.7218	24.8533	21.637	23.7373	1.82015	25.0888	3.02144	0.16559		-61.5305
																				1277.94		7.30784																190.385		1.25657		-85.1022
24	0.222046	1.09328	HMW-GS Ax2*	16,17	237.686	210.403	271.56	239.883	30.6376	304.523	299.765	309.363	304.55	4.7991	293.593	249.527	293.363	278.828	25.3755	274.42	32.558	1.56926	324.136	247.789	239.073	270.333	46.7988	293.777	292.782	271.473	286.011	12.5999	294.876	378.491	357.78	343.715	43.5454	300.02	38.6452	1.98017		9.32846
25	0.914211	1.05261	HMW-GS Ax2*	12,19	195.26	172.402	165.028	177.563	15.7629	199.63	206.753	134.767	180.383	39.6653	208.127	199.231	228.747	212.035	15.1408	189.994	19.1402	1.08647	71.9648	223.548	205.621	167.045	82.8279	195.282	230.577	207.126	210.995	17.963	210.147	211.227	244.407	221.927	19.4758	199.989	29.0494	1.31995		5.26057
579	1.07332e-08	2.33669	HMW-GS Ax2*	23	67.2278	70.2803	65.3004	67.6028	2.51105	73.5675	84.5686	64.6064	74.2475	9.99846	70.865	69.568	85.0821	75.1717	8.60714	72.3407	4.12906	0.413678	97.6244	165.628	171.366	144.873	41.0188	196.637	164.526	177.367	179.51	16.1622	171.117	175.434	201.641	182.731	16.5181	169.038	20.9893	1.11567		133.669
956	4.53288e-07	2.03495	HMW-GS Ax2*	24	58.0005	49.6488	53.5675	53.7389	4.17852	65.6808	85.0982	56.0156	68.9316	14.8113	64.1366	47.737	73.6148	61.8294	13.0923	61.5	7.60167	0.351686	156.123	110.875	97.04	121.346	30.902	98.528	123.468	112.923	111.64	12.5192	132.75	131.902	162.733	142.462	17.5602	125.149	15.7591	0.826002		103.495
724	0.0112233	1.48348	HMW-GS Bx7	25	46.4814	43.3486	54.251	48.027	5.61312	54.1854	60.6147	66.7637	60.5212	6.28967	45.1774	21.2657	47.1319	37.8583	14.4028	48.8022	11.3513	0.279074	94.9664	79.5831	74.2156	82.9217	10.7707	39.6439	62.3845	57.0343	53.0209	11.8896	88.4931	71.2963	83.9577	81.249	8.91264	72.3972	16.8012	0.477832		48.3483
988	0.000625391	1.16812	HMW-GS Bx7	26,20,21	737.836	750.206	652.632	713.558	53.1245	768.615	674.161	830.374	757.716	78.675	754.22	832.363	813.953	800.179	40.8519	757.151	43.3132	4.32975	910.745	813.904	933.745	886.132	63.5992	959.017	873.915	788.78	873.904	85.1185	955.899	841.728	882.285	893.304	57.8776	884.446	9.80915	5.83747		16.8124
993	0.0867942	1.26179	HMW-GS Bx7	27,29	43.6988	40.0937	34.4708	39.4211	4.65061	40.3342	53.5804	38.5851	44.1665	8.19938	39.4862	50.7185	44.9232	45.0427	5.61708	42.8768	3.02458	0.245189	10.5969	35.267	37.8751	27.913	15.0528	44.1439	44.1484	44.9029	44.3984	0.436885	33.1031	18.5011	37.2894	29.6312	9.86361	33.9809	9.06266	0.224278		-20.7476
1003	7.89721e-10	3.52309	HMW-GS Bx7		39.4827	34.0274	53.8196	42.4432	10.2228	52.7765	57.8152	33.1238	47.9052	13.0466	41.2111	34.643	37.7995	37.8845	3.28488	42.7443	5.01713	0.244432	93.9473	148.401	142.421	128.256	29.8626	150.208	151.764	134.883	145.618	9.32937	162.547	178.681	192.475	177.901	14.979	150.592	25.1934	0.993928		252.309
1004	0.000424296	2.6046	HMW-GS Bx7		22.8815	25.9437	22.1698	23.665	2.00525	28.0599	31.4686	19.3742	26.3009	6.23611	16.3166	28.0387	18.6585	21.0046	6.2032	23.6568	2.64817	0.135281	12.7522	68.7988	69.7907	50.4472	32.6486	62.6925	74.2791	71.5789	69.5168	6.06233	63.7381	67.7994	63.1197	64.8857	2.54217	61.6166	9.94625	0.406678		160.46
760	0.954014	1.04682	HMW-GS By9	358	30.6579	31.527	46.3518	36.1789	8.82071	36.4052	56.0279	32.6212	41.6848	12.5648	44.8816	31.3183	40.6317	38.9439	6.93743	38.9358	2.75294	0.222653	11.9645	46.6946	35.3856	31.3482	17.7135	36.4323	52.5822	38.078	42.3642	8.88727	50.3359	59.132	36.224	48.564	11.5563	40.7588	8.71942	0.269014		4.68195
983	9.32499e-12	1.92319	HMW-GS By9	424, 514, 51, 351, 360	215.986	197.122	183.272	198.793	16.4212	216.809	218.586	207.945	214.447	5.70033	203.243	248.49	210.467	220.734	24.308	211.325	11.2985	1.20845	358.468	367.799	465.7	397.322	59.4003	413.639	414.458	424.135	417.411	5.83812	410.62	391.428	411.507	404.518	11.3449	406.417	10.178	2.68241		92.3189
997	0.331684	1.13077	HMW-GS By9	40350	189.915	186.652	139.889	172.152	27.9882	171.915	142.786	176.317	163.673	18.2221	206.331	202.745	215.032	208.036	6.31843	181.287	23.5502	1.03668	101.821	174.686	240.713	172.406	69.4738	229.225	191.908	218.045	213.059	19.1514	215.141	237.353	236.058	229.518	12.4671	204.994	29.3973	1.35299		13.0774
920	0.691097	1.02374	HMW-GS Dx5	3,5	570.605	393.027	504.834	489.489	89.7783	528.278	512.459	601.309	547.349	47.3954	544.932	688.484	554.72	596.045	80.2035	544.294	53.3439	3.11253	498.97	511.13	527.486	512.528	14.3093	475.521	538.57	534.256	516.116	35.2221	586.955	658.141	683.906	643.001	50.2172	557.215	74.3142	3.6777		2.37388
857	0.255886	1.14657	HMW-GS Dy10	333	151.602	151.66	132.344	145.202	11.1355	138.459	128.749	178.609	148.606	26.4333	158.815	153.087	153.553	155.152	3.18142	149.653	5.05687	0.855787	270.002	109.775	193.877	191.218	80.1463	138.751	131.005	155.459	141.738	12.498	185.613	182.385	177.421	181.806	4.12653	171.588	26.275	1.1325		14.6568
862	0.00147233	1.24869	HMW-GS Dy10	42	285.942	276.456	217.659	260.019	36.9902	253.914	226.971	295.666	258.85	34.6128	281.742	307.925	282.597	290.755	14.8758	269.875	18.0921	1.54327	259.827	296.862	381.061	312.583	62.1272	370.014	318.846	333.597	340.819	26.3377	335.829	360.064	376.801	357.565	20.6002	336.989	22.7339	2.22417		24.8687
872	0.478164	1.00804	HMW-GS Dy10	333	59.3034	66.5649	63.1297	62.9993	3.63254	63.3784	61.9377	84.6103	69.9755	12.6946	70.0191	58.7414	63.6518	64.1374	5.65451	65.7041	3.74264	0.375727	143.156	34.5875	102.687	93.4769	54.867	32.8815	40.4944	37.5821	36.986	3.84129	73.8795	55.5547	65.7959	65.0767	9.18357	65.1799	28.2456	0.430196		-0.797838
																				2974.56		17.0099																3780.37		24.951		27.0901
143	0.515011	1.03077	LMW-GS	132	104.959	101.03	90.7646	98.918	7.32931	108.297	106.159	121.246	111.9	8.16349	114.133	100.769	106.031	106.978	6.73197	105.932	6.55404	0.605769	79.9437	97.2279	110.291	95.8208	15.2224	110.684	116.919	111.047	112.883	3.50004	89.7282	90.2129	118.873	99.6046	16.6884	102.77	8.9607	0.678293		-2.98542
164	0.451782	1.03727	LMW-GS	472	23.6526	33.1966	23.9913	26.9468	5.4151	20.484	20.2933	23.8376	21.5383	1.99356	35.0566	26.7736	25.2172	29.0158	5.28909	25.8336	3.86104	0.147729	28.5031	26.3426	25.2315	26.6924	1.66361	24.7567	26.0194	26.4472	25.7411	0.878941	28.3197	25.7013	29.8478	27.9562	2.097	26.7966	1.11125	0.176861		3.72742
238	6.79148e-09	2.01548	LMW-GS	203	106.667	89.4612	93.063	96.397	9.07451	83.2871	70.8932	91.8648	82.0151	10.5435	107.786	101.509	109.081	106.125	4.04965	94.8458	12.1298	0.542373	206.883	186.757	222.165	205.268	17.7595	200.908	165.017	226.046	197.324	30.6723	185.741	162.512	164.406	170.886	12.8996	191.159	18.0008	1.26168		101.548
306	1.91682e-09	2.06638	LMW-GS	120	138.54	125.209	106.087	123.278	16.3127	122.867	139.374	156.157	139.466	16.6448	125.82	154.503	151.381	143.902	15.7363	135.549	10.8553	0.775131	71.8485	79.5484	66.5682	72.6551	6.5276	58.0525	62.2319	57.6135	59.2993	2.54921	56.3428	61.8584	76.3091	64.8368	10.311	65.597	6.71026	0.43295		-51.6063
308	0	16.8591	LMW-GS	319	81.2548	73.5088	58.2084	70.9907	11.7278	66.3531	70.7764	60.8262	65.9852	4.98527	76.1932	89.7193	80.9369	82.2831	6.86282	73.0863	8.34861	0.417942	5.25851	5.68221	4.37315	5.10462	0.667963	4.56439	3.99667	3.67352	4.07819	0.450997	4.41756	3.85231	3.19778	3.82255	0.610432	4.33512	0.678556	0.0286124		-94.0685
310	2.08722e-14	12.8253	LMW-GS	318	31.0826	33.434	22.3433	28.9533	5.84394	30.3794	33.2537	38.8708	34.1679	4.31887	32.2777	40.7382	34.6848	35.9002	4.35923	33.0072	3.616	0.18875	2.6062	4.28912	2.45032	3.11521	1.01961	1.95959	3.04078	2.39917	2.46651	0.543728	2.40084	2.00866	2.00764	2.13905	0.226723	2.57359	0.496814	0.016986		-92.2029
319	6.93778e-13	9.54678	LMW-GS	316	138.39	124.243	101.339	121.324	18.6972	141.19	111.444	132.361	128.332	15.2772	135.138	176.874	149.49	153.834	21.204	134.497	17.1094	0.769114	14.32	22.085	10.8014	15.7355	5.77341	18.8226	14.2734	8.87266	13.9896	4.98106	12.512	15.058	10.0483	12.5394	2.50497	14.0882	1.60031	0.0929837		-89.5253
320	1.19904e-14	12.5379	LMW-GS	317	63.9064	60.4816	40.3922	54.9267	12.7032	48.1957	47.7388	61.6568	52.5304	7.90697	71.1128	68.5723	72.3295	70.6715	1.91708	59.3762	9.85511	0.339541	5.28649	4.54526	3.98966	4.60714	0.650626	6.02243	4.53092	5.99366	5.51567	0.852938	5.07761	3.43641	3.73915	4.08439	0.873373	4.73573	0.724254	0.0312565		-92.0242
323	5.76206e-14	14.8463	LMW-GS	155	101.093	96.3469	82.3342	93.2582	9.75353	86.3658	82.5814	82.8373	83.9282	2.11495	87.9435	104.011	90.4533	94.1359	8.64353	90.4407	5.65709	0.517182	5.07613	6.79479	6.3288	6.06657	0.888831	2.56013	7.0331	7.05345	5.54889	2.58836	7.21464	5.84373	6.92133	6.6599	0.721878	6.09179	0.555933	0.0402066		-93.2643
327	8.42659e-14	4.7903	LMW-GS	315	45.2124	46.3088	39.6127	43.7113	3.59158	33.1025	49.0539	42.1471	41.4345	7.99951	42.6759	44.5057	42.8369	43.3395	1.01314	42.8284	1.22142	0.244913	11.698	9.61527	6.70726	9.34018	2.50671	9.75913	9.04751	7.21323	8.67329	1.31355	8.72577	8.20358	9.49612	8.80849	0.650228	8.94065	0.352542	0.0590095		-79.1245
331	3.81295e-12	11.1861	LMW-GS	314	190.995	188.623	128.684	169.434	35.3102	186.682	136.973	176.037	166.564	26.1738	183.208	233.873	196.276	204.452	26.3035	180.15	21.095	1.03018	16.0425	21.0894	12.6561	16.596	4.24381	26.9043	20.1963	9.86588	18.9888	8.58315	11.8772	16.8372	9.47481	12.7297	3.75448	16.1048	3.15832	0.106294		-91.0603
333	1.56108e-12	6.63515	LMW-GS	145	92.3137	90.7653	55.7409	79.6066	20.6828	92.3369	66.2606	71.031	76.5428	13.8845	92.3305	101.87	112.227	102.143	9.95126	86.0974	13.9798	0.492345	9.863	10.1827	11.5612	10.5356	0.90242	13.5395	11.4978	16.8131	13.9501	2.68133	14.0002	15.8492	13.4769	14.4421	1.24636	12.9759	2.12763	0.085643		-84.9288
340	1.33227e-15	8.56178	LMW-GS	322	113.026	104.141	77.7878	98.3182	18.3264	93.554	94.4784	113.7	100.578	11.374	112.664	117.554	118.161	116.126	3.01384	105.007	9.69539	0.600481	9.67697	16.0189	11.9567	12.5508	3.21244	10.8507	10.0435	12.4162	11.1034	1.20637	12.4686	13.3544	13.5962	13.1397	0.593654	12.2647	1.04789	0.0809485		-88.3202
369	2.78089e-12	8.36946	LMW-GS	141	299.383	306.01	233.521	279.638	40.0757	314.922	241.895	251.791	269.536	39.6156	292.692	336.16	333.766	320.873	24.4346	290.016	27.1964	1.65844	27.6708	29.7515	34.0677	30.4967	3.26286	29.108	36.4879	71.1947	45.5969	22.4734	29.2211	31.8607	22.5026	27.8615	4.82494	34.6517	9.56996	0.228706		-88.0518
376	2.18258e-09	4.79964	LMW-GS	140	42.751	43.0752	47.6209	44.4824	2.72285	50.4656	50.0027	40.839	47.1024	5.42921	38.9941	44.2934	40.2858	41.1911	2.76319	44.2586	2.96201	0.253092	10.1984	13.2349	6.74728	10.0602	3.24603	5.58799	7.39185	18.9794	10.6531	7.26698	6.59449	6.17301	8.08394	6.95048	1.00397	9.22125	1.98876	0.0608615		-79.1651
379	4.89686e-12	5.41494	LMW-GS	144	213.891	229.077	137.115	193.361	49.2989	179.99	146.255	200.447	175.564	27.3661	216.522	227.31	223.196	222.343	5.4445	197.089	23.6111	1.12705	27.003	36.2477	37.5152	33.5886	5.73844	33.9999	30.3627	42.4485	35.6037	6.20045	34.5806	54.3967	31.0211	39.9995	12.5948	36.3973	3.27827	0.240227		-81.5326
406	1.77379e-11	5.78846	LMW-GS	153	51.192	48.5533	46.307	48.6841	2.44513	48.5318	52.3733	40.1468	47.0173	6.25238	50.0016	67.898	45.41	54.4365	11.8819	50.046	3.89261	0.286186	8.75479	6.30333	8.83705	7.96506	1.43969	7.88636	6.76645	16.7342	10.4623	5.46039	7.98985	6.44335	8.09702	7.51007	0.925363	8.64582	1.58951	0.0570636		-82.7242
554	2.54226e-07	1.84437	LMW-GS	170	63.2474	65.324	66.1631	64.9115	1.50095	58.7818	68.6784	59.9253	62.4619	5.41398	63.1035	75.0531	68.3353	68.8307	5.99017	65.4013	3.21252	0.373995	29.9791	39.3234	32.9845	34.0957	4.77027	38.4709	46.6976	29.7822	38.3169	8.45875	42.1412	36.1604	23.601	33.9675	9.46265	35.46	2.47497	0.234041		-45.7809
555	1.18205e-12	3.50102	LMW-GS	167	371.718	364.19	293.05	342.986	43.4091	346.448	304.054	353.865	334.789	26.8744	380.74	416.371	382.548	393.219	20.0699	356.998	31.6353	2.04148	77.816	89.7444	105.811	91.1237	14.0482	107.068	131.628	88.7257	109.141	21.5263	108.878	111.843	96.213	105.645	8.30138	101.97	9.55415	0.673014		-71.4369
866	0.00216384	1.2679	LMW-GS	173	102.483	110.546	111.281	108.103	4.88163	103.022	102.342	110.468	105.277	4.50813	114.673	122.537	100.984	112.731	10.9067	108.704	3.76325	0.62162	78.2877	77.1203	81.7243	79.0441	2.39338	74.3657	75.0424	93.8378	81.082	11.052	81.5721	72.2219	137.448	97.0807	35.2703	85.7356	9.87782	0.565867		-21.1293
923	1.7596e-05	3.31868	LMW-GS	343	12.8248	12.8448	8.89406	11.5212	2.27521	11.4666	5.49613	19.7236	12.2288	7.14429	17.4287	12.5703	12.6369	14.212	2.78598	12.654	1.39486	0.0723615	4.43002	2.04721	5.14516	3.87413	1.62206	4.25827	1.72077	1.7678	2.58228	1.45164	3.85517	4.65626	6.43594	4.98246	1.32094	3.81296	1.20126	0.025166		-69.8676
945	5.85433e-10	2.69455	LMW-GS	125	72.757	68.7043	59.9997	67.1536	6.51849	65.3796	62.9184	76.1616	68.1532	7.04376	69.7609	69.9804	76.9268	72.2227	4.07535	69.1765	2.68498	0.395584	37.2806	22.9138	25.5887	28.5944	7.64048	22.9012	27.4777	25.171	25.1833	2.28825	19.8894	18.6065	31.2254	23.2405	6.94486	25.6727	2.71031	0.169443		-62.8881
946	1.53137e-07	1.72949	LMW-GS	131	170.511	159.406	122.574	150.831	25.0927	152.063	132.483	172.239	152.262	19.8788	173.361	196.52	172.421	180.767	13.6504	161.287	16.886	0.922312	103.184	105.765	100.536	103.162	2.61466	95.6602	99.6104	79.5618	91.6108	10.62	80.6385	81.4895	92.8636	84.9972	6.82579	93.2566	9.1935	0.615507		-42.1796
957	1.06512e-07	1.97893	LMW-GS	310	178.88	180.626	163.068	174.191	9.6725	184.764	162.602	159.064	168.81	13.9293	186.766	197.662	204.449	196.292	8.92079	179.764	14.5641	1.02798	99.1097	103.809	104.927	102.615	3.08716	97.7864	73.8253	114.634	95.4153	20.5075	78.8921	58.2445	86.3234	74.4866	14.5486	90.8391	14.6121	0.599551		-49.4677
969	9.53329e-09	1.8721	LMW-GS	119a	191.383	189.486	129.781	170.217	35.0312	163.813	167	205.83	178.881	23.393	186.954	226.043	202.457	205.152	19.6833	184.75	18.1917	1.05649	92.7186	102.729	106.154	100.534	6.98174	92.8993	96.1048	100.676	96.5601	3.90838	102.37	91.3229	103.199	98.9637	6.63007	98.686	2.00153	0.651341		-46.584
970	6.63533e-08	1.78726	LMW-GS	119	207.945	210.845	165.927	194.905	25.1381	178.017	142.973	187.056	169.349	23.2849	214.997	191.889	213.884	206.923	13.0324	190.393	19.1894	1.08875	121.676	119.174	115.555	118.802	3.07725	123.428	97.2967	93.0168	104.58	16.4619	102.454	92.1638	93.9816	96.1998	5.49212	106.527	11.4262	0.703095		-44.0485
																				3077.19		17.5968																1199.31		7.9156		-61.0258
245	2.80886e-13	2.46904	purinin	219	27.4313	29.438	32.5685	29.8126	2.58898	25.8471	32.3083	27.0482	28.4012	3.43653	30.5257	25.4719	30.2752	28.7576	2.84826	28.9905	0.733948	0.165781	68.4357	70.8282	59.7559	66.34	5.82605	71.5217	74.4403	79.2963	75.0861	3.92735	69.2498	79.1816	71.4991	73.3101	5.20768	71.5787	4.623	0.472429		146.904
439	1.33227e-15	3.42516	purinin	223	45.9254	41.1043	49.185	45.4049	4.06544	51.1495	53.204	51.7013	52.0183	1.06333	49.3457	45.979	56.267	50.5305	5.24536	49.3179	3.46944	0.282023	164.288	168.484	160.712	164.495	3.88978	173.268	147.25	181.642	167.387	17.9348	163.055	167.929	193.669	174.885	16.4496	168.922	5.36238	1.11491		242.516
594	1.44296e-12	2.79961	purinin	220	40.0365	38.8569	46.6185	41.8373	4.18244	35.2515	36.2608	36.2816	35.9313	0.588782	37.0205	51.4238	46.1901	44.8782	7.29072	40.8823	4.54925	0.233784	106.4	113.931	99.9163	106.749	7.01378	112.536	116.272	124.227	117.678	5.97074	105.353	127.167	124.286	118.935	11.8503	114.454	6.70233	0.755414		179.961
595	1.46947e-08	1.99789	purinin	543	102.25	112.626	80.267	98.3811	16.5229	81.2592	70.0249	100.724	84.0028	15.5325	100.291	89.9824	104.413	98.2288	7.43299	93.5376	8.25774	0.534892	166.27	155.76	211.667	177.899	29.7123	223.091	161.822	207.971	197.628	31.9169	187.594	184.947	182.778	185.106	2.41156	186.878	9.98316	1.23342		99.789
981	8.74142e-07	1.94585	purinin	227	13.4527	16.9083	13.4268	14.5959	2.00258	13.8182	11.8196	19.916	15.1846	4.21758	12.8097	12.9312	13.9662	13.2357	0.63557	14.3388	0.99958	0.0819957	27.2947	22.4419	19.9265	23.221	3.74536	24.0376	29.9457	31.808	28.5971	4.05691	26.0182	31.399	38.2384	31.8852	6.12456	27.9011	4.37381	0.184151		94.5853
																				227.067		1.29848																569.734		3.76032		150.91
548	1.4449e-08	2.28522	farinin	385, 386	121.915	102.777	102.202	108.965	11.2191	91.3011	71.3141	110.834	91.1499	19.7606	98.0611	88.2018	84.0054	90.0894	7.21546	96.7347	10.6049	0.553175	222.878	191.766	223.465	212.703	18.1342	309.076	174.181	248.677	243.978	67.5704	234.248	193.173	192.08	206.5	24.0365	221.06	20.0881	1.45903		128.522
799	2.99855e-05	1.98693	farinin	336	41.8632	41.5692	32.9134	38.7819	5.08445	31.5991	34.2633	42.0791	35.9805	5.44695	37.2904	42.3825	35.2422	38.305	3.67672	37.6891	1.49882	0.215524	11.4215	11.3337	16.7657	13.1736	3.11112	27.1738	27.3897	14.1309	22.8981	7.5934	17.4981	15.642	29.361	20.8337	7.44296	18.9685	5.12355	0.125195		-49.6712
835	0.0617251	1.1341	farinin	193	46.3544	49.1209	53.4314	49.6356	3.56645	46.2313	43.6337	47.9644	45.9431	2.17971	48.1188	51.9367	56.004	52.0199	3.94323	49.1995	3.06175	0.281346	50.6409	54.8254	43.869	49.7784	5.52887	59.6536	70.3799	56.9649	62.3328	7.09751	44.8643	65.311	55.6672	55.2808	10.2288	55.7973	6.29311	0.36827		13.4103
894	6.79773e-07	1.53809	farinin	195	26.8266	28.6849	25.3591	26.9569	1.66674	20.5494	21.7035	25.6233	22.6254	2.65958	26.3887	27.1835	22.8068	25.4597	2.33159	25.014	2.19986	0.143042	37.3448	43.9194	35.239	38.8344	4.52784	42.056	40.5967	41.4514	41.3681	0.733214	29.4847	37.6779	38.4938	35.2188	4.98259	38.4738	3.09046	0.253932		53.809
																				208.637		1.19309																334.3		2.20643		60.2301
543	2.78344e-12	2.8911	triticin	143	71.2128	64.3128	59.6855	65.0704	5.80087	63.9942	57.4086	82.1865	67.8631	12.834	76.3419	78.1113	72.0774	75.5102	3.10175	69.4812	5.40476	0.397326	212.374	154.496	210.589	192.486	32.9123	209.711	174.742	220.711	201.721	24.0032	206.412	213.487	205.373	208.424	4.41552	200.877	8.0022	1.32582		189.11
587	4.17378e-11	2.28177	triticin	249	156.351	128.241	124.875	136.489	17.2828	131.117	113.019	145.707	129.948	16.3754	126.609	113.855	135.299	125.254	10.7864	130.564	5.64264	0.746624	308.459	288.969	314.015	303.814	13.1528	331.21	238.32	313.315	294.282	49.2836	345.037	282.903	259.015	295.652	44.4057	297.916	5.15397	1.96629		128.177
658	1.77244e-06	1.98918	triticin	253	51.971	33.4008	44.6489	43.3402	9.354	46.2377	57.7726	34.9585	46.3229	11.4073	44.717	44.4123	42.8353	43.9882	1.01002	44.5505	1.56883	0.25476	65.4382	104.277	85.0948	84.9365	19.4197	78.6689	92.4399	69.5526	80.2205	11.5223	127.101	103.124	71.8759	100.7	27.6922	88.6191	10.725	0.584898		98.9185
746	0.0249473	1.18749	triticin	136	68.404	62.9913	66.3008	65.8987	2.72869	75.1667	61.4472	63.0018	66.5386	7.51253	59.7553	78.0016	66.2373	67.998	9.24969	66.8118	1.07601	0.382061	62.5551	76.1932	67.6293	68.7926	6.89307	79.3474	74.0127	66.8762	73.4121	6.25724	105.506	97.2178	84.7057	95.8099	10.4715	79.3382	14.4507	0.523643		18.7488
947	2.59239e-09	1.93362	triticin	423	84.0512	74.005	62.24	73.4321	10.9169	79.0829	63.5473	84.3556	75.662	10.8177	79.13	91.9715	83.9191	85.0068	6.48951	78.0336	6.14104	0.446233	148.292	122.691	171.654	147.546	24.4898	153.181	133.719	160.337	149.079	13.775	161.199	146.916	160.001	156.038	7.92325	150.888	4.52611	0.995879		93.3623
952	9.62598e-08	1.85611	triticin	348	32.4844	32.135	26.766	30.4618	3.20545	30.8729	27.0362	39.0707	32.3266	6.14753	33.3668	37.6077	36.6051	35.8599	2.21649	32.8827	2.74168	0.188039	68.5257	44.8647	68.5116	60.634	13.6566	63.3161	50.6963	71.9787	61.997	10.7024	60.452	59.6114	61.3496	60.471	0.869277	61.034	0.837981	0.402833		85.6111
																				422.323		2.41504																878.672		5.79936		108.057
117	3.04502e-07	1.94687	globulin	103	36.7332	33.0502	38.332	36.0385	2.70854	35.5383	43.1866	29.4714	36.0654	6.87281	34.0739	46.3554	39.3128	39.9141	6.16277	37.3393	2.22983	0.213524	44.5986	72.5392	86.5897	67.9092	21.375	83.9493	69.9021	75.017	76.2895	7.10954	71.3644	77.1673	73.125	73.8856	2.97527	72.6947	4.3152	0.479795		94.6868
122	0.0408653	1.35098	globulin	106	49.7121	49.4771	53.4483	50.8792	2.22807	43.3244	47.7366	32.6859	41.249	7.73705	44.6018	59.7581	47.8924	50.7508	7.97221	47.6263	5.52332	0.27235	30.7408	62.2332	70.5634	54.5125	21.004	50.653	63.1019	92.4346	68.7298	21.4518	71.3007	84.0483	54.0049	69.7847	15.079	64.3423	8.52922	0.424668		35.0983
648	1.87409e-10	2.02562	globulin	104	67.1027	62.3619	63.8653	64.4433	2.4227	66.1927	73.4533	70.3943	70.0134	3.64528	62.0301	86.3086	77.3579	75.2322	12.278	69.8963	5.3954	0.3997	158.772	146.458	145.572	150.267	7.37865	124.812	131.718	126.11	127.547	3.66999	126.811	159.198	154.8	146.936	17.5673	141.583	12.2698	0.93447		102.562
673	4.32544e-10	1.75719	globulin	121	82.5805	71.1007	77.9804	77.2205	5.7775	81.5127	93.0085	80.0547	84.8587	7.09553	83.1589	93.7992	91.0365	89.3316	5.52129	83.8036	6.12407	0.479228	151.737	149.33	171.306	157.458	12.0535	155.232	130.004	133.757	139.664	13.6121	144.716	134.305	154.939	144.653	10.3168	147.259	9.17834	0.971927		75.7187
689	2.89557e-08	2.29264	globulin	184	27.5791	30.949	30.8701	29.7994	1.92325	31.8207	27.7168	26.2211	28.5862	2.89929	27.3384	27.0369	27.3206	27.2319	0.169142	28.5392	1.28437	0.1632	69.5927	75.9763	69.4106	71.6598	3.73926	64.6638	63.8174	72.6916	67.0576	4.89755	70.6201	67.1433	34.9558	57.5731	19.6641	65.4302	7.18301	0.431848		129.264
699	1.65047e-09	2.00869	globulin	103	46.3348	41.1355	41.1521	42.8741	2.99705	50.6121	36.1608	33.3184	40.0305	9.27355	45.4029	41.8822	36.9295	41.4049	4.2568	41.4365	1.4221	0.236953	73.6238	96.4832	84.2578	84.7883	11.4389	81.7526	82.2557	76.1364	80.0483	3.39706	69.8798	91.1662	93.5431	84.863	13.0302	83.2332	2.75848	0.54935		100.869
708	5.12575e-10	1.64947	globulin	104	31.9729	30.9635	32.2511	31.7292	0.677522	33.1022	35.9467	35.6759	34.9082	1.56993	34.875	32.2392	35.5755	34.2299	1.75922	33.6224	1.67431	0.192269	52.51	60.9464	57.0393	56.8319	4.22201	45.8514	58.4914	49.5343	51.2924	6.50083	54.8605	59.1861	60.7125	58.253	3.0355	55.4591	3.67779	0.366038		64.9467
889	0.0957534	1.21848	globulin	309	42.681	41.7122	50.5411	44.9781	4.84196	43.2495	58.5017	29.8902	43.8804	14.3162	34.5411	43.5326	34.8915	37.6551	5.09309	42.1712	3.94941	0.241155	34.1394	32.2412	27.3349	31.2385	3.51132	24.3528	40.8495	28.2224	31.1416	8.6271	30.3524	73.4675	20.5266	41.4488	28.1608	34.6096	5.92311	0.228428		-17.9307
940	2.58238e-06	2.37639	globulin	180	46.3506	45.8447	52.5767	48.2574	3.74923	47.5048	44.349	42.0353	44.6297	2.74551	42.7204	43.7804	46.7098	44.4035	2.06638	45.7635	2.16267	0.261697	131.375	120.823	130.003	127.4	5.73704	119.793	110.354	125.462	118.536	7.63207	104.687	92.3036	43.9702	80.3201	32.083	108.752	25.0185	0.717779		137.639
995	0.0084315	1.21776	globulin	104	14.0352	12.5591	16.6473	14.4139	2.07021	15.2883	19.1224	14.9211	16.4439	2.32687	16.3479	14.4751	15.1088	15.3106	0.952558	15.3895	1.0173	0.0880042	20.4977	21.0261	15.2293	18.9177	3.20516	14.4939	20.6104	15.9415	17.0153	3.19653	21.2723	19.7111	19.8837	20.289	0.855896	18.7407	1.64404	0.123691		21.7759
																				445.588		2.54808																792.104		5.22799		77.7661
170	0.830928	1.04297	serpin	147	52.5909	40.5976	52.0846	48.4243	6.78291	48.6735	48.4733	38.2187	45.1219	5.9791	43.4645	42.8804	45.8523	44.0657	1.57454	45.8706	2.27374	0.26231	49.7868	52.4899	34.3355	45.5374	9.79484	31.2331	54.6557	43.3745	43.0878	11.714	70.472	41.4368	52.7891	54.8993	14.6322	47.8415	6.23376	0.31576		4.29652
171	5.80964e-05	1.457	serpin	146	26.0211	20.8289	24.6725	23.8408	2.69416	25.7761	24.8614	19.9441	23.5272	3.13657	21.7489	30.13	25.9354	25.9381	4.19052	24.4354	1.31083	0.139733	32.2247	34.8974	29.3624	32.1615	2.76802	29.0718	39.5153	30.0607	32.8826	5.76529	41.2138	40.1319	43.943	41.7629	1.96401	35.6023	5.34737	0.23498		45.7
172	5.94035e-09	1.51523	serpin	148	142.506	124.409	133.459	133.458	9.04869	136.745	116.487	112.792	122.008	12.8957	121.502	144.671	142.643	136.272	12.8313	130.579	7.55522	0.746712	210.478	199.389	195.392	201.753	7.81593	192.351	202.325	195.653	196.776	5.08097	216.207	173.522	195.394	195.041	21.3448	197.857	3.48402	1.30588		51.5225
592	1.53288e-12	2.74212	serpin	154	23.3989	18.5765	17.3706	19.782	3.18987	21.7833	21.2077	16.9003	19.9638	2.6686	18.5031	26.0634	21.4785	22.015	3.80856	20.5869	1.24009	0.117726	58.0456	57.0842	51.8911	55.6736	3.31086	53.9107	61.9799	57.9097	57.9334	4.03465	51.414	56.4181	59.4139	55.7487	4.04174	56.4519	1.2836	0.37259		174.212
593	0.00411193	1.49748	serpin	158	17.798	12.0653	17.7082	15.8572	3.28418	17.4197	22.8	10.5247	16.9148	6.15324	16.556	12.8616	14.8176	14.7451	1.84827	15.839	1.08497	0.0905749	26.7327	23.3799	14.5291	21.5472	6.30484	17.9946	32.7299	21.8658	24.1968	7.63919	31.0724	26.2329	18.9305	25.4119	6.1124	23.7186	1.97622	0.156546		49.7483
639	2.72718e-09	2.04532	serpin	152	23.3103	17.794	22.487	21.1971	2.97574	20.9434	23.1428	18.0349	20.707	2.56215	15.7303	18.8027	20.9165	18.4832	2.60787	20.1291	1.44631	0.115108	37.2652	47.1496	40.7227	41.7125	5.01597	31.7594	41.0329	43.62	38.8041	6.23654	45.6915	38.8246	44.4675	42.9945	3.66275	41.1704	2.14718	0.27173		104.532
691	1.83263e-05	1.69051	serpin	397	13.7387	12.3472	18.3359	14.8072	3.1341	15.5913	20.5655	12.9979	16.3849	3.84569	10.1108	16.4141	14.525	13.6833	3.23485	14.9585	1.35714	0.0855397	25.2079	25.1983	19.7721	23.3927	3.13561	20.8886	30.3773	27.2784	26.1814	4.83854	21.1606	29.2919	28.4128	26.2884	4.46253	25.2875	1.64181	0.166901		69.0513
696	1.20815e-10	1.65319	serpin	149	63.6904	56.4869	67.0201	62.3991	5.38402	65.644	64.9414	61.073	63.8861	2.46145	59.2296	77.7206	70.5291	69.1598	9.32126	65.1483	3.55269	0.372549	112.983	103.621	101.388	105.997	6.15203	103.856	110.541	104.905	106.434	3.59521	114.151	106.416	111.462	110.676	3.92699	107.702	2.5846	0.71085		65.3187
734	7.87436e-09	1.96945	serpin	398	16.7454	21.3617	29.5781	22.5618	6.49995	24.2836	28.6026	22.6814	25.1892	3.06271	21.3552	23.0726	22.2629	22.2302	0.859174	23.3271	1.62117	0.133395	52.7149	46.8643	41.3086	46.9626	5.7038	40.4601	46.8621	45.6069	44.3097	3.39244	43.1918	46.6021	49.8619	46.5519	3.33531	45.9414	1.42795	0.30322		96.9446
830	1.80435e-09	1.46221	serpin	151	57.408	53.8383	54.8051	55.3505	1.8463	62.0806	56.8065	52.631	57.1727	4.73544	59.715	62.6866	62.301	61.5675	1.61588	58.0302	3.19602	0.331844	91.5333	80.6213	82.8589	85.0045	5.76373	76.6564	87.9343	81.0406	81.8771	5.6853	88.3912	81.1806	93.4526	87.6748	6.16725	84.8521	2.90185	0.560036		46.2206
879	0.0306209	1.16274	serpin	399	22.0044	19.0909	23.5211	21.5388	2.25147	26.2247	25.3636	19.8977	23.8287	3.43148	23.7672	21.3659	20.4986	21.8772	1.69326	22.4149	1.236	0.128179	25.3893	24.068	20.7251	23.3941	2.40402	22.5124	30.6233	23.4859	25.5405	4.42864	31.5386	25.7627	30.4597	29.2536	3.071	26.0628	2.96448	0.172018		16.2742
914	0.000107563	1.3181	serpin	150	57.3654	43.9231	54.2317	51.8401	7.033	57.8547	64.1003	49.8405	57.2652	7.14812	46.6535	52.0051	53.6421	50.7669	3.65513	53.2907	3.48354	0.304741	46.4944	37.9441	40.6666	41.7017	4.36816	33.8839	42.0591	35.288	37.077	4.37138	40.4589	39.1137	47.9601	42.5109	4.76682	40.4299	2.9317	0.266843		-24.1334
967	3.96166e-09	1.79955	serpin	159	55.108	49.9167	49.2713	51.432	3.19983	52.7801	46.8393	59.772	53.1305	6.47346	52.3006	65.9388	61.4094	59.8829	6.94607	54.8151	4.47025	0.313459	102.571	76.7735	99.986	93.11	14.2067	96.0721	98.9038	112.047	102.341	8.5243	94.8826	103.045	103.502	100.477	4.84993	98.6426	4.88121	0.651055		79.955
																				549.425		3.14187																831.56		5.48841		51.351
272	2.41565e-09	2.09573	AAI	262	69.8355	56.8199	61.6929	62.7828	6.57589	50.3744	50.5626	75.9973	58.9781	14.7393	52.5261	65.488	55.8125	57.9422	6.73825	59.901	2.54885	0.342542	139.947	130.151	147.751	139.283	8.81885	121.48	118.025	115.943	118.483	2.79646	140.953	106.749	108.826	118.843	19.1767	125.536	11.9064	0.828556		109.573
275	4.77708e-10	1.78192	AAI	264	183.811	125.987	150.346	153.381	29.0315	150.505	147.55	156.062	151.372	4.32161	145.273	178.404	160.987	161.555	16.5729	155.436	5.39324	0.888856	256.354	262.885	260.507	259.915	3.30557	268.799	266.272	283.528	272.866	9.31916	295.818	314.748	283.862	298.143	15.5735	276.975	19.4421	1.82807		78.1921
282	1.17833e-10	2.06823	AAI	265	146.465	145.1	119.049	136.872	15.4496	102.661	114.326	126.376	114.454	11.8581	110.307	135.254	134.864	126.808	14.2923	126.045	11.2281	0.720783	241.701	284.774	279.148	268.541	23.4139	231.245	264.76	264.104	253.37	19.1631	289.588	232.962	257.92	260.157	28.3792	260.689	7.5996	1.72058		106.823
288	2.20387e-10	2.20904	AAI	277, 278	100.955	117.402	98.9386	105.765	10.1281	83.9385	91.2962	92.4465	89.2271	4.61597	118.405	116.464	108.313	114.394	5.35483	103.129	12.7889	0.589739	219.414	229.655	217.538	222.202	6.52198	207.156	193.129	237.983	212.756	22.9453	228.341	222.608	294.514	248.488	39.963	227.815	18.5155	1.50361		120.904
293	3.11099e-07	1.65389	AAI	282	108.039	106.465	116.553	110.352	5.42729	96.0686	80.5688	118.439	98.3589	19.0389	93.2121	113.655	119.448	108.772	13.7829	105.828	6.51613	0.605172	170.952	163.589	168.969	167.836	3.80977	188.267	143.115	190.513	173.965	26.7406	212.82	152.036	184.986	183.28	30.4278	175.027	7.77653	1.1552		65.389
299	0.00165156	1.29003	AAI	289	117.758	116.655	97.0913	110.502	11.6268	108.548	97.2802	103.779	103.202	5.65581	110.146	135.981	124.058	123.395	12.9307	112.366	10.2247	0.642563	142.421	109.127	149.597	133.715	21.5939	153.544	109.288	169.095	143.975	31.0306	164.978	159.173	147.377	157.176	8.96887	144.955	11.7612	0.956726		29.0026
605	2.98206e-12	2.51138	AAI	244	95.463	74.5596	72.2405	80.7544	12.7907	66.5096	63.353	80.5507	70.1378	9.15497	75.2824	77.2269	78.659	77.0561	1.69477	75.9827	5.38909	0.434505	181.384	173.448	194.847	183.226	10.8182	214.747	159.3	195.395	189.814	28.1417	195.915	194.393	207.964	199.424	7.43512	190.821	8.14564	1.25945		151.138
619	6.17217e-12	1.99911	AAI	280	171.399	167.948	160.543	166.63	5.54643	159.031	146.62	162.505	156.052	8.35142	159.868	158.372	165.738	161.326	3.89332	161.336	5.28902	0.922595	338.781	274.364	334.853	315.999	36.111	304.296	277.446	359.478	313.74	41.8234	359.162	300.322	354.062	337.849	32.5994	322.529	13.3151	2.12874		99.9114
629	5.388e-11	1.90089	AAI	3112, 313	251.434	268.744	278.589	266.256	13.7475	250.219	239.879	248.236	246.111	5.48742	314.887	274.14	315.897	301.641	23.8223	271.336	28.1113	1.55163	465.912	500.51	536.129	500.85	35.11	512.109	465.661	495.705	491.158	23.5555	582.894	553.403	529.695	555.331	26.6518	515.78	34.5932	3.40422		90.089
650	1.49394e-09	2.16422	AAI	283	130.018	104.324	108.362	114.235	13.8174	108.114	100.3	126.951	111.788	13.7003	124.998	131.755	117.359	124.704	7.20233	116.909	6.86066	0.668541	259.189	203.523	246.185	236.299	29.1202	243.035	208.452	268.91	240.132	30.3334	280.631	228.98	338.255	282.622	54.6643	253.018	25.7095	1.66995		116.422
651	0.000109603	1.5316	AAI	528	57.8571	35.5365	40.5564	44.65	11.7099	38.2529	31.0944	41.5682	36.9719	5.35314	37.761	38.9117	42.6384	39.7704	2.54952	40.4641	3.88578	0.231393	59.685	45.3442	58.2065	54.4119	7.88758	65.4278	49.4084	73.0507	62.629	12.0671	66.5156	57.5497	82.5852	68.8835	12.6846	61.9748	7.25794	0.409042		53.16
664	1.32432e-10	1.8119	AAI	284	174.08	161.676	147.259	161.005	13.4231	179.455	146.713	179.023	168.397	18.7799	167.978	177.062	169.336	171.459	4.90004	166.954	5.37434	0.954719	297.042	272.019	287.984	285.682	12.6696	296.633	270.835	314.249	293.906	21.8348	370.247	294.897	318.629	327.924	38.5253	302.504	22.3953	1.99657		81.1904
670	7.98813e-09	1.73013	AAI	281	48.8868	46.4614	52.5895	49.3126	3.08614	38.4431	44.0121	48.3287	43.5946	4.956	49.7311	50.8737	51.9248	50.8432	1.09718	47.9168	3.82057	0.274011	74.8756	85.5751	81.1429	80.5312	5.37592	73.6089	83.3276	74.7217	77.2194	5.31903	106.903	80.3221	85.6438	90.9564	14.0644	82.9023	7.1689	0.547167		73.0131
																				1543.6		8.82704																2940.53		19.4079		90.4976
262	2.32939e-11	2.1748	27 K thiol reductase	239	87.4907	80.0189	71.2694	79.593	8.119	67.9023	68.4431	72.4342	69.5932	2.47517	76.8072	85.4853	90.3196	84.204	6.84669	77.7967	7.46922	0.444878	148.367	154.383	174.845	159.198	13.8801	169.203	150.936	173.382	164.507	11.9371	171.068	180.988	199.563	183.873	14.4648	169.193	12.9874	1.11669		117.48
433	1.63869e-13	4.62998	27 K thiol reductase	479	9.61934	10.9809	14.2468	11.6157	2.37815	11.0967	7.85033	9.31651	9.42117	1.6257	10.3972	12.158	12.411	11.6554	1.09692	10.8974	1.27862	0.0623165	44.6078	45.2512	52.156	47.3383	4.18459	45.4844	53.8071	49.8954	49.729	4.16387	56.3398	59.9398	46.6126	54.2974	6.89431	50.4549	3.53587	0.333009		362.998
1002	2.95113e-08	2.07884	ADP-glucose PP sm subunit	108110	60.7277	50.5154	45.6881	52.3104	7.67884	51.8632	51.9155	42.7902	48.8563	5.2535	41.1467	61.4091	52.6905	51.7488	10.1639	50.9718	1.85349	0.291481	25.7053	21.7701	26.6125	24.696	2.57417	16.8761	22.3527	31.2155	23.4815	7.23603	24.0171	27.1309	24.9937	25.3806	1.59254	24.5193	0.961804	0.161831		-51.8963
721	1.49868e-07	1.58682	alanine amino transferase	118	19.6661	17.5871	21.3889	19.5474	1.90368	19.4578	24.8189	22.8264	22.3677	2.70986	15.7945	21.0727	18.7496	18.5389	2.64543	20.1513	1.98455	0.115235	33.2083	32.5377	31.0803	32.2754	1.088	32.0183	35.0619	33.5771	33.5524	1.52192	31.3734	32.6483	26.283	30.1016	3.36787	31.9765	1.74474	0.211049		58.6816
712	3.69667e-07	2.04678	ATP- synthase beta subunit	109	31.0567	29.0415	27.8017	29.2999	1.64284	30.698	32.7158	30.8227	31.4122	1.13067	29.2108	30.4428	30.9845	30.2127	0.908936	30.3083	1.05935	0.173317	14.7759	16.0414	13.0602	14.6258	1.49626	8.1533	17.5402	16.1101	13.9345	5.05751	19.0223	11.2865	17.2804	15.8631	4.05795	14.8078	0.977054	0.0977336		-51.1427
824	5.29438e-05	1.32887	beta amylase	462	27.2555	27.5649	28.0026	27.6077	0.375358	31.7031	31.7267	23.2295	28.8865	4.89904	27.5939	34.9094	29.0828	30.5287	3.86615	29.0076	1.46428	0.165879	43.9841	37.9011	35.5083	39.1311	4.36972	44.0169	35.8555	31.8799	37.2508	6.18762	37.3904	40.6503	39.7394	39.26	1.68198	38.5473	1.12471	0.254418		32.887
833	0.012887	1.23175	beta amylase	93	37.0512	30.0724	22.8564	29.9933	7.09772	31.3272	33.8523	21.9283	29.0359	6.28351	26.8829	33.0556	33.8287	31.2557	3.80664	30.095	1.11339	0.172097	37.1141	35.3107	40.4499	37.6249	2.60738	44.219	42.2255	28.9525	38.4656	8.29869	34.3292	39.4795	31.546	35.1182	4.0252	37.0696	1.74143	0.244664		23.1753
901	5.40915e-08	3.04623	beta amylase	92	61.1455	58.9282	36.4306	52.1681	13.6741	45.9162	47.7152	53.9362	49.1892	4.20826	49.4434	57.8796	60.1387	55.8206	5.6371	52.3926	3.3214	0.299606	13.3126	17.0678	29.5861	19.9889	8.52092	18.0127	15.3533	24.1009	19.1556	4.48436	10.8065	13.8978	12.655	12.4531	1.55551	17.1992	4.13132	0.113517		-67.1725
261	4.97537e-09	1.53145	dehydroascorbate reductase	241	41.9122	32.1615	38.6476	37.5737	4.96325	37.7187	31.9099	36.9248	35.5178	3.14965	33.7193	41.5453	33.1538	36.1395	4.69009	36.4104	1.05438	0.208211	51.8629	55.5453	57.2758	54.8947	2.76451	56.83	52.4552	57.1646	55.4833	2.62773	57.9579	58.4962	54.2581	56.9041	2.30723	55.7607	1.03303	0.368028		53.1451
854	0.0109998	1.21016	elongation factor EF1A	311	94.9044	113.168	139.297	115.79	22.3124	121.985	105.175	99.8432	109.001	11.5563	117.991	112.099	83.7104	104.6	18.3295	109.797	5.63717	0.627872	138.84	140.535	136.561	138.645	1.99448	139.614	129.389	150.382	139.795	10.4974	146.567	116.164	97.7963	120.176	24.6318	132.872	11.0103	0.876973		21.0158
971	2.59051e-07	1.66196	enolase	123	20.8526	17.4586	20.7036	19.6716	1.91797	21.3635	18.6758	13.0344	17.6912	4.25095	18.832	17.6819	18.0708	18.1949	0.585028	18.5192	1.02925	0.105902	31.9803	33.7918	29.6029	31.7916	2.10082	32.9532	36.3679	26.8269	32.0493	4.83429	29.0946	26.7894	29.5973	28.4938	1.49726	30.7782	1.9826	0.203141		66.196
804	7.42118e-08	1.68486	glucose/ribitol dehydrogenase	202	24.8724	25.0599	22.8605	24.2643	1.21931	23.7716	23.0285	26.4942	24.4314	1.82465	21.5058	23.9198	27.2981	24.2413	2.9095	24.3123	0.10379	0.139029	46.8898	48.2117	42.8004	45.9673	2.82115	39.6405	45.4831	42.5508	42.5582	2.92129	38.421	32.5969	32.0705	34.3628	3.52438	40.9628	5.96449	0.27036		68.4856
843	5.77741e-08	1.4423	glyoxalase	178	26.3839	24.7497	25.9961	25.7099	0.853858	23.1885	26.6377	26.3838	25.4033	1.92227	25.3212	23.7456	28.182	25.7496	2.249	25.6209	0.189505	0.146513	36.6295	41.8787	39.9681	39.4921	2.65679	37.3569	40.039	37.7849	38.3936	1.44093	32.1816	31.3884	35.351	32.9737	2.09672	36.9531	3.4898	0.243896		44.2301
759	1.77752e-05	1.50123	HSP 70	533	49.0507	40.3964	52.8384	47.4285	6.37766	50.9522	50.1548	44.5271	48.5447	3.50208	42.5709	49.4018	48.7059	46.8929	3.75908	47.622	0.842737	0.272325	77.7007	85.639	84.6618	82.6672	4.32872	78.5017	76.2222	50.5767	68.4336	15.5064	66.6988	61.2019	62.2234	63.3747	2.92371	71.4918	10.0032	0.471856		50.1234
752	7.48542e-07	1.93776	initiation factor Eif4A	413	53.7644	50.0144	42.6162	48.7983	5.67275	52.2577	43.343	63.7063	53.1024	10.2079	41.4789	59.7287	59.2941	53.5005	10.4134	51.8004	2.60749	0.296219	37.2759	34.7984	23.0594	31.7112	7.59445	28.4125	24.7407	23.5666	25.5733	2.52797	24.0538	20.0178	24.6641	22.9119	2.52486	26.7321	4.51269	0.176436		-48.394
107	3.49157e-09	2.21563	ketol acid reductoisomerase	436	13.9453	16.9974	16.3307	15.7578	1.60463	16.9574	19.7993	13.5116	16.7561	3.14872	11.7474	20.8235	12.7864	15.1191	4.96739	15.8777	0.825084	0.0907959	36.5984	38.9598	34.5284	36.6956	2.21729	36.4646	35.9404	36.9905	36.4652	0.525014	31.7937	30.9918	34.344	32.3765	1.75046	35.1791	2.42983	0.232187		121.563
792	7.91055e-07	1.96793	ketol acid reductoisomerase	436	7.74131	6.78719	9.7102	8.07957	1.49057	9.52865	9.25045	4.83038	7.86983	2.63591	6.19223	9.76054	7.6591	7.87063	1.79354	7.94001	0.120864	0.0454047	14.657	17.8985	15.183	15.9128	1.73964	15.1617	16.3764	16.5176	16.0186	0.745432	11.9633	16.2289	16.6421	14.9447	2.59028	15.6254	0.591816	0.10313		96.7929
526	2.55129e-13	3.0287	malate dehydrogenase	176	26.5821	24.4298	29.5871	26.8663	2.59036	23.8952	27.0099	26.8359	25.9137	1.75019	19.4893	26.1425	29.1202	24.9173	4.93098	25.8991	0.97458	0.148103	82.8589	88.5994	74.5349	81.9977	7.07168	78.3999	87.0348	78.7778	81.4041	4.87994	76.9454	68.5938	70.2215	71.9202	4.42738	78.4407	5.65468	0.517719		202.87
1005	7.31873e-09	2.59445	no ID		6.30857	6.29937	6.57806	6.39533	0.158308	3.67739	4.73566	6.70372	5.03892	1.53579	5.6256	4.54575	4.6314	4.93425	0.60026	5.45617	0.815024	0.0312009	13.7928	11.6789	16.3522	13.9413	2.34017	14.5349	13.838	14.3507	14.2412	0.361133	14.9597	10.4344	17.4602	14.2848	3.56118	14.1558	0.186985	0.0934299		159.445
1006	1.95072e-09	2.25234	no ID		5.1402	4.75172	5.98023	5.29072	0.627936	6.76465	6.36344	5.16949	6.09919	0.82976	7.34179	4.8295	7.14133	6.43754	1.3962	5.94248	0.589254	0.0339819	12.9304	13.9028	12.5208	13.118	0.709837	12.957	14.4885	12.3456	13.2637	1.10388	13.5612	11.1434	16.6108	13.7718	2.73979	13.3845	0.34322	0.0883394		125.234
1007	2.29613e-08	2.30864	no ID		15.0886	18.283	24.9146	19.4287	5.01218	20.725	19.3356	21.9997	20.6868	1.33242	21.7183	27.7589	24.648	24.7084	3.02075	21.608	2.75776	0.123564	51.8437	55.3741	54.017	53.7449	1.78081	54.3504	38.8939	49.914	47.7194	7.95849	63.1125	40.7524	40.7068	48.1906	12.9228	49.885	3.3511	0.329248		130.864
980	0.000285213	1.52846	oilbody protein associate		34.0321	31.24	30.6934	31.9885	1.79078	21.3308	30.7394	25.0802	25.7168	4.73651	26.409	19.9361	28.1602	24.8351	4.33205	27.5134	3.90048	0.157335	40.9091	45.2927	39.4292	41.877	3.04921	53.0851	46.0935	28.7112	42.6299	12.5507	53.1289	33.2073	38.6227	41.653	10.3007	42.0533	0.511784	0.277558		52.8464
264	0.00121737	1.65593	puroindoline-b	248	128.022	140.351	111.426	126.6	14.5145	106.068	61.1621	143.905	103.712	41.4215	96.5422	119.651	70.6953	95.6295	24.4906	108.647	16.0641	0.621294	225.874	129.929	213.129	189.644	52.1059	181.472	109.821	232.318	174.537	61.5421	204.347	157.426	164.886	175.553	25.2134	179.911	8.44414	1.18744		65.5928
220	6.41165e-12	1.66408	thiamine biosynth enzyme	189	27.0129	25.5127	24.8827	25.8028	1.09433	24.2595	27.7146	23.7126	25.2289	2.16996	25.0878	25.2409	25.7318	25.3535	0.336422	25.4617	0.301853	0.145602	45.0193	44.756	43.0152	44.2635	1.08905	37.752	40.6334	45.8777	41.421	4.11971	38.7838	44.734	40.7609	41.4262	3.03034	42.3703	1.63961	0.279649		66.4075
978	5.37946e-05	1.5337	triose-phosphate isomerase	225	36.304	51.6148	44.7129	44.2106	7.66776	33.2196	35.5436	37.4692	35.4108	2.12793	40.6429	28.4908	44.3924	37.842	8.31257	39.1545	4.54433	0.223904	69.9165	66.0142	58.1933	64.708	5.96975	66.4144	61.8146	51.1472	59.7921	7.832	68.5072	43.5928	54.8589	55.653	12.4762	60.051	4.53309	0.396345		53.3695
448	7.04459e-11	2.92737	triticin	201	73.2976	77.0555	87.8892	79.4141	7.57634	68.2215	62.6836	65.0074	65.3042	2.78086	77.8118	68.2478	64.2804	70.1133	6.95593	71.6105	7.17312	0.409503	187.652	227.35	150.3	188.434	38.5308	279.707	217.178	179.203	225.363	50.7492	239.251	213.08	192.953	215.095	23.2146	209.63	19.0612	1.38359		192.737
231	0.0141717	1.27051	xylanase inhibitor	205	62.5755	50.2056	48.2824	53.6878	7.75682	49.7439	51.9237	43.502	48.3899	4.37108	50.1714	53.3837	52.742	52.099	1.69996	51.3922	2.71877	0.293885	62.4409	64.8396	80.9278	69.4027	10.0528	74.3744	62.8888	68.5798	68.6143	5.74289	82.5897	48.9661	42.041	57.8656	21.6899	65.2942	6.44545	0.430951		27.0507
71	0.299572	1.13031	no ID		32.8285	15.1909	37.6831	28.5675	11.836	34.5467	38.6227	11.6326	28.2673	14.5496	16.4943	19.012	24.4122	19.9728	4.04544	25.6026	4.87779	0.146407	25.4837	40.0625	30.2575	31.9345	7.43267	31.4426	37.1845	19.7906	29.4726	8.86273	25.5639	29.8641	20.7993	25.4091	4.53437	28.9387	3.29532	0.191		13.0306
787	0.000892747	1.45307	no ID		16.4072	11.3479	11.8952	13.2167	2.77654	17.5054	10.6586	8.63643	12.2668	4.64808	11.5069	14.6452	11.3481	12.5001	1.85944	12.6612	0.495046	0.0724027	21.3793	24.0194	14.6291	20.0093	4.84276	15.816	20.8256	15.984	17.5418	2.84503	17.1774	19.9076	15.8398	17.6416	2.07324	18.3976	1.39667	0.121427		45.3067
985	4.20301e-07	2.82453	no ID		47.7563	46.5168	40.2064	44.8265	4.04886	42.2728	39.4435	41.9654	41.2272	1.55242	36.7879	49.467	41.3653	42.5401	6.42064	42.8646	1.82144	0.24512	129.411	124.864	127.673	127.316	2.29415	119.916	51.0454	177.268	116.077	63.1988	140.045	129.4	90.0294	119.825	26.3468	121.072	5.72272	0.799095		182.453
																				1103.33		6.30938																1753.71		11.5747		58.9462
																			TOTAL NORMALIZED SPOT VOLUME	17487.2																	TOTAL NORMALIZED SPOT VOLUME	15151.2
[truncated: 1 more columns]
